# Supplementary material for: The [4Fe-4S] cluster of sulfurtransferase TtuA desulfurizes TtuB during tRNA modification in Thermus thermophilus
Source: Commun Biol. 2020 Apr 7;3:168. doi: 10.1038/s42003-020-0895-3 (PMC7138817; doi:10.1038/s42003-020-0895-3)
Supplement: Supplementary file 3 — Supplementary data 1 [file 42003_2020_895_MOESM3_ESM.xlsx]

## Sheet: Sheet1
WT				S55A				K58A				D59A				S60A				K137A				D161A				E203A				E221A				K234A				K137R
First measuremant	Second measuremant	Third measuremant		First measuremant	Second measuremant	Third measuremant		First measuremant	Second measuremant	Third measuremant		First measuremant	Second measuremant	Third measuremant		First measuremant	Second measuremant	Third measuremant		First measuremant	Second measuremant	Third measuremant		First measuremant	Second measuremant	Third measuremant		First measuremant	Second measuremant	Third measuremant		First measuremant	Second measuremant	Third measuremant		First measuremant	Second measuremant	Third measuremant		First measuremant	Second measuremant	Third measuremant
min,Intensity	min,Intensity	min,Intensity		min,Intensity	min,Intensity	min,Intensity		min,Intensity	min,Intensity	min,Intensity		min,Intensity	min,Intensity	min,Intensity		min,Intensity	min,Intensity	min,Intensity		min,Intensity	min,Intensity	min,Intensity		min,Intensity	min,Intensity	min,Intensity		min,Intensity	min,Intensity	min,Intensity		min,Intensity	min,Intensity	min,Intensity		min,Intensity	min,Intensity	min,Intensity		min,Intensity	min,Intensity	min,Intensity
0,0.003470998	0.00000000,103.000000	0.00000000,352.000000		0.00000000,192.000000	0.00000000,-12.000000	0.00000000,133.000000		0.00000000,64.000000	0.00000000,-88.000000	0.00000000,236.000000		0.00000000,-144.000000	0.00000000,6.000000	0.00000000,233.000000		0.00000000,-161.000000	0.00000000,1532.000000	0.00000000,253.000000		0.00000000,214.000000	0.00000000,-24.000000	0.00000000,320.000000		0.00000000,419.000000	0.00000000,-13.000000	0.00000000,164.000000		0.00000000,-13.000000	0.00000000,129.000000	0.00000000,374.000000		0.00000000,188.000000	0.00000000,249.000000	0.00000000,333.000000		0.00000000,328.000000	0.00000000,344.000000	0.00000000,334.000000		0.00000000,400.000000	0.00000000,37.000000	0.00000000,103.000000
0.00833333,0.0026846	0.00833333,153.000000	0.00833333,300.000000		0.00833333,193.000000	0.00833333,-13.000000	0.00833333,212.000000		0.00833333,62.000000	0.00833333,47.000000	0.00833333,260.000000		0.00833333,-35.000000	0.00833333,123.000000	0.00833333,250.000000		0.00833333,-160.000000	0.00833333,1528.000000	0.00833333,262.000000		0.00833333,141.000000	0.00833333,194.000000	0.00833333,303.000000		0.00833333,355.000000	0.00833333,11.000000	0.00833333,185.000000		0.00833333,95.000000	0.00833333,168.000000	0.00833333,329.000000		0.00833333,242.000000	0.00833333,258.000000	0.00833333,348.000000		0.00833333,288.000000	0.00833333,352.000000	0.00833333,286.000000		0.00833333,311.000000	0.00833333,60.000000	0.00833333,107.000000
0.01666667,0.001871085	0.01666667,226.000000	0.01666667,227.000000		0.01666667,75.000000	0.01666667,203.000000	0.01666667,233.000000		0.01666667,77.000000	0.01666667,221.000000	0.01666667,229.000000		0.01666667,72.000000	0.01666667,226.000000	0.01666667,251.000000		0.01666667,64.000000	0.01666667,215.000000	0.01666667,218.000000		0.01666667,65.000000	0.01666667,197.000000	0.01666667,244.000000		0.01666667,244.000000	0.01666667,210.000000	0.01666667,236.000000		0.01666667,231.000000	0.01666667,231.000000	0.01666667,230.000000		0.01666667,226.000000	0.01666667,224.000000	0.01666667,229.000000		0.01666667,238.000000	0.01666667,228.000000	0.01666667,214.000000		0.01666667,83.000000	0.01666667,202.000000	0.01666667,238.000000
0.025,0.001871085	0.02500000,198.000000	0.02500000,218.000000		0.02500000,77.000000	0.02500000,206.000000	0.02500000,231.000000		0.02500000,78.000000	0.02500000,222.000000	0.02500000,259.000000		0.02500000,71.000000	0.02500000,227.000000	0.02500000,258.000000		0.02500000,64.000000	0.02500000,194.000000	0.02500000,227.000000		0.02500000,67.000000	0.02500000,190.000000	0.02500000,225.000000		0.02500000,259.000000	0.02500000,219.000000	0.02500000,247.000000		0.02500000,265.000000	0.02500000,227.000000	0.02500000,227.000000		0.02500000,240.000000	0.02500000,237.000000	0.02500000,224.000000		0.02500000,225.000000	0.02500000,209.000000	0.02500000,213.000000		0.02500000,83.000000	0.02500000,192.000000	0.02500000,222.000000
0.03333333,0.001871085	0.03333333,214.000000	0.03333333,221.000000		0.03333333,77.000000	0.03333333,191.000000	0.03333333,225.000000		0.03333333,75.000000	0.03333333,221.000000	0.03333333,252.000000		0.03333333,71.000000	0.03333333,235.000000	0.03333333,253.000000		0.03333333,63.000000	0.03333333,208.000000	0.03333333,215.000000		0.03333333,64.000000	0.03333333,202.000000	0.03333333,239.000000		0.03333333,244.000000	0.03333333,225.000000	0.03333333,233.000000		0.03333333,230.000000	0.03333333,217.000000	0.03333333,221.000000		0.03333333,233.000000	0.03333333,239.000000	0.03333333,225.000000		0.03333333,236.000000	0.03333333,219.000000	0.03333333,213.000000		0.03333333,83.000000	0.03333333,209.000000	0.03333333,223.000000
0.04166667,0.001816851	0.04166667,215.000000	0.04166667,225.000000		0.04166667,74.000000	0.04166667,205.000000	0.04166667,233.000000		0.04166667,73.000000	0.04166667,230.000000	0.04166667,248.000000		0.04166667,69.000000	0.04166667,227.000000	0.04166667,263.000000		0.04166667,63.000000	0.04166667,221.000000	0.04166667,222.000000		0.04166667,64.000000	0.04166667,198.000000	0.04166667,223.000000		0.04166667,232.000000	0.04166667,227.000000	0.04166667,244.000000		0.04166667,242.000000	0.04166667,219.000000	0.04166667,236.000000		0.04166667,224.000000	0.04166667,227.000000	0.04166667,220.000000		0.04166667,242.000000	0.04166667,238.000000	0.04166667,224.000000		0.04166667,79.000000	0.04166667,187.000000	0.04166667,240.000000
0.05,0.001871085	0.05000000,200.000000	0.05000000,218.000000		0.05000000,73.000000	0.05000000,205.000000	0.05000000,242.000000		0.05000000,73.000000	0.05000000,216.000000	0.05000000,250.000000		0.05000000,69.000000	0.05000000,235.000000	0.05000000,239.000000		0.05000000,63.000000	0.05000000,201.000000	0.05000000,230.000000		0.05000000,63.000000	0.05000000,216.000000	0.05000000,212.000000		0.05000000,249.000000	0.05000000,219.000000	0.05000000,243.000000		0.05000000,261.000000	0.05000000,214.000000	0.05000000,233.000000		0.05000000,236.000000	0.05000000,221.000000	0.05000000,235.000000		0.05000000,238.000000	0.05000000,217.000000	0.05000000,216.000000		0.05000000,81.000000	0.05000000,200.000000	0.05000000,223.000000
0.05833333,0.001843968	0.05833333,200.000000	0.05833333,223.000000		0.05833333,72.000000	0.05833333,220.000000	0.05833333,231.000000		0.05833333,73.000000	0.05833333,208.000000	0.05833333,233.000000		0.05833333,69.000000	0.05833333,226.000000	0.05833333,244.000000		0.05833333,63.000000	0.05833333,222.000000	0.05833333,233.000000		0.05833333,61.000000	0.05833333,204.000000	0.05833333,233.000000		0.05833333,235.000000	0.05833333,224.000000	0.05833333,235.000000		0.05833333,246.000000	0.05833333,228.000000	0.05833333,242.000000		0.05833333,242.000000	0.05833333,238.000000	0.05833333,227.000000		0.05833333,237.000000	0.05833333,218.000000	0.05833333,211.000000		0.05833333,78.000000	0.05833333,212.000000	0.05833333,235.000000
0.06666667,0.001871085	0.06666667,209.000000	0.06666667,223.000000		0.06666667,70.000000	0.06666667,197.000000	0.06666667,227.000000		0.06666667,75.000000	0.06666667,226.000000	0.06666667,240.000000		0.06666667,68.000000	0.06666667,227.000000	0.06666667,235.000000		0.06666667,64.000000	0.06666667,196.000000	0.06666667,242.000000		0.06666667,60.000000	0.06666667,196.000000	0.06666667,231.000000		0.06666667,249.000000	0.06666667,234.000000	0.06666667,232.000000		0.06666667,243.000000	0.06666667,219.000000	0.06666667,235.000000		0.06666667,233.000000	0.06666667,229.000000	0.06666667,208.000000		0.06666667,234.000000	0.06666667,216.000000	0.06666667,210.000000		0.06666667,79.000000	0.06666667,203.000000	0.06666667,251.000000
0.075,0.001898202	0.07500000,202.000000	0.07500000,233.000000		0.07500000,70.000000	0.07500000,206.000000	0.07500000,229.000000		0.07500000,76.000000	0.07500000,225.000000	0.07500000,243.000000		0.07500000,66.000000	0.07500000,218.000000	0.07500000,235.000000		0.07500000,64.000000	0.07500000,213.000000	0.07500000,227.000000		0.07500000,56.000000	0.07500000,198.000000	0.07500000,211.000000		0.07500000,255.000000	0.07500000,236.000000	0.07500000,243.000000		0.07500000,252.000000	0.07500000,230.000000	0.07500000,224.000000		0.07500000,238.000000	0.07500000,221.000000	0.07500000,213.000000		0.07500000,225.000000	0.07500000,220.000000	0.07500000,212.000000		0.07500000,76.000000	0.07500000,200.000000	0.07500000,230.000000
0.08333333,0.001898202	0.08333333,210.000000	0.08333333,211.000000		0.08333333,69.000000	0.08333333,223.000000	0.08333333,239.000000		0.08333333,79.000000	0.08333333,216.000000	0.08333333,241.000000		0.08333333,66.000000	0.08333333,229.000000	0.08333333,261.000000		0.08333333,64.000000	0.08333333,207.000000	0.08333333,209.000000		0.08333333,54.000000	0.08333333,205.000000	0.08333333,222.000000		0.08333333,255.000000	0.08333333,216.000000	0.08333333,253.000000		0.08333333,246.000000	0.08333333,215.000000	0.08333333,221.000000		0.08333333,238.000000	0.08333333,213.000000	0.08333333,221.000000		0.08333333,230.000000	0.08333333,219.000000	0.08333333,213.000000		0.08333333,74.000000	0.08333333,208.000000	0.08333333,240.000000
0.09166667,0.001816851	0.09166667,215.000000	0.09166667,220.000000		0.09166667,69.000000	0.09166667,212.000000	0.09166667,225.000000		0.09166667,78.000000	0.09166667,208.000000	0.09166667,246.000000		0.09166667,64.000000	0.09166667,227.000000	0.09166667,250.000000		0.09166667,65.000000	0.09166667,212.000000	0.09166667,217.000000		0.09166667,55.000000	0.09166667,190.000000	0.09166667,231.000000		0.09166667,243.000000	0.09166667,215.000000	0.09166667,233.000000		0.09166667,244.000000	0.09166667,214.000000	0.09166667,215.000000		0.09166667,226.000000	0.09166667,231.000000	0.09166667,203.000000		0.09166667,224.000000	0.09166667,216.000000	0.09166667,220.000000		0.09166667,73.000000	0.09166667,197.000000	0.09166667,247.000000
0.1,0.001816851	0.10000000,213.000000	0.10000000,212.000000		0.10000000,69.000000	0.10000000,209.000000	0.10000000,236.000000		0.10000000,78.000000	0.10000000,216.000000	0.10000000,237.000000		0.10000000,63.000000	0.10000000,226.000000	0.10000000,249.000000		0.10000000,64.000000	0.10000000,212.000000	0.10000000,228.000000		0.10000000,52.000000	0.10000000,201.000000	0.10000000,226.000000		0.10000000,256.000000	0.10000000,218.000000	0.10000000,242.000000		0.10000000,264.000000	0.10000000,225.000000	0.10000000,218.000000		0.10000000,236.000000	0.10000000,226.000000	0.10000000,202.000000		0.10000000,225.000000	0.10000000,225.000000	0.10000000,215.000000		0.10000000,73.000000	0.10000000,204.000000	0.10000000,244.000000
0.10833333,0.001762616	0.10833333,202.000000	0.10833333,214.000000		0.10833333,68.000000	0.10833333,201.000000	0.10833333,225.000000		0.10833333,77.000000	0.10833333,207.000000	0.10833333,241.000000		0.10833333,64.000000	0.10833333,232.000000	0.10833333,240.000000		0.10833333,66.000000	0.10833333,216.000000	0.10833333,225.000000		0.10833333,54.000000	0.10833333,192.000000	0.10833333,227.000000		0.10833333,257.000000	0.10833333,233.000000	0.10833333,236.000000		0.10833333,234.000000	0.10833333,208.000000	0.10833333,228.000000		0.10833333,253.000000	0.10833333,219.000000	0.10833333,211.000000		0.10833333,232.000000	0.10833333,214.000000	0.10833333,198.000000		0.10833333,73.000000	0.10833333,196.000000	0.10833333,230.000000
0.11666667,0.001735499	0.11666667,214.000000	0.11666667,219.000000		0.11666667,67.000000	0.11666667,187.000000	0.11666667,230.000000		0.11666667,75.000000	0.11666667,225.000000	0.11666667,244.000000		0.11666667,64.000000	0.11666667,221.000000	0.11666667,225.000000		0.11666667,62.000000	0.11666667,213.000000	0.11666667,215.000000		0.11666667,54.000000	0.11666667,202.000000	0.11666667,214.000000		0.11666667,241.000000	0.11666667,220.000000	0.11666667,241.000000		0.11666667,228.000000	0.11666667,224.000000	0.11666667,218.000000		0.11666667,230.000000	0.11666667,218.000000	0.11666667,216.000000		0.11666667,221.000000	0.11666667,216.000000	0.11666667,224.000000		0.11666667,74.000000	0.11666667,207.000000	0.11666667,228.000000
0.125,0.001735499	0.12500000,196.000000	0.12500000,215.000000		0.12500000,66.000000	0.12500000,190.000000	0.12500000,238.000000		0.12500000,76.000000	0.12500000,202.000000	0.12500000,242.000000		0.12500000,67.000000	0.12500000,214.000000	0.12500000,252.000000		0.12500000,63.000000	0.12500000,221.000000	0.12500000,210.000000		0.12500000,54.000000	0.12500000,198.000000	0.12500000,211.000000		0.12500000,243.000000	0.12500000,224.000000	0.12500000,243.000000		0.12500000,243.000000	0.12500000,217.000000	0.12500000,214.000000		0.12500000,221.000000	0.12500000,225.000000	0.12500000,208.000000		0.12500000,220.000000	0.12500000,218.000000	0.12500000,204.000000		0.12500000,73.000000	0.12500000,227.000000	0.12500000,234.000000
0.13333333,0.001708382	0.13333333,207.000000	0.13333333,215.000000		0.13333333,66.000000	0.13333333,190.000000	0.13333333,235.000000		0.13333333,77.000000	0.13333333,214.000000	0.13333333,240.000000		0.13333333,67.000000	0.13333333,239.000000	0.13333333,252.000000		0.13333333,61.000000	0.13333333,213.000000	0.13333333,212.000000		0.13333333,55.000000	0.13333333,201.000000	0.13333333,220.000000		0.13333333,233.000000	0.13333333,226.000000	0.13333333,240.000000		0.13333333,240.000000	0.13333333,224.000000	0.13333333,231.000000		0.13333333,218.000000	0.13333333,217.000000	0.13333333,221.000000		0.13333333,244.000000	0.13333333,225.000000	0.13333333,211.000000		0.13333333,77.000000	0.13333333,201.000000	0.13333333,235.000000
0.14166667,0.001735499	0.14166667,212.000000	0.14166667,213.000000		0.14166667,63.000000	0.14166667,202.000000	0.14166667,223.000000		0.14166667,78.000000	0.14166667,211.000000	0.14166667,239.000000		0.14166667,67.000000	0.14166667,234.000000	0.14166667,222.000000		0.14166667,61.000000	0.14166667,215.000000	0.14166667,218.000000		0.14166667,56.000000	0.14166667,190.000000	0.14166667,241.000000		0.14166667,238.000000	0.14166667,228.000000	0.14166667,241.000000		0.14166667,238.000000	0.14166667,212.000000	0.14166667,218.000000		0.14166667,228.000000	0.14166667,219.000000	0.14166667,197.000000		0.14166667,234.000000	0.14166667,205.000000	0.14166667,212.000000		0.14166667,78.000000	0.14166667,190.000000	0.14166667,213.000000
0.15,0.001762616	0.15000000,193.000000	0.15000000,224.000000		0.15000000,62.000000	0.15000000,188.000000	0.15000000,230.000000		0.15000000,78.000000	0.15000000,213.000000	0.15000000,259.000000		0.15000000,69.000000	0.15000000,209.000000	0.15000000,228.000000		0.15000000,58.000000	0.15000000,215.000000	0.15000000,202.000000		0.15000000,54.000000	0.15000000,182.000000	0.15000000,219.000000		0.15000000,237.000000	0.15000000,217.000000	0.15000000,231.000000		0.15000000,231.000000	0.15000000,226.000000	0.15000000,231.000000		0.15000000,228.000000	0.15000000,216.000000	0.15000000,208.000000		0.15000000,233.000000	0.15000000,216.000000	0.15000000,196.000000		0.15000000,79.000000	0.15000000,210.000000	0.15000000,238.000000
0.15833333,0.001654148	0.15833333,198.000000	0.15833333,206.000000		0.15833333,60.000000	0.15833333,199.000000	0.15833333,232.000000		0.15833333,79.000000	0.15833333,203.000000	0.15833333,252.000000		0.15833333,69.000000	0.15833333,227.000000	0.15833333,239.000000		0.15833333,58.000000	0.15833333,202.000000	0.15833333,219.000000		0.15833333,53.000000	0.15833333,187.000000	0.15833333,231.000000		0.15833333,241.000000	0.15833333,226.000000	0.15833333,226.000000		0.15833333,237.000000	0.15833333,221.000000	0.15833333,218.000000		0.15833333,231.000000	0.15833333,210.000000	0.15833333,205.000000		0.15833333,236.000000	0.15833333,218.000000	0.15833333,194.000000		0.15833333,81.000000	0.15833333,184.000000	0.15833333,240.000000
0.16666667,0.001654148	0.16666667,216.000000	0.16666667,205.000000		0.16666667,60.000000	0.16666667,202.000000	0.16666667,230.000000		0.16666667,79.000000	0.16666667,193.000000	0.16666667,252.000000		0.16666667,69.000000	0.16666667,225.000000	0.16666667,234.000000		0.16666667,57.000000	0.16666667,206.000000	0.16666667,210.000000		0.16666667,51.000000	0.16666667,185.000000	0.16666667,211.000000		0.16666667,263.000000	0.16666667,211.000000	0.16666667,228.000000		0.16666667,243.000000	0.16666667,228.000000	0.16666667,237.000000		0.16666667,236.000000	0.16666667,218.000000	0.16666667,196.000000		0.16666667,236.000000	0.16666667,201.000000	0.16666667,201.000000		0.16666667,81.000000	0.16666667,210.000000	0.16666667,230.000000
0.175,0.001654148	0.17500000,197.000000	0.17500000,206.000000		0.17500000,60.000000	0.17500000,188.000000	0.17500000,227.000000		0.17500000,77.000000	0.17500000,199.000000	0.17500000,243.000000		0.17500000,70.000000	0.17500000,225.000000	0.17500000,244.000000		0.17500000,58.000000	0.17500000,208.000000	0.17500000,202.000000		0.17500000,50.000000	0.17500000,197.000000	0.17500000,213.000000		0.17500000,258.000000	0.17500000,218.000000	0.17500000,234.000000		0.17500000,229.000000	0.17500000,220.000000	0.17500000,224.000000		0.17500000,237.000000	0.17500000,222.000000	0.17500000,201.000000		0.17500000,240.000000	0.17500000,197.000000	0.17500000,202.000000		0.17500000,79.000000	0.17500000,207.000000	0.17500000,221.000000
0.18333333,0.001654148	0.18333333,204.000000	0.18333333,220.000000		0.18333333,60.000000	0.18333333,183.000000	0.18333333,239.000000		0.18333333,72.000000	0.18333333,189.000000	0.18333333,253.000000		0.18333333,66.000000	0.18333333,210.000000	0.18333333,243.000000		0.18333333,59.000000	0.18333333,206.000000	0.18333333,218.000000		0.18333333,49.000000	0.18333333,185.000000	0.18333333,219.000000		0.18333333,237.000000	0.18333333,218.000000	0.18333333,249.000000		0.18333333,233.000000	0.18333333,217.000000	0.18333333,233.000000		0.18333333,224.000000	0.18333333,209.000000	0.18333333,197.000000		0.18333333,226.000000	0.18333333,228.000000	0.18333333,204.000000		0.18333333,78.000000	0.18333333,203.000000	0.18333333,236.000000
0.19166667,0.001599913	0.19166667,193.000000	0.19166667,214.000000		0.19166667,61.000000	0.19166667,181.000000	0.19166667,237.000000		0.19166667,72.000000	0.19166667,207.000000	0.19166667,235.000000		0.19166667,66.000000	0.19166667,215.000000	0.19166667,232.000000		0.19166667,59.000000	0.19166667,206.000000	0.19166667,207.000000		0.19166667,49.000000	0.19166667,185.000000	0.19166667,211.000000		0.19166667,240.000000	0.19166667,207.000000	0.19166667,225.000000		0.19166667,237.000000	0.19166667,219.000000	0.19166667,207.000000		0.19166667,236.000000	0.19166667,225.000000	0.19166667,216.000000		0.19166667,238.000000	0.19166667,223.000000	0.19166667,206.000000		0.19166667,76.000000	0.19166667,196.000000	0.19166667,236.000000
0.2,0.001654148	0.20000000,208.000000	0.20000000,210.000000		0.20000000,62.000000	0.20000000,200.000000	0.20000000,234.000000		0.20000000,66.000000	0.20000000,215.000000	0.20000000,230.000000		0.20000000,64.000000	0.20000000,197.000000	0.20000000,249.000000		0.20000000,60.000000	0.20000000,201.000000	0.20000000,209.000000		0.20000000,50.000000	0.20000000,176.000000	0.20000000,221.000000		0.20000000,243.000000	0.20000000,210.000000	0.20000000,224.000000		0.20000000,242.000000	0.20000000,218.000000	0.20000000,223.000000		0.20000000,236.000000	0.20000000,226.000000	0.20000000,205.000000		0.20000000,241.000000	0.20000000,217.000000	0.20000000,218.000000		0.20000000,74.000000	0.20000000,200.000000	0.20000000,252.000000
0.20833333,0.001681265	0.20833333,204.000000	0.20833333,214.000000		0.20833333,63.000000	0.20833333,170.000000	0.20833333,219.000000		0.20833333,65.000000	0.20833333,200.000000	0.20833333,247.000000		0.20833333,63.000000	0.20833333,218.000000	0.20833333,236.000000		0.20833333,59.000000	0.20833333,212.000000	0.20833333,217.000000		0.20833333,51.000000	0.20833333,179.000000	0.20833333,218.000000		0.20833333,228.000000	0.20833333,225.000000	0.20833333,237.000000		0.20833333,240.000000	0.20833333,224.000000	0.20833333,210.000000		0.20833333,232.000000	0.20833333,223.000000	0.20833333,201.000000		0.20833333,240.000000	0.20833333,219.000000	0.20833333,212.000000		0.20833333,75.000000	0.20833333,207.000000	0.20833333,232.000000
0.21666667,0.001735499	0.21666667,203.000000	0.21666667,202.000000		0.21666667,63.000000	0.21666667,181.000000	0.21666667,233.000000		0.21666667,63.000000	0.21666667,205.000000	0.21666667,229.000000		0.21666667,62.000000	0.21666667,217.000000	0.21666667,233.000000		0.21666667,58.000000	0.21666667,208.000000	0.21666667,211.000000		0.21666667,48.000000	0.21666667,183.000000	0.21666667,213.000000		0.21666667,246.000000	0.21666667,226.000000	0.21666667,252.000000		0.21666667,246.000000	0.21666667,212.000000	0.21666667,217.000000		0.21666667,216.000000	0.21666667,217.000000	0.21666667,196.000000		0.21666667,242.000000	0.21666667,215.000000	0.21666667,205.000000		0.21666667,72.000000	0.21666667,206.000000	0.21666667,246.000000
0.225,0.001735499	0.22500000,205.000000	0.22500000,205.000000		0.22500000,62.000000	0.22500000,182.000000	0.22500000,247.000000		0.22500000,63.000000	0.22500000,202.000000	0.22500000,246.000000		0.22500000,59.000000	0.22500000,233.000000	0.22500000,219.000000		0.22500000,60.000000	0.22500000,207.000000	0.22500000,214.000000		0.22500000,47.000000	0.22500000,177.000000	0.22500000,221.000000		0.22500000,250.000000	0.22500000,219.000000	0.22500000,239.000000		0.22500000,237.000000	0.22500000,222.000000	0.22500000,239.000000		0.22500000,240.000000	0.22500000,223.000000	0.22500000,213.000000		0.22500000,237.000000	0.22500000,212.000000	0.22500000,191.000000		0.22500000,73.000000	0.22500000,200.000000	0.22500000,233.000000
0.23333333,0.001789733	0.23333333,200.000000	0.23333333,212.000000		0.23333333,61.000000	0.23333333,183.000000	0.23333333,222.000000		0.23333333,60.000000	0.23333333,194.000000	0.23333333,235.000000		0.23333333,59.000000	0.23333333,210.000000	0.23333333,249.000000		0.23333333,59.000000	0.23333333,212.000000	0.23333333,225.000000		0.23333333,47.000000	0.23333333,187.000000	0.23333333,219.000000		0.23333333,243.000000	0.23333333,216.000000	0.23333333,238.000000		0.23333333,249.000000	0.23333333,231.000000	0.23333333,217.000000		0.23333333,233.000000	0.23333333,218.000000	0.23333333,214.000000		0.23333333,231.000000	0.23333333,223.000000	0.23333333,194.000000		0.23333333,72.000000	0.23333333,197.000000	0.23333333,240.000000
0.24166667,0.001789733	0.24166667,210.000000	0.24166667,206.000000		0.24166667,60.000000	0.24166667,173.000000	0.24166667,230.000000		0.24166667,61.000000	0.24166667,222.000000	0.24166667,242.000000		0.24166667,59.000000	0.24166667,222.000000	0.24166667,221.000000		0.24166667,59.000000	0.24166667,208.000000	0.24166667,219.000000		0.24166667,48.000000	0.24166667,172.000000	0.24166667,197.000000		0.24166667,252.000000	0.24166667,219.000000	0.24166667,224.000000		0.24166667,240.000000	0.24166667,222.000000	0.24166667,227.000000		0.24166667,231.000000	0.24166667,237.000000	0.24166667,205.000000		0.24166667,255.000000	0.24166667,214.000000	0.24166667,196.000000		0.24166667,73.000000	0.24166667,192.000000	0.24166667,231.000000
0.25,0.001843968	0.25000000,194.000000	0.25000000,193.000000		0.25000000,59.000000	0.25000000,184.000000	0.25000000,226.000000		0.25000000,60.000000	0.25000000,206.000000	0.25000000,232.000000		0.25000000,57.000000	0.25000000,232.000000	0.25000000,230.000000		0.25000000,60.000000	0.25000000,201.000000	0.25000000,211.000000		0.25000000,47.000000	0.25000000,184.000000	0.25000000,219.000000		0.25000000,233.000000	0.25000000,211.000000	0.25000000,227.000000		0.25000000,241.000000	0.25000000,234.000000	0.25000000,219.000000		0.25000000,204.000000	0.25000000,218.000000	0.25000000,209.000000		0.25000000,234.000000	0.25000000,218.000000	0.25000000,196.000000		0.25000000,70.000000	0.25000000,202.000000	0.25000000,244.000000
0.25833333,0.001789733	0.25833333,193.000000	0.25833333,219.000000		0.25833333,58.000000	0.25833333,198.000000	0.25833333,244.000000		0.25833333,61.000000	0.25833333,193.000000	0.25833333,233.000000		0.25833333,55.000000	0.25833333,223.000000	0.25833333,231.000000		0.25833333,60.000000	0.25833333,203.000000	0.25833333,214.000000		0.25833333,48.000000	0.25833333,172.000000	0.25833333,217.000000		0.25833333,247.000000	0.25833333,208.000000	0.25833333,228.000000		0.25833333,247.000000	0.25833333,226.000000	0.25833333,217.000000		0.25833333,226.000000	0.25833333,224.000000	0.25833333,196.000000		0.25833333,225.000000	0.25833333,231.000000	0.25833333,219.000000		0.25833333,71.000000	0.25833333,188.000000	0.25833333,249.000000
0.26666667,0.001762616	0.26666667,195.000000	0.26666667,208.000000		0.26666667,57.000000	0.26666667,173.000000	0.26666667,239.000000		0.26666667,62.000000	0.26666667,202.000000	0.26666667,225.000000		0.26666667,55.000000	0.26666667,219.000000	0.26666667,235.000000		0.26666667,57.000000	0.26666667,209.000000	0.26666667,227.000000		0.26666667,50.000000	0.26666667,180.000000	0.26666667,217.000000		0.26666667,249.000000	0.26666667,209.000000	0.26666667,225.000000		0.26666667,251.000000	0.26666667,222.000000	0.26666667,203.000000		0.26666667,210.000000	0.26666667,215.000000	0.26666667,188.000000		0.26666667,237.000000	0.26666667,225.000000	0.26666667,197.000000		0.26666667,68.000000	0.26666667,209.000000	0.26666667,221.000000
0.275,0.001735499	0.27500000,188.000000	0.27500000,200.000000		0.27500000,57.000000	0.27500000,192.000000	0.27500000,255.000000		0.27500000,60.000000	0.27500000,205.000000	0.27500000,246.000000		0.27500000,56.000000	0.27500000,225.000000	0.27500000,236.000000		0.27500000,57.000000	0.27500000,201.000000	0.27500000,208.000000		0.27500000,49.000000	0.27500000,168.000000	0.27500000,222.000000		0.27500000,248.000000	0.27500000,215.000000	0.27500000,233.000000		0.27500000,249.000000	0.27500000,228.000000	0.27500000,215.000000		0.27500000,225.000000	0.27500000,227.000000	0.27500000,197.000000		0.27500000,231.000000	0.27500000,223.000000	0.27500000,201.000000		0.27500000,68.000000	0.27500000,194.000000	0.27500000,215.000000
0.28333333,0.001681265	0.28333333,208.000000	0.28333333,204.000000		0.28333333,57.000000	0.28333333,187.000000	0.28333333,219.000000		0.28333333,60.000000	0.28333333,188.000000	0.28333333,232.000000		0.28333333,57.000000	0.28333333,215.000000	0.28333333,224.000000		0.28333333,58.000000	0.28333333,203.000000	0.28333333,218.000000		0.28333333,50.000000	0.28333333,162.000000	0.28333333,225.000000		0.28333333,270.000000	0.28333333,210.000000	0.28333333,227.000000		0.28333333,242.000000	0.28333333,217.000000	0.28333333,219.000000		0.28333333,239.000000	0.28333333,207.000000	0.28333333,192.000000		0.28333333,233.000000	0.28333333,214.000000	0.28333333,215.000000		0.28333333,70.000000	0.28333333,185.000000	0.28333333,228.000000
0.29166667,0.00162703	0.29166667,197.000000	0.29166667,202.000000		0.29166667,58.000000	0.29166667,180.000000	0.29166667,223.000000		0.29166667,59.000000	0.29166667,182.000000	0.29166667,230.000000		0.29166667,56.000000	0.29166667,208.000000	0.29166667,249.000000		0.29166667,56.000000	0.29166667,191.000000	0.29166667,204.000000		0.29166667,48.000000	0.29166667,174.000000	0.29166667,217.000000		0.29166667,260.000000	0.29166667,208.000000	0.29166667,212.000000		0.29166667,244.000000	0.29166667,219.000000	0.29166667,219.000000		0.29166667,227.000000	0.29166667,206.000000	0.29166667,202.000000		0.29166667,230.000000	0.29166667,214.000000	0.29166667,206.000000		0.29166667,69.000000	0.29166667,189.000000	0.29166667,227.000000
0.3,0.001599913	0.30000000,180.000000	0.30000000,195.000000		0.30000000,59.000000	0.30000000,182.000000	0.30000000,240.000000		0.30000000,61.000000	0.30000000,196.000000	0.30000000,232.000000		0.30000000,56.000000	0.30000000,209.000000	0.30000000,231.000000		0.30000000,53.000000	0.30000000,198.000000	0.30000000,224.000000		0.30000000,47.000000	0.30000000,178.000000	0.30000000,221.000000		0.30000000,253.000000	0.30000000,210.000000	0.30000000,225.000000		0.30000000,251.000000	0.30000000,217.000000	0.30000000,222.000000		0.30000000,218.000000	0.30000000,220.000000	0.30000000,191.000000		0.30000000,239.000000	0.30000000,215.000000	0.30000000,208.000000		0.30000000,67.000000	0.30000000,200.000000	0.30000000,212.000000
0.30833333,0.001572796	0.30833333,201.000000	0.30833333,200.000000		0.30833333,58.000000	0.30833333,177.000000	0.30833333,224.000000		0.30833333,61.000000	0.30833333,197.000000	0.30833333,240.000000		0.30833333,58.000000	0.30833333,195.000000	0.30833333,237.000000		0.30833333,53.000000	0.30833333,210.000000	0.30833333,224.000000		0.30833333,50.000000	0.30833333,184.000000	0.30833333,210.000000		0.30833333,240.000000	0.30833333,216.000000	0.30833333,226.000000		0.30833333,247.000000	0.30833333,221.000000	0.30833333,218.000000		0.30833333,234.000000	0.30833333,215.000000	0.30833333,190.000000		0.30833333,230.000000	0.30833333,213.000000	0.30833333,196.000000		0.30833333,67.000000	0.30833333,202.000000	0.30833333,222.000000
0.31666667,0.001599913	0.31666667,174.000000	0.31666667,197.000000		0.31666667,59.000000	0.31666667,190.000000	0.31666667,222.000000		0.31666667,63.000000	0.31666667,172.000000	0.31666667,225.000000		0.31666667,57.000000	0.31666667,206.000000	0.31666667,241.000000		0.31666667,53.000000	0.31666667,202.000000	0.31666667,214.000000		0.31666667,49.000000	0.31666667,159.000000	0.31666667,199.000000		0.31666667,258.000000	0.31666667,221.000000	0.31666667,227.000000		0.31666667,247.000000	0.31666667,207.000000	0.31666667,215.000000		0.31666667,222.000000	0.31666667,215.000000	0.31666667,194.000000		0.31666667,235.000000	0.31666667,205.000000	0.31666667,202.000000		0.31666667,66.000000	0.31666667,195.000000	0.31666667,222.000000
0.325,0.001545679	0.32500000,200.000000	0.32500000,199.000000		0.32500000,57.000000	0.32500000,167.000000	0.32500000,217.000000		0.32500000,61.000000	0.32500000,176.000000	0.32500000,244.000000		0.32500000,60.000000	0.32500000,206.000000	0.32500000,240.000000		0.32500000,53.000000	0.32500000,202.000000	0.32500000,202.000000		0.32500000,48.000000	0.32500000,177.000000	0.32500000,212.000000		0.32500000,230.000000	0.32500000,221.000000	0.32500000,221.000000		0.32500000,245.000000	0.32500000,221.000000	0.32500000,213.000000		0.32500000,227.000000	0.32500000,216.000000	0.32500000,192.000000		0.32500000,239.000000	0.32500000,205.000000	0.32500000,195.000000		0.32500000,67.000000	0.32500000,203.000000	0.32500000,221.000000
0.33333333,0.001518562	0.33333333,196.000000	0.33333333,224.000000		0.33333333,59.000000	0.33333333,168.000000	0.33333333,207.000000		0.33333333,60.000000	0.33333333,187.000000	0.33333333,241.000000		0.33333333,58.000000	0.33333333,219.000000	0.33333333,230.000000		0.33333333,52.000000	0.33333333,203.000000	0.33333333,202.000000		0.33333333,48.000000	0.33333333,175.000000	0.33333333,211.000000		0.33333333,261.000000	0.33333333,211.000000	0.33333333,232.000000		0.33333333,233.000000	0.33333333,209.000000	0.33333333,215.000000		0.33333333,216.000000	0.33333333,195.000000	0.33333333,195.000000		0.33333333,231.000000	0.33333333,205.000000	0.33333333,195.000000		0.33333333,66.000000	0.33333333,201.000000	0.33333333,232.000000
0.34166667,0.001545679	0.34166667,186.000000	0.34166667,195.000000		0.34166667,58.000000	0.34166667,175.000000	0.34166667,224.000000		0.34166667,61.000000	0.34166667,188.000000	0.34166667,249.000000		0.34166667,60.000000	0.34166667,209.000000	0.34166667,214.000000		0.34166667,54.000000	0.34166667,191.000000	0.34166667,198.000000		0.34166667,48.000000	0.34166667,172.000000	0.34166667,220.000000		0.34166667,239.000000	0.34166667,219.000000	0.34166667,227.000000		0.34166667,250.000000	0.34166667,203.000000	0.34166667,220.000000		0.34166667,209.000000	0.34166667,206.000000	0.34166667,197.000000		0.34166667,215.000000	0.34166667,225.000000	0.34166667,197.000000		0.34166667,67.000000	0.34166667,187.000000	0.34166667,226.000000
0.35,0.001545679	0.35000000,208.000000	0.35000000,204.000000		0.35000000,56.000000	0.35000000,151.000000	0.35000000,222.000000		0.35000000,58.000000	0.35000000,180.000000	0.35000000,241.000000		0.35000000,60.000000	0.35000000,218.000000	0.35000000,215.000000		0.35000000,53.000000	0.35000000,203.000000	0.35000000,219.000000		0.35000000,46.000000	0.35000000,183.000000	0.35000000,204.000000		0.35000000,255.000000	0.35000000,211.000000	0.35000000,232.000000		0.35000000,247.000000	0.35000000,214.000000	0.35000000,214.000000		0.35000000,230.000000	0.35000000,217.000000	0.35000000,191.000000		0.35000000,251.000000	0.35000000,213.000000	0.35000000,200.000000		0.35000000,67.000000	0.35000000,195.000000	0.35000000,234.000000
0.35833333,0.001599913	0.35833333,190.000000	0.35833333,195.000000		0.35833333,53.000000	0.35833333,163.000000	0.35833333,206.000000		0.35833333,59.000000	0.35833333,197.000000	0.35833333,224.000000		0.35833333,58.000000	0.35833333,204.000000	0.35833333,226.000000		0.35833333,55.000000	0.35833333,206.000000	0.35833333,207.000000		0.35833333,46.000000	0.35833333,172.000000	0.35833333,209.000000		0.35833333,233.000000	0.35833333,209.000000	0.35833333,239.000000		0.35833333,242.000000	0.35833333,205.000000	0.35833333,222.000000		0.35833333,227.000000	0.35833333,209.000000	0.35833333,182.000000		0.35833333,237.000000	0.35833333,209.000000	0.35833333,204.000000		0.35833333,67.000000	0.35833333,190.000000	0.35833333,206.000000
0.36666667,0.001599913	0.36666667,194.000000	0.36666667,196.000000		0.36666667,51.000000	0.36666667,166.000000	0.36666667,217.000000		0.36666667,55.000000	0.36666667,176.000000	0.36666667,247.000000		0.36666667,58.000000	0.36666667,196.000000	0.36666667,244.000000		0.36666667,55.000000	0.36666667,198.000000	0.36666667,216.000000		0.36666667,45.000000	0.36666667,172.000000	0.36666667,225.000000		0.36666667,227.000000	0.36666667,207.000000	0.36666667,229.000000		0.36666667,224.000000	0.36666667,203.000000	0.36666667,215.000000		0.36666667,218.000000	0.36666667,207.000000	0.36666667,184.000000		0.36666667,233.000000	0.36666667,204.000000	0.36666667,197.000000		0.36666667,67.000000	0.36666667,169.000000	0.36666667,219.000000
0.375,0.00162703	0.37500000,196.000000	0.37500000,194.000000		0.37500000,50.000000	0.37500000,173.000000	0.37500000,217.000000		0.37500000,57.000000	0.37500000,175.000000	0.37500000,230.000000		0.37500000,55.000000	0.37500000,211.000000	0.37500000,238.000000		0.37500000,54.000000	0.37500000,202.000000	0.37500000,213.000000		0.37500000,45.000000	0.37500000,161.000000	0.37500000,216.000000		0.37500000,246.000000	0.37500000,220.000000	0.37500000,221.000000		0.37500000,233.000000	0.37500000,204.000000	0.37500000,206.000000		0.37500000,219.000000	0.37500000,226.000000	0.37500000,183.000000		0.37500000,219.000000	0.37500000,203.000000	0.37500000,195.000000		0.37500000,68.000000	0.37500000,191.000000	0.37500000,222.000000
0.38333333,0.001599913	0.38333333,199.000000	0.38333333,193.000000		0.38333333,51.000000	0.38333333,171.000000	0.38333333,228.000000		0.38333333,55.000000	0.38333333,182.000000	0.38333333,233.000000		0.38333333,53.000000	0.38333333,209.000000	0.38333333,228.000000		0.38333333,56.000000	0.38333333,201.000000	0.38333333,197.000000		0.38333333,44.000000	0.38333333,152.000000	0.38333333,207.000000		0.38333333,249.000000	0.38333333,212.000000	0.38333333,221.000000		0.38333333,233.000000	0.38333333,203.000000	0.38333333,220.000000		0.38333333,234.000000	0.38333333,192.000000	0.38333333,182.000000		0.38333333,239.000000	0.38333333,198.000000	0.38333333,186.000000		0.38333333,64.000000	0.38333333,199.000000	0.38333333,228.000000
0.39166667,0.001599913	0.39166667,209.000000	0.39166667,193.000000		0.39166667,50.000000	0.39166667,163.000000	0.39166667,213.000000		0.39166667,58.000000	0.39166667,190.000000	0.39166667,235.000000		0.39166667,51.000000	0.39166667,208.000000	0.39166667,219.000000		0.39166667,55.000000	0.39166667,197.000000	0.39166667,205.000000		0.39166667,45.000000	0.39166667,167.000000	0.39166667,217.000000		0.39166667,233.000000	0.39166667,213.000000	0.39166667,230.000000		0.39166667,247.000000	0.39166667,218.000000	0.39166667,210.000000		0.39166667,235.000000	0.39166667,210.000000	0.39166667,175.000000		0.39166667,244.000000	0.39166667,216.000000	0.39166667,207.000000		0.39166667,63.000000	0.39166667,199.000000	0.39166667,234.000000
0.4,0.00162703	0.40000000,188.000000	0.40000000,192.000000		0.40000000,50.000000	0.40000000,162.000000	0.40000000,209.000000		0.40000000,58.000000	0.40000000,178.000000	0.40000000,248.000000		0.40000000,51.000000	0.40000000,194.000000	0.40000000,230.000000		0.40000000,54.000000	0.40000000,191.000000	0.40000000,211.000000		0.40000000,44.000000	0.40000000,185.000000	0.40000000,213.000000		0.40000000,236.000000	0.40000000,203.000000	0.40000000,225.000000		0.40000000,230.000000	0.40000000,204.000000	0.40000000,216.000000		0.40000000,230.000000	0.40000000,216.000000	0.40000000,198.000000		0.40000000,228.000000	0.40000000,196.000000	0.40000000,191.000000		0.40000000,63.000000	0.40000000,198.000000	0.40000000,219.000000
0.40833333,0.00162703	0.40833333,188.000000	0.40833333,185.000000		0.40833333,51.000000	0.40833333,167.000000	0.40833333,229.000000		0.40833333,59.000000	0.40833333,189.000000	0.40833333,241.000000		0.40833333,52.000000	0.40833333,201.000000	0.40833333,225.000000		0.40833333,54.000000	0.40833333,199.000000	0.40833333,204.000000		0.40833333,44.000000	0.40833333,155.000000	0.40833333,214.000000		0.40833333,235.000000	0.40833333,209.000000	0.40833333,219.000000		0.40833333,227.000000	0.40833333,217.000000	0.40833333,216.000000		0.40833333,239.000000	0.40833333,208.000000	0.40833333,194.000000		0.40833333,239.000000	0.40833333,219.000000	0.40833333,212.000000		0.40833333,60.000000	0.40833333,172.000000	0.40833333,217.000000
0.41666667,0.001654148	0.41666667,184.000000	0.41666667,200.000000		0.41666667,49.000000	0.41666667,159.000000	0.41666667,231.000000		0.41666667,59.000000	0.41666667,181.000000	0.41666667,239.000000		0.41666667,51.000000	0.41666667,222.000000	0.41666667,221.000000		0.41666667,52.000000	0.41666667,191.000000	0.41666667,213.000000		0.41666667,42.000000	0.41666667,163.000000	0.41666667,201.000000		0.41666667,254.000000	0.41666667,201.000000	0.41666667,220.000000		0.41666667,238.000000	0.41666667,214.000000	0.41666667,208.000000		0.41666667,246.000000	0.41666667,219.000000	0.41666667,174.000000		0.41666667,246.000000	0.41666667,214.000000	0.41666667,180.000000		0.41666667,58.000000	0.41666667,178.000000	0.41666667,212.000000
0.425,0.00162703	0.42500000,190.000000	0.42500000,200.000000		0.42500000,52.000000	0.42500000,163.000000	0.42500000,194.000000		0.42500000,60.000000	0.42500000,182.000000	0.42500000,234.000000		0.42500000,50.000000	0.42500000,205.000000	0.42500000,223.000000		0.42500000,52.000000	0.42500000,205.000000	0.42500000,218.000000		0.42500000,45.000000	0.42500000,168.000000	0.42500000,212.000000		0.42500000,240.000000	0.42500000,202.000000	0.42500000,220.000000		0.42500000,228.000000	0.42500000,206.000000	0.42500000,208.000000		0.42500000,227.000000	0.42500000,212.000000	0.42500000,183.000000		0.42500000,240.000000	0.42500000,221.000000	0.42500000,193.000000		0.42500000,57.000000	0.42500000,188.000000	0.42500000,216.000000
0.43333333,0.001599913	0.43333333,194.000000	0.43333333,208.000000		0.43333333,53.000000	0.43333333,155.000000	0.43333333,218.000000		0.43333333,59.000000	0.43333333,190.000000	0.43333333,233.000000		0.43333333,50.000000	0.43333333,198.000000	0.43333333,228.000000		0.43333333,52.000000	0.43333333,203.000000	0.43333333,208.000000		0.43333333,44.000000	0.43333333,171.000000	0.43333333,203.000000		0.43333333,241.000000	0.43333333,209.000000	0.43333333,222.000000		0.43333333,213.000000	0.43333333,216.000000	0.43333333,208.000000		0.43333333,222.000000	0.43333333,219.000000	0.43333333,195.000000		0.43333333,238.000000	0.43333333,210.000000	0.43333333,198.000000		0.43333333,55.000000	0.43333333,177.000000	0.43333333,219.000000
0.44166667,0.001545679	0.44166667,199.000000	0.44166667,191.000000		0.44166667,52.000000	0.44166667,151.000000	0.44166667,236.000000		0.44166667,57.000000	0.44166667,187.000000	0.44166667,243.000000		0.44166667,51.000000	0.44166667,199.000000	0.44166667,231.000000		0.44166667,51.000000	0.44166667,187.000000	0.44166667,211.000000		0.44166667,44.000000	0.44166667,173.000000	0.44166667,198.000000		0.44166667,226.000000	0.44166667,213.000000	0.44166667,219.000000		0.44166667,224.000000	0.44166667,201.000000	0.44166667,215.000000		0.44166667,219.000000	0.44166667,213.000000	0.44166667,184.000000		0.44166667,232.000000	0.44166667,215.000000	0.44166667,185.000000		0.44166667,56.000000	0.44166667,177.000000	0.44166667,221.000000
0.45,0.001518562	0.45000000,189.000000	0.45000000,188.000000		0.45000000,54.000000	0.45000000,151.000000	0.45000000,207.000000		0.45000000,58.000000	0.45000000,185.000000	0.45000000,237.000000		0.45000000,50.000000	0.45000000,207.000000	0.45000000,232.000000		0.45000000,48.000000	0.45000000,185.000000	0.45000000,212.000000		0.45000000,43.000000	0.45000000,170.000000	0.45000000,197.000000		0.45000000,232.000000	0.45000000,201.000000	0.45000000,222.000000		0.45000000,229.000000	0.45000000,208.000000	0.45000000,202.000000		0.45000000,230.000000	0.45000000,213.000000	0.45000000,200.000000		0.45000000,219.000000	0.45000000,204.000000	0.45000000,197.000000		0.45000000,53.000000	0.45000000,169.000000	0.45000000,228.000000
0.45833333,0.001518562	0.45833333,188.000000	0.45833333,189.000000		0.45833333,52.000000	0.45833333,146.000000	0.45833333,213.000000		0.45833333,55.000000	0.45833333,177.000000	0.45833333,232.000000		0.45833333,50.000000	0.45833333,191.000000	0.45833333,209.000000		0.45833333,48.000000	0.45833333,194.000000	0.45833333,203.000000		0.45833333,43.000000	0.45833333,163.000000	0.45833333,216.000000		0.45833333,239.000000	0.45833333,210.000000	0.45833333,219.000000		0.45833333,235.000000	0.45833333,226.000000	0.45833333,203.000000		0.45833333,203.000000	0.45833333,222.000000	0.45833333,182.000000		0.45833333,230.000000	0.45833333,209.000000	0.45833333,196.000000		0.45833333,53.000000	0.45833333,188.000000	0.45833333,201.000000
0.46666667,0.001464327	0.46666667,196.000000	0.46666667,188.000000		0.46666667,53.000000	0.46666667,147.000000	0.46666667,222.000000		0.46666667,55.000000	0.46666667,171.000000	0.46666667,225.000000		0.46666667,50.000000	0.46666667,196.000000	0.46666667,225.000000		0.46666667,45.000000	0.46666667,190.000000	0.46666667,212.000000		0.46666667,42.000000	0.46666667,176.000000	0.46666667,216.000000		0.46666667,238.000000	0.46666667,187.000000	0.46666667,218.000000		0.46666667,232.000000	0.46666667,197.000000	0.46666667,217.000000		0.46666667,213.000000	0.46666667,208.000000	0.46666667,187.000000		0.46666667,220.000000	0.46666667,211.000000	0.46666667,195.000000		0.46666667,53.000000	0.46666667,177.000000	0.46666667,222.000000
0.475,0.001464327	0.47500000,196.000000	0.47500000,200.000000		0.47500000,51.000000	0.47500000,154.000000	0.47500000,221.000000		0.47500000,54.000000	0.47500000,175.000000	0.47500000,222.000000		0.47500000,51.000000	0.47500000,195.000000	0.47500000,213.000000		0.47500000,44.000000	0.47500000,192.000000	0.47500000,203.000000		0.47500000,42.000000	0.47500000,158.000000	0.47500000,209.000000		0.47500000,231.000000	0.47500000,193.000000	0.47500000,230.000000		0.47500000,227.000000	0.47500000,215.000000	0.47500000,198.000000		0.47500000,239.000000	0.47500000,216.000000	0.47500000,176.000000		0.47500000,227.000000	0.47500000,210.000000	0.47500000,187.000000		0.47500000,52.000000	0.47500000,186.000000	0.47500000,207.000000
0.48333333,0.001518562	0.48333333,199.000000	0.48333333,201.000000		0.48333333,51.000000	0.48333333,157.000000	0.48333333,214.000000		0.48333333,52.000000	0.48333333,175.000000	0.48333333,219.000000		0.48333333,52.000000	0.48333333,199.000000	0.48333333,225.000000		0.48333333,45.000000	0.48333333,194.000000	0.48333333,219.000000		0.48333333,41.000000	0.48333333,171.000000	0.48333333,227.000000		0.48333333,225.000000	0.48333333,194.000000	0.48333333,226.000000		0.48333333,232.000000	0.48333333,216.000000	0.48333333,202.000000		0.48333333,225.000000	0.48333333,218.000000	0.48333333,199.000000		0.48333333,218.000000	0.48333333,207.000000	0.48333333,224.000000		0.48333333,53.000000	0.48333333,176.000000	0.48333333,218.000000
0.49166667,0.001518562	0.49166667,189.000000	0.49166667,187.000000		0.49166667,51.000000	0.49166667,139.000000	0.49166667,216.000000		0.49166667,51.000000	0.49166667,194.000000	0.49166667,221.000000		0.49166667,52.000000	0.49166667,185.000000	0.49166667,235.000000		0.49166667,46.000000	0.49166667,200.000000	0.49166667,209.000000		0.49166667,41.000000	0.49166667,172.000000	0.49166667,204.000000		0.49166667,217.000000	0.49166667,200.000000	0.49166667,227.000000		0.49166667,241.000000	0.49166667,199.000000	0.49166667,208.000000		0.49166667,215.000000	0.49166667,216.000000	0.49166667,198.000000		0.49166667,222.000000	0.49166667,213.000000	0.49166667,181.000000		0.49166667,53.000000	0.49166667,182.000000	0.49166667,225.000000
0.5,0.001464327	0.50000000,184.000000	0.50000000,186.000000		0.50000000,50.000000	0.50000000,143.000000	0.50000000,215.000000		0.50000000,51.000000	0.50000000,158.000000	0.50000000,219.000000		0.50000000,53.000000	0.50000000,190.000000	0.50000000,227.000000		0.50000000,49.000000	0.50000000,196.000000	0.50000000,209.000000		0.50000000,42.000000	0.50000000,162.000000	0.50000000,213.000000		0.50000000,234.000000	0.50000000,205.000000	0.50000000,211.000000		0.50000000,234.000000	0.50000000,213.000000	0.50000000,198.000000		0.50000000,231.000000	0.50000000,213.000000	0.50000000,199.000000		0.50000000,219.000000	0.50000000,208.000000	0.50000000,200.000000		0.50000000,57.000000	0.50000000,182.000000	0.50000000,217.000000
0.50833333,0.00143721	0.50833333,197.000000	0.50833333,180.000000		0.50833333,47.000000	0.50833333,136.000000	0.50833333,209.000000		0.50833333,50.000000	0.50833333,177.000000	0.50833333,225.000000		0.50833333,55.000000	0.50833333,172.000000	0.50833333,219.000000		0.50833333,48.000000	0.50833333,205.000000	0.50833333,213.000000		0.50833333,44.000000	0.50833333,160.000000	0.50833333,219.000000		0.50833333,238.000000	0.50833333,213.000000	0.50833333,229.000000		0.50833333,244.000000	0.50833333,207.000000	0.50833333,210.000000		0.50833333,218.000000	0.50833333,228.000000	0.50833333,182.000000		0.50833333,219.000000	0.50833333,206.000000	0.50833333,183.000000		0.50833333,56.000000	0.50833333,185.000000	0.50833333,206.000000
0.51666667,0.001464327	0.51666667,200.000000	0.51666667,172.000000		0.51666667,45.000000	0.51666667,137.000000	0.51666667,219.000000		0.51666667,48.000000	0.51666667,159.000000	0.51666667,224.000000		0.51666667,54.000000	0.51666667,185.000000	0.51666667,240.000000		0.51666667,48.000000	0.51666667,192.000000	0.51666667,209.000000		0.51666667,45.000000	0.51666667,162.000000	0.51666667,208.000000		0.51666667,236.000000	0.51666667,211.000000	0.51666667,231.000000		0.51666667,240.000000	0.51666667,208.000000	0.51666667,206.000000		0.51666667,227.000000	0.51666667,215.000000	0.51666667,191.000000		0.51666667,221.000000	0.51666667,212.000000	0.51666667,196.000000		0.51666667,54.000000	0.51666667,177.000000	0.51666667,217.000000
0.525,0.001410093	0.52500000,198.000000	0.52500000,196.000000		0.52500000,44.000000	0.52500000,129.000000	0.52500000,225.000000		0.52500000,50.000000	0.52500000,171.000000	0.52500000,227.000000		0.52500000,53.000000	0.52500000,197.000000	0.52500000,233.000000		0.52500000,47.000000	0.52500000,203.000000	0.52500000,200.000000		0.52500000,47.000000	0.52500000,159.000000	0.52500000,214.000000		0.52500000,236.000000	0.52500000,216.000000	0.52500000,223.000000		0.52500000,225.000000	0.52500000,196.000000	0.52500000,218.000000		0.52500000,225.000000	0.52500000,221.000000	0.52500000,195.000000		0.52500000,230.000000	0.52500000,208.000000	0.52500000,190.000000		0.52500000,57.000000	0.52500000,179.000000	0.52500000,223.000000
0.53333333,0.00143721	0.53333333,183.000000	0.53333333,178.000000		0.53333333,45.000000	0.53333333,148.000000	0.53333333,207.000000		0.53333333,50.000000	0.53333333,174.000000	0.53333333,229.000000		0.53333333,53.000000	0.53333333,181.000000	0.53333333,233.000000		0.53333333,44.000000	0.53333333,205.000000	0.53333333,194.000000		0.53333333,47.000000	0.53333333,174.000000	0.53333333,211.000000		0.53333333,243.000000	0.53333333,193.000000	0.53333333,225.000000		0.53333333,233.000000	0.53333333,227.000000	0.53333333,209.000000		0.53333333,213.000000	0.53333333,206.000000	0.53333333,190.000000		0.53333333,233.000000	0.53333333,207.000000	0.53333333,194.000000		0.53333333,53.000000	0.53333333,180.000000	0.53333333,229.000000
0.54166667,0.001410093	0.54166667,196.000000	0.54166667,171.000000		0.54166667,42.000000	0.54166667,125.000000	0.54166667,208.000000		0.54166667,51.000000	0.54166667,171.000000	0.54166667,226.000000		0.54166667,50.000000	0.54166667,199.000000	0.54166667,213.000000		0.54166667,44.000000	0.54166667,206.000000	0.54166667,210.000000		0.54166667,48.000000	0.54166667,167.000000	0.54166667,211.000000		0.54166667,246.000000	0.54166667,212.000000	0.54166667,225.000000		0.54166667,228.000000	0.54166667,208.000000	0.54166667,204.000000		0.54166667,213.000000	0.54166667,215.000000	0.54166667,171.000000		0.54166667,222.000000	0.54166667,210.000000	0.54166667,183.000000		0.54166667,54.000000	0.54166667,193.000000	0.54166667,218.000000
0.55,0.001382976	0.55000000,187.000000	0.55000000,193.000000		0.55000000,44.000000	0.55000000,131.000000	0.55000000,219.000000		0.55000000,51.000000	0.55000000,157.000000	0.55000000,226.000000		0.55000000,50.000000	0.55000000,191.000000	0.55000000,225.000000		0.55000000,45.000000	0.55000000,196.000000	0.55000000,199.000000		0.55000000,48.000000	0.55000000,152.000000	0.55000000,221.000000		0.55000000,240.000000	0.55000000,190.000000	0.55000000,228.000000		0.55000000,249.000000	0.55000000,202.000000	0.55000000,215.000000		0.55000000,225.000000	0.55000000,206.000000	0.55000000,173.000000		0.55000000,241.000000	0.55000000,218.000000	0.55000000,196.000000		0.55000000,54.000000	0.55000000,185.000000	0.55000000,211.000000
0.55833333,0.001382976	0.55833333,184.000000	0.55833333,179.000000		0.55833333,44.000000	0.55833333,127.000000	0.55833333,216.000000		0.55833333,50.000000	0.55833333,162.000000	0.55833333,233.000000		0.55833333,49.000000	0.55833333,197.000000	0.55833333,226.000000		0.55833333,45.000000	0.55833333,201.000000	0.55833333,197.000000		0.55833333,48.000000	0.55833333,154.000000	0.55833333,210.000000		0.55833333,223.000000	0.55833333,197.000000	0.55833333,221.000000		0.55833333,233.000000	0.55833333,208.000000	0.55833333,211.000000		0.55833333,211.000000	0.55833333,210.000000	0.55833333,180.000000		0.55833333,221.000000	0.55833333,209.000000	0.55833333,187.000000		0.55833333,54.000000	0.55833333,195.000000	0.55833333,222.000000
0.56666667,0.001355859	0.56666667,184.000000	0.56666667,199.000000		0.56666667,45.000000	0.56666667,135.000000	0.56666667,208.000000		0.56666667,51.000000	0.56666667,156.000000	0.56666667,233.000000		0.56666667,47.000000	0.56666667,189.000000	0.56666667,221.000000		0.56666667,47.000000	0.56666667,195.000000	0.56666667,202.000000		0.56666667,47.000000	0.56666667,168.000000	0.56666667,208.000000		0.56666667,241.000000	0.56666667,209.000000	0.56666667,222.000000		0.56666667,237.000000	0.56666667,222.000000	0.56666667,196.000000		0.56666667,210.000000	0.56666667,211.000000	0.56666667,178.000000		0.56666667,209.000000	0.56666667,213.000000	0.56666667,181.000000		0.56666667,54.000000	0.56666667,184.000000	0.56666667,218.000000
0.575,0.001355859	0.57500000,184.000000	0.57500000,189.000000		0.57500000,45.000000	0.57500000,126.000000	0.57500000,218.000000		0.57500000,51.000000	0.57500000,172.000000	0.57500000,236.000000		0.57500000,45.000000	0.57500000,196.000000	0.57500000,234.000000		0.57500000,48.000000	0.57500000,192.000000	0.57500000,197.000000		0.57500000,44.000000	0.57500000,158.000000	0.57500000,211.000000		0.57500000,237.000000	0.57500000,189.000000	0.57500000,230.000000		0.57500000,235.000000	0.57500000,206.000000	0.57500000,208.000000		0.57500000,220.000000	0.57500000,216.000000	0.57500000,188.000000		0.57500000,220.000000	0.57500000,208.000000	0.57500000,194.000000		0.57500000,56.000000	0.57500000,169.000000	0.57500000,212.000000
0.58333333,0.001355859	0.58333333,186.000000	0.58333333,181.000000		0.58333333,46.000000	0.58333333,123.000000	0.58333333,210.000000		0.58333333,50.000000	0.58333333,168.000000	0.58333333,226.000000		0.58333333,42.000000	0.58333333,193.000000	0.58333333,227.000000		0.58333333,48.000000	0.58333333,189.000000	0.58333333,204.000000		0.58333333,42.000000	0.58333333,151.000000	0.58333333,203.000000		0.58333333,233.000000	0.58333333,200.000000	0.58333333,224.000000		0.58333333,230.000000	0.58333333,213.000000	0.58333333,213.000000		0.58333333,213.000000	0.58333333,211.000000	0.58333333,168.000000		0.58333333,225.000000	0.58333333,198.000000	0.58333333,184.000000		0.58333333,57.000000	0.58333333,184.000000	0.58333333,218.000000
0.59166667,0.001301624	0.59166667,186.000000	0.59166667,192.000000		0.59166667,45.000000	0.59166667,116.000000	0.59166667,215.000000		0.59166667,50.000000	0.59166667,166.000000	0.59166667,236.000000		0.59166667,41.000000	0.59166667,196.000000	0.59166667,234.000000		0.59166667,49.000000	0.59166667,200.000000	0.59166667,199.000000		0.59166667,43.000000	0.59166667,163.000000	0.59166667,215.000000		0.59166667,247.000000	0.59166667,210.000000	0.59166667,227.000000		0.59166667,244.000000	0.59166667,211.000000	0.59166667,199.000000		0.59166667,210.000000	0.59166667,205.000000	0.59166667,181.000000		0.59166667,217.000000	0.59166667,202.000000	0.59166667,176.000000		0.59166667,55.000000	0.59166667,169.000000	0.59166667,216.000000
0.6,0.001274507	0.60000000,185.000000	0.60000000,184.000000		0.60000000,45.000000	0.60000000,130.000000	0.60000000,204.000000		0.60000000,51.000000	0.60000000,175.000000	0.60000000,231.000000		0.60000000,39.000000	0.60000000,196.000000	0.60000000,227.000000		0.60000000,47.000000	0.60000000,171.000000	0.60000000,196.000000		0.60000000,41.000000	0.60000000,157.000000	0.60000000,209.000000		0.60000000,236.000000	0.60000000,199.000000	0.60000000,222.000000		0.60000000,232.000000	0.60000000,212.000000	0.60000000,187.000000		0.60000000,209.000000	0.60000000,194.000000	0.60000000,183.000000		0.60000000,231.000000	0.60000000,217.000000	0.60000000,186.000000		0.60000000,57.000000	0.60000000,180.000000	0.60000000,213.000000
0.60833333,0.001274507	0.60833333,170.000000	0.60833333,195.000000		0.60833333,43.000000	0.60833333,113.000000	0.60833333,207.000000		0.60833333,51.000000	0.60833333,149.000000	0.60833333,239.000000		0.60833333,39.000000	0.60833333,200.000000	0.60833333,227.000000		0.60833333,48.000000	0.60833333,194.000000	0.60833333,189.000000		0.60833333,41.000000	0.60833333,154.000000	0.60833333,199.000000		0.60833333,258.000000	0.60833333,195.000000	0.60833333,225.000000		0.60833333,249.000000	0.60833333,197.000000	0.60833333,199.000000		0.60833333,206.000000	0.60833333,208.000000	0.60833333,185.000000		0.60833333,225.000000	0.60833333,221.000000	0.60833333,181.000000		0.60833333,56.000000	0.60833333,165.000000	0.60833333,210.000000
0.61666667,0.001220273	0.61666667,160.000000	0.61666667,168.000000		0.61666667,41.000000	0.61666667,122.000000	0.61666667,224.000000		0.61666667,50.000000	0.61666667,149.000000	0.61666667,224.000000		0.61666667,39.000000	0.61666667,200.000000	0.61666667,228.000000		0.61666667,47.000000	0.61666667,206.000000	0.61666667,218.000000		0.61666667,41.000000	0.61666667,150.000000	0.61666667,194.000000		0.61666667,242.000000	0.61666667,204.000000	0.61666667,216.000000		0.61666667,236.000000	0.61666667,222.000000	0.61666667,211.000000		0.61666667,215.000000	0.61666667,217.000000	0.61666667,198.000000		0.61666667,228.000000	0.61666667,197.000000	0.61666667,172.000000		0.61666667,55.000000	0.61666667,179.000000	0.61666667,216.000000
0.625,0.001193156	0.62500000,174.000000	0.62500000,167.000000		0.62500000,41.000000	0.62500000,112.000000	0.62500000,206.000000		0.62500000,51.000000	0.62500000,162.000000	0.62500000,238.000000		0.62500000,38.000000	0.62500000,196.000000	0.62500000,221.000000		0.62500000,46.000000	0.62500000,208.000000	0.62500000,204.000000		0.62500000,39.000000	0.62500000,159.000000	0.62500000,196.000000		0.62500000,232.000000	0.62500000,187.000000	0.62500000,218.000000		0.62500000,230.000000	0.62500000,204.000000	0.62500000,201.000000		0.62500000,200.000000	0.62500000,217.000000	0.62500000,196.000000		0.62500000,229.000000	0.62500000,194.000000	0.62500000,169.000000		0.62500000,54.000000	0.62500000,190.000000	0.62500000,210.000000
0.63333333,0.001193156	0.63333333,177.000000	0.63333333,181.000000		0.63333333,42.000000	0.63333333,137.000000	0.63333333,209.000000		0.63333333,50.000000	0.63333333,143.000000	0.63333333,221.000000		0.63333333,40.000000	0.63333333,195.000000	0.63333333,233.000000		0.63333333,45.000000	0.63333333,197.000000	0.63333333,199.000000		0.63333333,38.000000	0.63333333,146.000000	0.63333333,200.000000		0.63333333,224.000000	0.63333333,202.000000	0.63333333,222.000000		0.63333333,246.000000	0.63333333,202.000000	0.63333333,186.000000		0.63333333,216.000000	0.63333333,203.000000	0.63333333,166.000000		0.63333333,219.000000	0.63333333,208.000000	0.63333333,204.000000		0.63333333,53.000000	0.63333333,180.000000	0.63333333,216.000000
0.64166667,0.001193156	0.64166667,182.000000	0.64166667,167.000000		0.64166667,42.000000	0.64166667,115.000000	0.64166667,212.000000		0.64166667,50.000000	0.64166667,165.000000	0.64166667,250.000000		0.64166667,42.000000	0.64166667,196.000000	0.64166667,220.000000		0.64166667,44.000000	0.64166667,198.000000	0.64166667,192.000000		0.64166667,37.000000	0.64166667,140.000000	0.64166667,209.000000		0.64166667,235.000000	0.64166667,205.000000	0.64166667,218.000000		0.64166667,217.000000	0.64166667,208.000000	0.64166667,191.000000		0.64166667,222.000000	0.64166667,196.000000	0.64166667,180.000000		0.64166667,226.000000	0.64166667,197.000000	0.64166667,179.000000		0.64166667,52.000000	0.64166667,185.000000	0.64166667,209.000000
0.65,0.001138921	0.65000000,167.000000	0.65000000,185.000000		0.65000000,41.000000	0.65000000,122.000000	0.65000000,217.000000		0.65000000,49.000000	0.65000000,162.000000	0.65000000,212.000000		0.65000000,42.000000	0.65000000,197.000000	0.65000000,200.000000		0.65000000,45.000000	0.65000000,188.000000	0.65000000,197.000000		0.65000000,38.000000	0.65000000,142.000000	0.65000000,193.000000		0.65000000,233.000000	0.65000000,193.000000	0.65000000,215.000000		0.65000000,231.000000	0.65000000,209.000000	0.65000000,182.000000		0.65000000,218.000000	0.65000000,202.000000	0.65000000,177.000000		0.65000000,225.000000	0.65000000,194.000000	0.65000000,204.000000		0.65000000,50.000000	0.65000000,166.000000	0.65000000,206.000000
0.65833333,0.001193156	0.65833333,168.000000	0.65833333,170.000000		0.65833333,39.000000	0.65833333,131.000000	0.65833333,217.000000		0.65833333,49.000000	0.65833333,148.000000	0.65833333,231.000000		0.65833333,45.000000	0.65833333,205.000000	0.65833333,208.000000		0.65833333,45.000000	0.65833333,199.000000	0.65833333,200.000000		0.65833333,37.000000	0.65833333,147.000000	0.65833333,216.000000		0.65833333,236.000000	0.65833333,195.000000	0.65833333,195.000000		0.65833333,234.000000	0.65833333,204.000000	0.65833333,206.000000		0.65833333,214.000000	0.65833333,200.000000	0.65833333,178.000000		0.65833333,224.000000	0.65833333,208.000000	0.65833333,185.000000		0.65833333,48.000000	0.65833333,184.000000	0.65833333,202.000000
0.66666667,0.001220273	0.66666667,166.000000	0.66666667,168.000000		0.66666667,39.000000	0.66666667,113.000000	0.66666667,207.000000		0.66666667,47.000000	0.66666667,154.000000	0.66666667,213.000000		0.66666667,44.000000	0.66666667,204.000000	0.66666667,224.000000		0.66666667,45.000000	0.66666667,210.000000	0.66666667,199.000000		0.66666667,37.000000	0.66666667,155.000000	0.66666667,212.000000		0.66666667,224.000000	0.66666667,195.000000	0.66666667,217.000000		0.66666667,245.000000	0.66666667,209.000000	0.66666667,188.000000		0.66666667,218.000000	0.66666667,207.000000	0.66666667,170.000000		0.66666667,227.000000	0.66666667,202.000000	0.66666667,200.000000		0.66666667,48.000000	0.66666667,178.000000	0.66666667,218.000000
0.675,0.001220273	0.67500000,172.000000	0.67500000,163.000000		0.67500000,37.000000	0.67500000,110.000000	0.67500000,202.000000		0.67500000,46.000000	0.67500000,148.000000	0.67500000,211.000000		0.67500000,47.000000	0.67500000,175.000000	0.67500000,209.000000		0.67500000,45.000000	0.67500000,205.000000	0.67500000,194.000000		0.67500000,36.000000	0.67500000,152.000000	0.67500000,200.000000		0.67500000,231.000000	0.67500000,204.000000	0.67500000,216.000000		0.67500000,234.000000	0.67500000,181.000000	0.67500000,206.000000		0.67500000,220.000000	0.67500000,212.000000	0.67500000,184.000000		0.67500000,221.000000	0.67500000,206.000000	0.67500000,191.000000		0.67500000,48.000000	0.67500000,185.000000	0.67500000,207.000000
0.68333333,0.00124739	0.68333333,168.000000	0.68333333,165.000000		0.68333333,37.000000	0.68333333,119.000000	0.68333333,193.000000		0.68333333,43.000000	0.68333333,159.000000	0.68333333,225.000000		0.68333333,47.000000	0.68333333,184.000000	0.68333333,206.000000		0.68333333,45.000000	0.68333333,187.000000	0.68333333,178.000000		0.68333333,35.000000	0.68333333,144.000000	0.68333333,197.000000		0.68333333,226.000000	0.68333333,209.000000	0.68333333,203.000000		0.68333333,231.000000	0.68333333,201.000000	0.68333333,213.000000		0.68333333,218.000000	0.68333333,203.000000	0.68333333,166.000000		0.68333333,218.000000	0.68333333,205.000000	0.68333333,188.000000		0.68333333,47.000000	0.68333333,184.000000	0.68333333,218.000000
0.69166667,0.00124739	0.69166667,169.000000	0.69166667,156.000000		0.69166667,38.000000	0.69166667,107.000000	0.69166667,206.000000		0.69166667,42.000000	0.69166667,134.000000	0.69166667,227.000000		0.69166667,47.000000	0.69166667,185.000000	0.69166667,215.000000		0.69166667,45.000000	0.69166667,188.000000	0.69166667,174.000000		0.69166667,36.000000	0.69166667,148.000000	0.69166667,210.000000		0.69166667,229.000000	0.69166667,199.000000	0.69166667,229.000000		0.69166667,245.000000	0.69166667,206.000000	0.69166667,197.000000		0.69166667,215.000000	0.69166667,218.000000	0.69166667,171.000000		0.69166667,224.000000	0.69166667,196.000000	0.69166667,193.000000		0.69166667,48.000000	0.69166667,178.000000	0.69166667,197.000000
0.7,0.00124739	0.70000000,166.000000	0.70000000,173.000000		0.70000000,36.000000	0.70000000,108.000000	0.70000000,197.000000		0.70000000,42.000000	0.70000000,147.000000	0.70000000,236.000000		0.70000000,45.000000	0.70000000,193.000000	0.70000000,224.000000		0.70000000,45.000000	0.70000000,185.000000	0.70000000,194.000000		0.70000000,36.000000	0.70000000,146.000000	0.70000000,197.000000		0.70000000,230.000000	0.70000000,191.000000	0.70000000,213.000000		0.70000000,238.000000	0.70000000,210.000000	0.70000000,200.000000		0.70000000,223.000000	0.70000000,211.000000	0.70000000,173.000000		0.70000000,225.000000	0.70000000,207.000000	0.70000000,178.000000		0.70000000,51.000000	0.70000000,177.000000	0.70000000,203.000000
0.70833333,0.001220273	0.70833333,162.000000	0.70833333,181.000000		0.70833333,36.000000	0.70833333,115.000000	0.70833333,195.000000		0.70833333,41.000000	0.70833333,146.000000	0.70833333,231.000000		0.70833333,45.000000	0.70833333,187.000000	0.70833333,204.000000		0.70833333,47.000000	0.70833333,187.000000	0.70833333,207.000000		0.70833333,36.000000	0.70833333,141.000000	0.70833333,190.000000		0.70833333,230.000000	0.70833333,202.000000	0.70833333,224.000000		0.70833333,239.000000	0.70833333,203.000000	0.70833333,202.000000		0.70833333,234.000000	0.70833333,218.000000	0.70833333,173.000000		0.70833333,225.000000	0.70833333,206.000000	0.70833333,178.000000		0.70833333,53.000000	0.70833333,174.000000	0.70833333,215.000000
0.71666667,0.001220273	0.71666667,171.000000	0.71666667,170.000000		0.71666667,37.000000	0.71666667,115.000000	0.71666667,203.000000		0.71666667,40.000000	0.71666667,131.000000	0.71666667,232.000000		0.71666667,44.000000	0.71666667,186.000000	0.71666667,210.000000		0.71666667,46.000000	0.71666667,195.000000	0.71666667,193.000000		0.71666667,37.000000	0.71666667,161.000000	0.71666667,208.000000		0.71666667,225.000000	0.71666667,193.000000	0.71666667,198.000000		0.71666667,224.000000	0.71666667,202.000000	0.71666667,203.000000		0.71666667,227.000000	0.71666667,199.000000	0.71666667,166.000000		0.71666667,250.000000	0.71666667,209.000000	0.71666667,171.000000		0.71666667,53.000000	0.71666667,180.000000	0.71666667,196.000000
0.725,0.001220273	0.72500000,169.000000	0.72500000,174.000000		0.72500000,38.000000	0.72500000,107.000000	0.72500000,207.000000		0.72500000,42.000000	0.72500000,147.000000	0.72500000,224.000000		0.72500000,46.000000	0.72500000,196.000000	0.72500000,220.000000		0.72500000,46.000000	0.72500000,194.000000	0.72500000,178.000000		0.72500000,37.000000	0.72500000,151.000000	0.72500000,206.000000		0.72500000,223.000000	0.72500000,185.000000	0.72500000,211.000000		0.72500000,223.000000	0.72500000,205.000000	0.72500000,193.000000		0.72500000,220.000000	0.72500000,216.000000	0.72500000,179.000000		0.72500000,236.000000	0.72500000,204.000000	0.72500000,171.000000		0.72500000,54.000000	0.72500000,186.000000	0.72500000,209.000000
0.73333333,0.001193156	0.73333333,165.000000	0.73333333,166.000000		0.73333333,37.000000	0.73333333,104.000000	0.73333333,215.000000		0.73333333,41.000000	0.73333333,146.000000	0.73333333,205.000000		0.73333333,44.000000	0.73333333,199.000000	0.73333333,208.000000		0.73333333,45.000000	0.73333333,182.000000	0.73333333,195.000000		0.73333333,37.000000	0.73333333,141.000000	0.73333333,220.000000		0.73333333,222.000000	0.73333333,194.000000	0.73333333,210.000000		0.73333333,224.000000	0.73333333,209.000000	0.73333333,192.000000		0.73333333,222.000000	0.73333333,219.000000	0.73333333,166.000000		0.73333333,229.000000	0.73333333,200.000000	0.73333333,193.000000		0.73333333,54.000000	0.73333333,171.000000	0.73333333,219.000000
0.74166667,0.001193156	0.74166667,169.000000	0.74166667,178.000000		0.74166667,35.000000	0.74166667,104.000000	0.74166667,207.000000		0.74166667,38.000000	0.74166667,141.000000	0.74166667,214.000000		0.74166667,42.000000	0.74166667,176.000000	0.74166667,223.000000		0.74166667,45.000000	0.74166667,179.000000	0.74166667,205.000000		0.74166667,36.000000	0.74166667,140.000000	0.74166667,201.000000		0.74166667,226.000000	0.74166667,185.000000	0.74166667,199.000000		0.74166667,234.000000	0.74166667,215.000000	0.74166667,206.000000		0.74166667,220.000000	0.74166667,218.000000	0.74166667,166.000000		0.74166667,246.000000	0.74166667,202.000000	0.74166667,191.000000		0.74166667,53.000000	0.74166667,178.000000	0.74166667,193.000000
0.75,0.001138921	0.75000000,193.000000	0.75000000,163.000000		0.75000000,36.000000	0.75000000,106.000000	0.75000000,204.000000		0.75000000,39.000000	0.75000000,139.000000	0.75000000,216.000000		0.75000000,42.000000	0.75000000,172.000000	0.75000000,227.000000		0.75000000,45.000000	0.75000000,196.000000	0.75000000,172.000000		0.75000000,36.000000	0.75000000,140.000000	0.75000000,208.000000		0.75000000,231.000000	0.75000000,191.000000	0.75000000,221.000000		0.75000000,233.000000	0.75000000,206.000000	0.75000000,188.000000		0.75000000,204.000000	0.75000000,211.000000	0.75000000,155.000000		0.75000000,230.000000	0.75000000,210.000000	0.75000000,182.000000		0.75000000,50.000000	0.75000000,176.000000	0.75000000,197.000000
0.75833333,0.001111804	0.75833333,166.000000	0.75833333,168.000000		0.75833333,37.000000	0.75833333,103.000000	0.75833333,200.000000		0.75833333,39.000000	0.75833333,132.000000	0.75833333,197.000000		0.75833333,38.000000	0.75833333,195.000000	0.75833333,211.000000		0.75833333,43.000000	0.75833333,190.000000	0.75833333,200.000000		0.75833333,38.000000	0.75833333,140.000000	0.75833333,225.000000		0.75833333,236.000000	0.75833333,197.000000	0.75833333,212.000000		0.75833333,227.000000	0.75833333,221.000000	0.75833333,199.000000		0.75833333,217.000000	0.75833333,204.000000	0.75833333,181.000000		0.75833333,230.000000	0.75833333,199.000000	0.75833333,174.000000		0.75833333,48.000000	0.75833333,177.000000	0.75833333,195.000000
0.76666667,0.001138921	0.76666667,171.000000	0.76666667,159.000000		0.76666667,38.000000	0.76666667,107.000000	0.76666667,194.000000		0.76666667,37.000000	0.76666667,143.000000	0.76666667,202.000000		0.76666667,37.000000	0.76666667,177.000000	0.76666667,200.000000		0.76666667,43.000000	0.76666667,193.000000	0.76666667,203.000000		0.76666667,38.000000	0.76666667,148.000000	0.76666667,199.000000		0.76666667,218.000000	0.76666667,187.000000	0.76666667,216.000000		0.76666667,239.000000	0.76666667,206.000000	0.76666667,203.000000		0.76666667,222.000000	0.76666667,197.000000	0.76666667,155.000000		0.76666667,227.000000	0.76666667,194.000000	0.76666667,163.000000		0.76666667,48.000000	0.76666667,167.000000	0.76666667,205.000000
0.775,0.001111804	0.77500000,162.000000	0.77500000,154.000000		0.77500000,37.000000	0.77500000,102.000000	0.77500000,208.000000		0.77500000,37.000000	0.77500000,136.000000	0.77500000,213.000000		0.77500000,36.000000	0.77500000,197.000000	0.77500000,219.000000		0.77500000,44.000000	0.77500000,188.000000	0.77500000,186.000000		0.77500000,38.000000	0.77500000,141.000000	0.77500000,184.000000		0.77500000,206.000000	0.77500000,181.000000	0.77500000,229.000000		0.77500000,229.000000	0.77500000,196.000000	0.77500000,197.000000		0.77500000,222.000000	0.77500000,198.000000	0.77500000,178.000000		0.77500000,226.000000	0.77500000,200.000000	0.77500000,172.000000		0.77500000,49.000000	0.77500000,176.000000	0.77500000,210.000000
0.78333333,0.001111804	0.78333333,175.000000	0.78333333,178.000000		0.78333333,38.000000	0.78333333,95.000000	0.78333333,193.000000		0.78333333,38.000000	0.78333333,127.000000	0.78333333,232.000000		0.78333333,35.000000	0.78333333,172.000000	0.78333333,202.000000		0.78333333,42.000000	0.78333333,188.000000	0.78333333,169.000000		0.78333333,38.000000	0.78333333,151.000000	0.78333333,206.000000		0.78333333,227.000000	0.78333333,193.000000	0.78333333,208.000000		0.78333333,230.000000	0.78333333,198.000000	0.78333333,185.000000		0.78333333,211.000000	0.78333333,211.000000	0.78333333,163.000000		0.78333333,244.000000	0.78333333,201.000000	0.78333333,166.000000		0.78333333,48.000000	0.78333333,170.000000	0.78333333,195.000000
0.79166667,0.001166038	0.79166667,178.000000	0.79166667,163.000000		0.79166667,36.000000	0.79166667,110.000000	0.79166667,196.000000		0.79166667,38.000000	0.79166667,131.000000	0.79166667,227.000000		0.79166667,33.000000	0.79166667,178.000000	0.79166667,225.000000		0.79166667,41.000000	0.79166667,187.000000	0.79166667,187.000000		0.79166667,40.000000	0.79166667,149.000000	0.79166667,198.000000		0.79166667,225.000000	0.79166667,202.000000	0.79166667,209.000000		0.79166667,240.000000	0.79166667,211.000000	0.79166667,206.000000		0.79166667,219.000000	0.79166667,190.000000	0.79166667,168.000000		0.79166667,231.000000	0.79166667,213.000000	0.79166667,176.000000		0.79166667,47.000000	0.79166667,171.000000	0.79166667,197.000000
0.8,0.001193156	0.80000000,181.000000	0.80000000,158.000000		0.80000000,34.000000	0.80000000,105.000000	0.80000000,205.000000		0.80000000,39.000000	0.80000000,148.000000	0.80000000,230.000000		0.80000000,34.000000	0.80000000,187.000000	0.80000000,225.000000		0.80000000,39.000000	0.80000000,190.000000	0.80000000,182.000000		0.80000000,38.000000	0.80000000,149.000000	0.80000000,200.000000		0.80000000,241.000000	0.80000000,188.000000	0.80000000,209.000000		0.80000000,233.000000	0.80000000,192.000000	0.80000000,197.000000		0.80000000,215.000000	0.80000000,203.000000	0.80000000,172.000000		0.80000000,236.000000	0.80000000,200.000000	0.80000000,178.000000		0.80000000,48.000000	0.80000000,188.000000	0.80000000,207.000000
0.80833333,0.001166038	0.80833333,164.000000	0.80833333,165.000000		0.80833333,34.000000	0.80833333,101.000000	0.80833333,192.000000		0.80833333,38.000000	0.80833333,134.000000	0.80833333,229.000000		0.80833333,33.000000	0.80833333,190.000000	0.80833333,222.000000		0.80833333,39.000000	0.80833333,185.000000	0.80833333,190.000000		0.80833333,36.000000	0.80833333,147.000000	0.80833333,193.000000		0.80833333,215.000000	0.80833333,208.000000	0.80833333,210.000000		0.80833333,220.000000	0.80833333,208.000000	0.80833333,180.000000		0.80833333,204.000000	0.80833333,203.000000	0.80833333,163.000000		0.80833333,227.000000	0.80833333,198.000000	0.80833333,189.000000		0.80833333,46.000000	0.80833333,162.000000	0.80833333,188.000000
0.81666667,0.001138921	0.81666667,169.000000	0.81666667,166.000000		0.81666667,33.000000	0.81666667,95.000000	0.81666667,203.000000		0.81666667,38.000000	0.81666667,127.000000	0.81666667,230.000000		0.81666667,35.000000	0.81666667,183.000000	0.81666667,216.000000		0.81666667,39.000000	0.81666667,194.000000	0.81666667,189.000000		0.81666667,36.000000	0.81666667,146.000000	0.81666667,205.000000		0.81666667,224.000000	0.81666667,192.000000	0.81666667,200.000000		0.81666667,237.000000	0.81666667,200.000000	0.81666667,182.000000		0.81666667,213.000000	0.81666667,202.000000	0.81666667,180.000000		0.81666667,230.000000	0.81666667,209.000000	0.81666667,192.000000		0.81666667,45.000000	0.81666667,172.000000	0.81666667,200.000000
0.825,0.00105757	0.82500000,172.000000	0.82500000,159.000000		0.82500000,32.000000	0.82500000,92.000000	0.82500000,218.000000		0.82500000,38.000000	0.82500000,150.000000	0.82500000,214.000000		0.82500000,36.000000	0.82500000,180.000000	0.82500000,199.000000		0.82500000,39.000000	0.82500000,185.000000	0.82500000,199.000000		0.82500000,37.000000	0.82500000,148.000000	0.82500000,210.000000		0.82500000,225.000000	0.82500000,197.000000	0.82500000,216.000000		0.82500000,242.000000	0.82500000,194.000000	0.82500000,186.000000		0.82500000,220.000000	0.82500000,207.000000	0.82500000,148.000000		0.82500000,217.000000	0.82500000,199.000000	0.82500000,172.000000		0.82500000,44.000000	0.82500000,181.000000	0.82500000,202.000000
0.83333333,0.00105757	0.83333333,171.000000	0.83333333,152.000000		0.83333333,33.000000	0.83333333,90.000000	0.83333333,191.000000		0.83333333,39.000000	0.83333333,135.000000	0.83333333,221.000000		0.83333333,38.000000	0.83333333,179.000000	0.83333333,227.000000		0.83333333,37.000000	0.83333333,185.000000	0.83333333,171.000000		0.83333333,35.000000	0.83333333,146.000000	0.83333333,206.000000		0.83333333,225.000000	0.83333333,196.000000	0.83333333,199.000000		0.83333333,243.000000	0.83333333,194.000000	0.83333333,185.000000		0.83333333,210.000000	0.83333333,203.000000	0.83333333,166.000000		0.83333333,228.000000	0.83333333,214.000000	0.83333333,177.000000		0.83333333,45.000000	0.83333333,177.000000	0.83333333,206.000000
0.84166667,0.001030453	0.84166667,170.000000	0.84166667,160.000000		0.84166667,32.000000	0.84166667,105.000000	0.84166667,196.000000		0.84166667,39.000000	0.84166667,149.000000	0.84166667,213.000000		0.84166667,38.000000	0.84166667,181.000000	0.84166667,206.000000		0.84166667,36.000000	0.84166667,198.000000	0.84166667,187.000000		0.84166667,35.000000	0.84166667,150.000000	0.84166667,202.000000		0.84166667,218.000000	0.84166667,185.000000	0.84166667,197.000000		0.84166667,219.000000	0.84166667,196.000000	0.84166667,174.000000		0.84166667,210.000000	0.84166667,209.000000	0.84166667,163.000000		0.84166667,228.000000	0.84166667,205.000000	0.84166667,166.000000		0.84166667,44.000000	0.84166667,177.000000	0.84166667,206.000000
0.85,0.00105757	0.85000000,179.000000	0.85000000,163.000000		0.85000000,33.000000	0.85000000,95.000000	0.85000000,200.000000		0.85000000,38.000000	0.85000000,137.000000	0.85000000,207.000000		0.85000000,40.000000	0.85000000,174.000000	0.85000000,190.000000		0.85000000,35.000000	0.85000000,184.000000	0.85000000,176.000000		0.85000000,34.000000	0.85000000,141.000000	0.85000000,195.000000		0.85000000,228.000000	0.85000000,184.000000	0.85000000,219.000000		0.85000000,233.000000	0.85000000,198.000000	0.85000000,181.000000		0.85000000,213.000000	0.85000000,203.000000	0.85000000,159.000000		0.85000000,232.000000	0.85000000,212.000000	0.85000000,176.000000		0.85000000,42.000000	0.85000000,165.000000	0.85000000,204.000000
0.85833333,0.00105757	0.85833333,185.000000	0.85833333,150.000000		0.85833333,32.000000	0.85833333,86.000000	0.85833333,221.000000		0.85833333,36.000000	0.85833333,138.000000	0.85833333,216.000000		0.85833333,39.000000	0.85833333,189.000000	0.85833333,214.000000		0.85833333,35.000000	0.85833333,187.000000	0.85833333,206.000000		0.85833333,33.000000	0.85833333,130.000000	0.85833333,190.000000		0.85833333,228.000000	0.85833333,178.000000	0.85833333,204.000000		0.85833333,237.000000	0.85833333,189.000000	0.85833333,187.000000		0.85833333,215.000000	0.85833333,211.000000	0.85833333,149.000000		0.85833333,236.000000	0.85833333,202.000000	0.85833333,181.000000		0.85833333,42.000000	0.85833333,174.000000	0.85833333,191.000000
0.86666667,0.000976218	0.86666667,169.000000	0.86666667,158.000000		0.86666667,34.000000	0.86666667,81.000000	0.86666667,196.000000		0.86666667,38.000000	0.86666667,140.000000	0.86666667,202.000000		0.86666667,40.000000	0.86666667,169.000000	0.86666667,216.000000		0.86666667,33.000000	0.86666667,186.000000	0.86666667,191.000000		0.86666667,34.000000	0.86666667,144.000000	0.86666667,201.000000		0.86666667,223.000000	0.86666667,180.000000	0.86666667,210.000000		0.86666667,224.000000	0.86666667,184.000000	0.86666667,178.000000		0.86666667,208.000000	0.86666667,205.000000	0.86666667,165.000000		0.86666667,234.000000	0.86666667,199.000000	0.86666667,172.000000		0.86666667,43.000000	0.86666667,157.000000	0.86666667,191.000000
0.875,0.001003335	0.87500000,166.000000	0.87500000,153.000000		0.87500000,33.000000	0.87500000,85.000000	0.87500000,194.000000		0.87500000,38.000000	0.87500000,122.000000	0.87500000,214.000000		0.87500000,38.000000	0.87500000,173.000000	0.87500000,214.000000		0.87500000,35.000000	0.87500000,179.000000	0.87500000,195.000000		0.87500000,35.000000	0.87500000,142.000000	0.87500000,196.000000		0.87500000,222.000000	0.87500000,211.000000	0.87500000,205.000000		0.87500000,219.000000	0.87500000,190.000000	0.87500000,177.000000		0.87500000,210.000000	0.87500000,211.000000	0.87500000,181.000000		0.87500000,234.000000	0.87500000,204.000000	0.87500000,188.000000		0.87500000,45.000000	0.87500000,174.000000	0.87500000,191.000000
0.88333333,0.001003335	0.88333333,177.000000	0.88333333,157.000000		0.88333333,33.000000	0.88333333,97.000000	0.88333333,193.000000		0.88333333,38.000000	0.88333333,137.000000	0.88333333,216.000000		0.88333333,37.000000	0.88333333,167.000000	0.88333333,193.000000		0.88333333,33.000000	0.88333333,189.000000	0.88333333,186.000000		0.88333333,33.000000	0.88333333,126.000000	0.88333333,200.000000		0.88333333,225.000000	0.88333333,200.000000	0.88333333,210.000000		0.88333333,220.000000	0.88333333,177.000000	0.88333333,182.000000		0.88333333,199.000000	0.88333333,206.000000	0.88333333,162.000000		0.88333333,227.000000	0.88333333,191.000000	0.88333333,161.000000		0.88333333,48.000000	0.88333333,173.000000	0.88333333,188.000000
0.89166667,0.000976218	0.89166667,168.000000	0.89166667,160.000000		0.89166667,33.000000	0.89166667,86.000000	0.89166667,197.000000		0.89166667,37.000000	0.89166667,127.000000	0.89166667,211.000000		0.89166667,35.000000	0.89166667,175.000000	0.89166667,199.000000		0.89166667,32.000000	0.89166667,188.000000	0.89166667,179.000000		0.89166667,32.000000	0.89166667,142.000000	0.89166667,189.000000		0.89166667,219.000000	0.89166667,183.000000	0.89166667,216.000000		0.89166667,245.000000	0.89166667,187.000000	0.89166667,193.000000		0.89166667,214.000000	0.89166667,205.000000	0.89166667,177.000000		0.89166667,235.000000	0.89166667,195.000000	0.89166667,184.000000		0.89166667,48.000000	0.89166667,168.000000	0.89166667,190.000000
0.9,0.000976218	0.90000000,166.000000	0.90000000,148.000000		0.90000000,33.000000	0.90000000,90.000000	0.90000000,190.000000		0.90000000,35.000000	0.90000000,120.000000	0.90000000,213.000000		0.90000000,33.000000	0.90000000,165.000000	0.90000000,227.000000		0.90000000,29.000000	0.90000000,191.000000	0.90000000,197.000000		0.90000000,30.000000	0.90000000,136.000000	0.90000000,190.000000		0.90000000,209.000000	0.90000000,183.000000	0.90000000,205.000000		0.90000000,224.000000	0.90000000,187.000000	0.90000000,191.000000		0.90000000,214.000000	0.90000000,208.000000	0.90000000,154.000000		0.90000000,208.000000	0.90000000,198.000000	0.90000000,165.000000		0.90000000,50.000000	0.90000000,162.000000	0.90000000,202.000000
0.90833333,0.000949101	0.90833333,166.000000	0.90833333,151.000000		0.90833333,33.000000	0.90833333,94.000000	0.90833333,190.000000		0.90833333,34.000000	0.90833333,129.000000	0.90833333,207.000000		0.90833333,33.000000	0.90833333,189.000000	0.90833333,207.000000		0.90833333,28.000000	0.90833333,185.000000	0.90833333,169.000000		0.90833333,30.000000	0.90833333,138.000000	0.90833333,200.000000		0.90833333,197.000000	0.90833333,185.000000	0.90833333,212.000000		0.90833333,228.000000	0.90833333,192.000000	0.90833333,195.000000		0.90833333,219.000000	0.90833333,200.000000	0.90833333,169.000000		0.90833333,221.000000	0.90833333,175.000000	0.90833333,191.000000		0.90833333,50.000000	0.90833333,168.000000	0.90833333,194.000000
0.91666667,0.000894867	0.91666667,156.000000	0.91666667,150.000000		0.91666667,34.000000	0.91666667,92.000000	0.91666667,188.000000		0.91666667,33.000000	0.91666667,127.000000	0.91666667,213.000000		0.91666667,33.000000	0.91666667,178.000000	0.91666667,207.000000		0.91666667,30.000000	0.91666667,188.000000	0.91666667,183.000000		0.91666667,28.000000	0.91666667,125.000000	0.91666667,196.000000		0.91666667,209.000000	0.91666667,197.000000	0.91666667,203.000000		0.91666667,247.000000	0.91666667,198.000000	0.91666667,191.000000		0.91666667,204.000000	0.91666667,198.000000	0.91666667,173.000000		0.91666667,219.000000	0.91666667,199.000000	0.91666667,180.000000		0.91666667,51.000000	0.91666667,172.000000	0.91666667,200.000000
0.925,0.000894867	0.92500000,172.000000	0.92500000,144.000000		0.92500000,32.000000	0.92500000,90.000000	0.92500000,195.000000		0.92500000,31.000000	0.92500000,141.000000	0.92500000,216.000000		0.92500000,34.000000	0.92500000,150.000000	0.92500000,211.000000		0.92500000,29.000000	0.92500000,188.000000	0.92500000,178.000000		0.92500000,26.000000	0.92500000,121.000000	0.92500000,199.000000		0.92500000,231.000000	0.92500000,182.000000	0.92500000,203.000000		0.92500000,222.000000	0.92500000,200.000000	0.92500000,192.000000		0.92500000,228.000000	0.92500000,200.000000	0.92500000,173.000000		0.92500000,224.000000	0.92500000,194.000000	0.92500000,171.000000		0.92500000,50.000000	0.92500000,163.000000	0.92500000,194.000000
0.93333333,0.000840632	0.93333333,149.000000	0.93333333,156.000000		0.93333333,32.000000	0.93333333,91.000000	0.93333333,197.000000		0.93333333,31.000000	0.93333333,129.000000	0.93333333,209.000000		0.93333333,33.000000	0.93333333,174.000000	0.93333333,216.000000		0.93333333,31.000000	0.93333333,194.000000	0.93333333,187.000000		0.93333333,27.000000	0.93333333,129.000000	0.93333333,200.000000		0.93333333,222.000000	0.93333333,176.000000	0.93333333,201.000000		0.93333333,244.000000	0.93333333,188.000000	0.93333333,185.000000		0.93333333,223.000000	0.93333333,204.000000	0.93333333,162.000000		0.93333333,233.000000	0.93333333,193.000000	0.93333333,177.000000		0.93333333,50.000000	0.93333333,153.000000	0.93333333,188.000000
0.94166667,0.000786398	0.94166667,156.000000	0.94166667,146.000000		0.94166667,32.000000	0.94166667,90.000000	0.94166667,197.000000		0.94166667,31.000000	0.94166667,124.000000	0.94166667,214.000000		0.94166667,33.000000	0.94166667,178.000000	0.94166667,209.000000		0.94166667,30.000000	0.94166667,193.000000	0.94166667,187.000000		0.94166667,26.000000	0.94166667,134.000000	0.94166667,195.000000		0.94166667,223.000000	0.94166667,187.000000	0.94166667,206.000000		0.94166667,230.000000	0.94166667,192.000000	0.94166667,180.000000		0.94166667,218.000000	0.94166667,200.000000	0.94166667,166.000000		0.94166667,219.000000	0.94166667,188.000000	0.94166667,171.000000		0.94166667,51.000000	0.94166667,155.000000	0.94166667,195.000000
0.95,0.000786398	0.95000000,171.000000	0.95000000,164.000000		0.95000000,32.000000	0.95000000,99.000000	0.95000000,198.000000		0.95000000,31.000000	0.95000000,135.000000	0.95000000,209.000000		0.95000000,31.000000	0.95000000,185.000000	0.95000000,212.000000		0.95000000,29.000000	0.95000000,205.000000	0.95000000,193.000000		0.95000000,26.000000	0.95000000,128.000000	0.95000000,199.000000		0.95000000,212.000000	0.95000000,182.000000	0.95000000,207.000000		0.95000000,224.000000	0.95000000,199.000000	0.95000000,184.000000		0.95000000,218.000000	0.95000000,211.000000	0.95000000,168.000000		0.95000000,217.000000	0.95000000,188.000000	0.95000000,187.000000		0.95000000,50.000000	0.95000000,165.000000	0.95000000,204.000000
0.95833333,0.000786398	0.95833333,160.000000	0.95833333,147.000000		0.95833333,29.000000	0.95833333,90.000000	0.95833333,198.000000		0.95833333,31.000000	0.95833333,135.000000	0.95833333,198.000000		0.95833333,30.000000	0.95833333,175.000000	0.95833333,214.000000		0.95833333,30.000000	0.95833333,185.000000	0.95833333,196.000000		0.95833333,28.000000	0.95833333,128.000000	0.95833333,191.000000		0.95833333,225.000000	0.95833333,185.000000	0.95833333,199.000000		0.95833333,229.000000	0.95833333,192.000000	0.95833333,180.000000		0.95833333,228.000000	0.95833333,211.000000	0.95833333,169.000000		0.95833333,215.000000	0.95833333,196.000000	0.95833333,166.000000		0.95833333,50.000000	0.95833333,158.000000	0.95833333,203.000000
0.96666667,0.000759281	0.96666667,161.000000	0.96666667,163.000000		0.96666667,28.000000	0.96666667,88.000000	0.96666667,184.000000		0.96666667,31.000000	0.96666667,126.000000	0.96666667,193.000000		0.96666667,27.000000	0.96666667,171.000000	0.96666667,213.000000		0.96666667,29.000000	0.96666667,185.000000	0.96666667,192.000000		0.96666667,26.000000	0.96666667,132.000000	0.96666667,195.000000		0.96666667,227.000000	0.96666667,173.000000	0.96666667,212.000000		0.96666667,229.000000	0.96666667,192.000000	0.96666667,173.000000		0.96666667,214.000000	0.96666667,191.000000	0.96666667,132.000000		0.96666667,219.000000	0.96666667,185.000000	0.96666667,171.000000		0.96666667,48.000000	0.96666667,162.000000	0.96666667,193.000000
0.975,0.000786398	0.97500000,145.000000	0.97500000,132.000000		0.97500000,26.000000	0.97500000,76.000000	0.97500000,198.000000		0.97500000,29.000000	0.97500000,128.000000	0.97500000,221.000000		0.97500000,28.000000	0.97500000,167.000000	0.97500000,199.000000		0.97500000,29.000000	0.97500000,191.000000	0.97500000,194.000000		0.97500000,28.000000	0.97500000,134.000000	0.97500000,214.000000		0.97500000,246.000000	0.97500000,174.000000	0.97500000,212.000000		0.97500000,214.000000	0.97500000,196.000000	0.97500000,182.000000		0.97500000,210.000000	0.97500000,210.000000	0.97500000,178.000000		0.97500000,217.000000	0.97500000,193.000000	0.97500000,183.000000		0.97500000,47.000000	0.97500000,157.000000	0.97500000,196.000000
0.98333333,0.000813515	0.98333333,163.000000	0.98333333,157.000000		0.98333333,25.000000	0.98333333,98.000000	0.98333333,197.000000		0.98333333,29.000000	0.98333333,134.000000	0.98333333,226.000000		0.98333333,26.000000	0.98333333,175.000000	0.98333333,206.000000		0.98333333,31.000000	0.98333333,187.000000	0.98333333,197.000000		0.98333333,28.000000	0.98333333,113.000000	0.98333333,193.000000		0.98333333,233.000000	0.98333333,175.000000	0.98333333,206.000000		0.98333333,228.000000	0.98333333,196.000000	0.98333333,164.000000		0.98333333,223.000000	0.98333333,204.000000	0.98333333,152.000000		0.98333333,229.000000	0.98333333,190.000000	0.98333333,174.000000		0.98333333,45.000000	0.98333333,168.000000	0.98333333,183.000000
0.99166667,0.000759281	0.99166667,156.000000	0.99166667,162.000000		0.99166667,22.000000	0.99166667,85.000000	0.99166667,175.000000		0.99166667,27.000000	0.99166667,116.000000	0.99166667,197.000000		0.99166667,24.000000	0.99166667,174.000000	0.99166667,211.000000		0.99166667,29.000000	0.99166667,197.000000	0.99166667,185.000000		0.99166667,29.000000	0.99166667,129.000000	0.99166667,196.000000		0.99166667,229.000000	0.99166667,177.000000	0.99166667,200.000000		0.99166667,218.000000	0.99166667,199.000000	0.99166667,185.000000		0.99166667,211.000000	0.99166667,195.000000	0.99166667,161.000000		0.99166667,230.000000	0.99166667,192.000000	0.99166667,168.000000		0.99166667,43.000000	0.99166667,173.000000	0.99166667,182.000000
1,0.000759281	1.00000000,153.000000	1.00000000,141.000000		1.00000000,23.000000	1.00000000,73.000000	1.00000000,195.000000		1.00000000,25.000000	1.00000000,120.000000	1.00000000,190.000000		1.00000000,25.000000	1.00000000,165.000000	1.00000000,193.000000		1.00000000,32.000000	1.00000000,189.000000	1.00000000,199.000000		1.00000000,29.000000	1.00000000,129.000000	1.00000000,192.000000		1.00000000,225.000000	1.00000000,183.000000	1.00000000,200.000000		1.00000000,224.000000	1.00000000,190.000000	1.00000000,183.000000		1.00000000,208.000000	1.00000000,201.000000	1.00000000,158.000000		1.00000000,234.000000	1.00000000,191.000000	1.00000000,164.000000		1.00000000,42.000000	1.00000000,159.000000	1.00000000,192.000000
1.00833333,0.000732164	1.00833333,154.000000	1.00833333,157.000000		1.00833333,23.000000	1.00833333,90.000000	1.00833333,192.000000		1.00833333,24.000000	1.00833333,120.000000	1.00833333,212.000000		1.00833333,26.000000	1.00833333,163.000000	1.00833333,193.000000		1.00833333,33.000000	1.00833333,177.000000	1.00833333,194.000000		1.00833333,29.000000	1.00833333,133.000000	1.00833333,211.000000		1.00833333,222.000000	1.00833333,187.000000	1.00833333,189.000000		1.00833333,226.000000	1.00833333,195.000000	1.00833333,183.000000		1.00833333,208.000000	1.00833333,201.000000	1.00833333,143.000000		1.00833333,224.000000	1.00833333,190.000000	1.00833333,160.000000		1.00833333,40.000000	1.00833333,163.000000	1.00833333,197.000000
1.01666667,0.000705047	1.01666667,141.000000	1.01666667,140.000000		1.01666667,24.000000	1.01666667,87.000000	1.01666667,182.000000		1.01666667,24.000000	1.01666667,113.000000	1.01666667,211.000000		1.01666667,25.000000	1.01666667,177.000000	1.01666667,204.000000		1.01666667,32.000000	1.01666667,170.000000	1.01666667,169.000000		1.01666667,31.000000	1.01666667,140.000000	1.01666667,215.000000		1.01666667,222.000000	1.01666667,188.000000	1.01666667,197.000000		1.01666667,223.000000	1.01666667,196.000000	1.01666667,178.000000		1.01666667,209.000000	1.01666667,194.000000	1.01666667,167.000000		1.01666667,230.000000	1.01666667,181.000000	1.01666667,154.000000		1.01666667,39.000000	1.01666667,153.000000	1.01666667,194.000000
1.025,0.000677929	1.02500000,169.000000	1.02500000,141.000000		1.02500000,25.000000	1.02500000,78.000000	1.02500000,182.000000		1.02500000,23.000000	1.02500000,123.000000	1.02500000,213.000000		1.02500000,24.000000	1.02500000,161.000000	1.02500000,187.000000		1.02500000,32.000000	1.02500000,186.000000	1.02500000,193.000000		1.02500000,31.000000	1.02500000,126.000000	1.02500000,182.000000		1.02500000,237.000000	1.02500000,191.000000	1.02500000,195.000000		1.02500000,227.000000	1.02500000,200.000000	1.02500000,191.000000		1.02500000,204.000000	1.02500000,196.000000	1.02500000,153.000000		1.02500000,221.000000	1.02500000,197.000000	1.02500000,173.000000		1.02500000,36.000000	1.02500000,149.000000	1.02500000,195.000000
1.03333333,0.000677929	1.03333333,168.000000	1.03333333,135.000000		1.03333333,26.000000	1.03333333,82.000000	1.03333333,186.000000		1.03333333,26.000000	1.03333333,123.000000	1.03333333,208.000000		1.03333333,25.000000	1.03333333,157.000000	1.03333333,197.000000		1.03333333,29.000000	1.03333333,181.000000	1.03333333,178.000000		1.03333333,30.000000	1.03333333,131.000000	1.03333333,203.000000		1.03333333,222.000000	1.03333333,184.000000	1.03333333,208.000000		1.03333333,216.000000	1.03333333,193.000000	1.03333333,177.000000		1.03333333,215.000000	1.03333333,207.000000	1.03333333,141.000000		1.03333333,217.000000	1.03333333,185.000000	1.03333333,158.000000		1.03333333,35.000000	1.03333333,154.000000	1.03333333,182.000000
1.04166667,0.000677929	1.04166667,154.000000	1.04166667,142.000000		1.04166667,26.000000	1.04166667,71.000000	1.04166667,183.000000		1.04166667,28.000000	1.04166667,126.000000	1.04166667,211.000000		1.04166667,26.000000	1.04166667,172.000000	1.04166667,212.000000		1.04166667,28.000000	1.04166667,179.000000	1.04166667,196.000000		1.04166667,28.000000	1.04166667,127.000000	1.04166667,190.000000		1.04166667,230.000000	1.04166667,193.000000	1.04166667,206.000000		1.04166667,231.000000	1.04166667,180.000000	1.04166667,197.000000		1.04166667,195.000000	1.04166667,194.000000	1.04166667,137.000000		1.04166667,230.000000	1.04166667,175.000000	1.04166667,179.000000		1.04166667,32.000000	1.04166667,161.000000	1.04166667,192.000000
1.05,0.000705047	1.05000000,162.000000	1.05000000,147.000000		1.05000000,26.000000	1.05000000,85.000000	1.05000000,188.000000		1.05000000,30.000000	1.05000000,110.000000	1.05000000,196.000000		1.05000000,25.000000	1.05000000,149.000000	1.05000000,194.000000		1.05000000,28.000000	1.05000000,196.000000	1.05000000,183.000000		1.05000000,28.000000	1.05000000,121.000000	1.05000000,195.000000		1.05000000,211.000000	1.05000000,193.000000	1.05000000,197.000000		1.05000000,217.000000	1.05000000,185.000000	1.05000000,178.000000		1.05000000,208.000000	1.05000000,187.000000	1.05000000,156.000000		1.05000000,209.000000	1.05000000,185.000000	1.05000000,176.000000		1.05000000,30.000000	1.05000000,162.000000	1.05000000,199.000000
1.05833333,0.000786398	1.05833333,157.000000	1.05833333,151.000000		1.05833333,25.000000	1.05833333,77.000000	1.05833333,186.000000		1.05833333,28.000000	1.05833333,130.000000	1.05833333,213.000000		1.05833333,25.000000	1.05833333,158.000000	1.05833333,196.000000		1.05833333,27.000000	1.05833333,188.000000	1.05833333,188.000000		1.05833333,29.000000	1.05833333,128.000000	1.05833333,191.000000		1.05833333,234.000000	1.05833333,196.000000	1.05833333,208.000000		1.05833333,237.000000	1.05833333,197.000000	1.05833333,180.000000		1.05833333,213.000000	1.05833333,182.000000	1.05833333,144.000000		1.05833333,223.000000	1.05833333,189.000000	1.05833333,162.000000		1.05833333,30.000000	1.05833333,162.000000	1.05833333,178.000000
1.06666667,0.000840632	1.06666667,149.000000	1.06666667,133.000000		1.06666667,26.000000	1.06666667,77.000000	1.06666667,172.000000		1.06666667,29.000000	1.06666667,109.000000	1.06666667,220.000000		1.06666667,23.000000	1.06666667,182.000000	1.06666667,203.000000		1.06666667,27.000000	1.06666667,193.000000	1.06666667,181.000000		1.06666667,26.000000	1.06666667,126.000000	1.06666667,197.000000		1.06666667,223.000000	1.06666667,174.000000	1.06666667,211.000000		1.06666667,244.000000	1.06666667,184.000000	1.06666667,184.000000		1.06666667,205.000000	1.06666667,187.000000	1.06666667,150.000000		1.06666667,213.000000	1.06666667,182.000000	1.06666667,173.000000		1.06666667,31.000000	1.06666667,164.000000	1.06666667,191.000000
1.075,0.000894867	1.07500000,135.000000	1.07500000,157.000000		1.07500000,24.000000	1.07500000,67.000000	1.07500000,188.000000		1.07500000,29.000000	1.07500000,109.000000	1.07500000,222.000000		1.07500000,25.000000	1.07500000,146.000000	1.07500000,197.000000		1.07500000,27.000000	1.07500000,173.000000	1.07500000,188.000000		1.07500000,28.000000	1.07500000,135.000000	1.07500000,207.000000		1.07500000,221.000000	1.07500000,168.000000	1.07500000,184.000000		1.07500000,216.000000	1.07500000,187.000000	1.07500000,178.000000		1.07500000,209.000000	1.07500000,195.000000	1.07500000,143.000000		1.07500000,209.000000	1.07500000,197.000000	1.07500000,166.000000		1.07500000,32.000000	1.07500000,151.000000	1.07500000,198.000000
1.08333333,0.000976218	1.08333333,146.000000	1.08333333,134.000000		1.08333333,23.000000	1.08333333,80.000000	1.08333333,191.000000		1.08333333,29.000000	1.08333333,127.000000	1.08333333,211.000000		1.08333333,24.000000	1.08333333,168.000000	1.08333333,211.000000		1.08333333,27.000000	1.08333333,166.000000	1.08333333,194.000000		1.08333333,28.000000	1.08333333,130.000000	1.08333333,187.000000		1.08333333,225.000000	1.08333333,190.000000	1.08333333,200.000000		1.08333333,218.000000	1.08333333,194.000000	1.08333333,177.000000		1.08333333,200.000000	1.08333333,196.000000	1.08333333,156.000000		1.08333333,211.000000	1.08333333,190.000000	1.08333333,179.000000		1.08333333,33.000000	1.08333333,153.000000	1.08333333,177.000000
1.09166667,0.000976218	1.09166667,146.000000	1.09166667,138.000000		1.09166667,23.000000	1.09166667,72.000000	1.09166667,166.000000		1.09166667,27.000000	1.09166667,118.000000	1.09166667,202.000000		1.09166667,26.000000	1.09166667,168.000000	1.09166667,217.000000		1.09166667,28.000000	1.09166667,180.000000	1.09166667,167.000000		1.09166667,28.000000	1.09166667,131.000000	1.09166667,204.000000		1.09166667,209.000000	1.09166667,178.000000	1.09166667,197.000000		1.09166667,213.000000	1.09166667,195.000000	1.09166667,171.000000		1.09166667,220.000000	1.09166667,200.000000	1.09166667,155.000000		1.09166667,213.000000	1.09166667,205.000000	1.09166667,156.000000		1.09166667,33.000000	1.09166667,162.000000	1.09166667,182.000000
1.1,0.000949101	1.10000000,157.000000	1.10000000,143.000000		1.10000000,23.000000	1.10000000,80.000000	1.10000000,205.000000		1.10000000,28.000000	1.10000000,120.000000	1.10000000,187.000000		1.10000000,26.000000	1.10000000,158.000000	1.10000000,198.000000		1.10000000,25.000000	1.10000000,183.000000	1.10000000,177.000000		1.10000000,28.000000	1.10000000,136.000000	1.10000000,206.000000		1.10000000,209.000000	1.10000000,185.000000	1.10000000,204.000000		1.10000000,228.000000	1.10000000,187.000000	1.10000000,177.000000		1.10000000,215.000000	1.10000000,197.000000	1.10000000,146.000000		1.10000000,216.000000	1.10000000,193.000000	1.10000000,161.000000		1.10000000,33.000000	1.10000000,137.000000	1.10000000,178.000000
1.10833333,0.000894867	1.10833333,144.000000	1.10833333,125.000000		1.10833333,22.000000	1.10833333,70.000000	1.10833333,169.000000		1.10833333,29.000000	1.10833333,128.000000	1.10833333,206.000000		1.10833333,30.000000	1.10833333,156.000000	1.10833333,197.000000		1.10833333,28.000000	1.10833333,180.000000	1.10833333,161.000000		1.10833333,29.000000	1.10833333,128.000000	1.10833333,190.000000		1.10833333,216.000000	1.10833333,181.000000	1.10833333,193.000000		1.10833333,219.000000	1.10833333,196.000000	1.10833333,185.000000		1.10833333,215.000000	1.10833333,198.000000	1.10833333,151.000000		1.10833333,226.000000	1.10833333,185.000000	1.10833333,166.000000		1.10833333,33.000000	1.10833333,162.000000	1.10833333,180.000000
1.11666667,0.000894867	1.11666667,144.000000	1.11666667,132.000000		1.11666667,21.000000	1.11666667,71.000000	1.11666667,169.000000		1.11666667,28.000000	1.11666667,113.000000	1.11666667,193.000000		1.11666667,31.000000	1.11666667,163.000000	1.11666667,199.000000		1.11666667,25.000000	1.11666667,185.000000	1.11666667,178.000000		1.11666667,29.000000	1.11666667,118.000000	1.11666667,191.000000		1.11666667,219.000000	1.11666667,180.000000	1.11666667,196.000000		1.11666667,216.000000	1.11666667,196.000000	1.11666667,179.000000		1.11666667,204.000000	1.11666667,191.000000	1.11666667,144.000000		1.11666667,206.000000	1.11666667,190.000000	1.11666667,168.000000		1.11666667,32.000000	1.11666667,163.000000	1.11666667,172.000000
1.125,0.000840632	1.12500000,145.000000	1.12500000,125.000000		1.12500000,18.000000	1.12500000,70.000000	1.12500000,188.000000		1.12500000,27.000000	1.12500000,124.000000	1.12500000,211.000000		1.12500000,30.000000	1.12500000,145.000000	1.12500000,202.000000		1.12500000,24.000000	1.12500000,159.000000	1.12500000,171.000000		1.12500000,30.000000	1.12500000,132.000000	1.12500000,198.000000		1.12500000,215.000000	1.12500000,173.000000	1.12500000,195.000000		1.12500000,228.000000	1.12500000,196.000000	1.12500000,196.000000		1.12500000,208.000000	1.12500000,188.000000	1.12500000,147.000000		1.12500000,218.000000	1.12500000,199.000000	1.12500000,168.000000		1.12500000,32.000000	1.12500000,156.000000	1.12500000,180.000000
1.13333333,0.000813515	1.13333333,140.000000	1.13333333,137.000000		1.13333333,18.000000	1.13333333,76.000000	1.13333333,194.000000		1.13333333,29.000000	1.13333333,118.000000	1.13333333,185.000000		1.13333333,30.000000	1.13333333,148.000000	1.13333333,203.000000		1.13333333,24.000000	1.13333333,180.000000	1.13333333,177.000000		1.13333333,31.000000	1.13333333,120.000000	1.13333333,209.000000		1.13333333,213.000000	1.13333333,180.000000	1.13333333,196.000000		1.13333333,212.000000	1.13333333,191.000000	1.13333333,181.000000		1.13333333,208.000000	1.13333333,183.000000	1.13333333,133.000000		1.13333333,231.000000	1.13333333,194.000000	1.13333333,160.000000		1.13333333,30.000000	1.13333333,149.000000	1.13333333,173.000000
1.14166667,0.000813515	1.14166667,142.000000	1.14166667,129.000000		1.14166667,14.000000	1.14166667,66.000000	1.14166667,187.000000		1.14166667,27.000000	1.14166667,123.000000	1.14166667,204.000000		1.14166667,31.000000	1.14166667,162.000000	1.14166667,206.000000		1.14166667,23.000000	1.14166667,191.000000	1.14166667,177.000000		1.14166667,31.000000	1.14166667,132.000000	1.14166667,200.000000		1.14166667,222.000000	1.14166667,185.000000	1.14166667,193.000000		1.14166667,227.000000	1.14166667,193.000000	1.14166667,163.000000		1.14166667,197.000000	1.14166667,204.000000	1.14166667,147.000000		1.14166667,209.000000	1.14166667,184.000000	1.14166667,164.000000		1.14166667,30.000000	1.14166667,154.000000	1.14166667,175.000000
1.15,0.00086775	1.15000000,135.000000	1.15000000,138.000000		1.15000000,12.000000	1.15000000,65.000000	1.15000000,166.000000		1.15000000,25.000000	1.15000000,115.000000	1.15000000,189.000000		1.15000000,29.000000	1.15000000,163.000000	1.15000000,193.000000		1.15000000,22.000000	1.15000000,184.000000	1.15000000,175.000000		1.15000000,28.000000	1.15000000,126.000000	1.15000000,200.000000		1.15000000,212.000000	1.15000000,163.000000	1.15000000,198.000000		1.15000000,214.000000	1.15000000,188.000000	1.15000000,185.000000		1.15000000,214.000000	1.15000000,193.000000	1.15000000,138.000000		1.15000000,211.000000	1.15000000,188.000000	1.15000000,176.000000		1.15000000,28.000000	1.15000000,160.000000	1.15000000,191.000000
1.15833333,0.00086775	1.15833333,146.000000	1.15833333,124.000000		1.15833333,11.000000	1.15833333,62.000000	1.15833333,194.000000		1.15833333,25.000000	1.15833333,103.000000	1.15833333,191.000000		1.15833333,29.000000	1.15833333,160.000000	1.15833333,193.000000		1.15833333,23.000000	1.15833333,182.000000	1.15833333,182.000000		1.15833333,30.000000	1.15833333,122.000000	1.15833333,182.000000		1.15833333,221.000000	1.15833333,185.000000	1.15833333,192.000000		1.15833333,209.000000	1.15833333,182.000000	1.15833333,172.000000		1.15833333,211.000000	1.15833333,184.000000	1.15833333,138.000000		1.15833333,215.000000	1.15833333,190.000000	1.15833333,162.000000		1.15833333,29.000000	1.15833333,168.000000	1.15833333,181.000000
1.16666667,0.000813515	1.16666667,145.000000	1.16666667,133.000000		1.16666667,11.000000	1.16666667,65.000000	1.16666667,175.000000		1.16666667,22.000000	1.16666667,114.000000	1.16666667,200.000000		1.16666667,29.000000	1.16666667,152.000000	1.16666667,210.000000		1.16666667,23.000000	1.16666667,162.000000	1.16666667,177.000000		1.16666667,29.000000	1.16666667,121.000000	1.16666667,199.000000		1.16666667,216.000000	1.16666667,175.000000	1.16666667,190.000000		1.16666667,213.000000	1.16666667,180.000000	1.16666667,169.000000		1.16666667,202.000000	1.16666667,185.000000	1.16666667,159.000000		1.16666667,215.000000	1.16666667,195.000000	1.16666667,168.000000		1.16666667,29.000000	1.16666667,169.000000	1.16666667,185.000000
1.175,0.000813515	1.17500000,146.000000	1.17500000,141.000000		1.17500000,9.000000	1.17500000,59.000000	1.17500000,180.000000		1.17500000,21.000000	1.17500000,124.000000	1.17500000,207.000000		1.17500000,27.000000	1.17500000,152.000000	1.17500000,194.000000		1.17500000,24.000000	1.17500000,176.000000	1.17500000,181.000000		1.17500000,27.000000	1.17500000,119.000000	1.17500000,190.000000		1.17500000,227.000000	1.17500000,193.000000	1.17500000,209.000000		1.17500000,203.000000	1.17500000,191.000000	1.17500000,180.000000		1.17500000,221.000000	1.17500000,186.000000	1.17500000,135.000000		1.17500000,210.000000	1.17500000,197.000000	1.17500000,163.000000		1.17500000,28.000000	1.17500000,159.000000	1.17500000,177.000000
1.18333333,0.000813515	1.18333333,143.000000	1.18333333,130.000000		1.18333333,11.000000	1.18333333,59.000000	1.18333333,187.000000		1.18333333,18.000000	1.18333333,110.000000	1.18333333,204.000000		1.18333333,28.000000	1.18333333,150.000000	1.18333333,194.000000		1.18333333,22.000000	1.18333333,186.000000	1.18333333,177.000000		1.18333333,27.000000	1.18333333,134.000000	1.18333333,189.000000		1.18333333,211.000000	1.18333333,185.000000	1.18333333,199.000000		1.18333333,215.000000	1.18333333,194.000000	1.18333333,179.000000		1.18333333,202.000000	1.18333333,175.000000	1.18333333,147.000000		1.18333333,220.000000	1.18333333,189.000000	1.18333333,161.000000		1.18333333,28.000000	1.18333333,149.000000	1.18333333,184.000000
1.19166667,0.000759281	1.19166667,154.000000	1.19166667,137.000000		1.19166667,11.000000	1.19166667,64.000000	1.19166667,173.000000		1.19166667,16.000000	1.19166667,107.000000	1.19166667,188.000000		1.19166667,29.000000	1.19166667,168.000000	1.19166667,195.000000		1.19166667,25.000000	1.19166667,169.000000	1.19166667,168.000000		1.19166667,23.000000	1.19166667,119.000000	1.19166667,180.000000		1.19166667,219.000000	1.19166667,177.000000	1.19166667,187.000000		1.19166667,221.000000	1.19166667,185.000000	1.19166667,173.000000		1.19166667,206.000000	1.19166667,174.000000	1.19166667,150.000000		1.19166667,217.000000	1.19166667,194.000000	1.19166667,173.000000		1.19166667,29.000000	1.19166667,155.000000	1.19166667,184.000000
1.2,0.000705047	1.20000000,149.000000	1.20000000,129.000000		1.20000000,13.000000	1.20000000,58.000000	1.20000000,175.000000		1.20000000,15.000000	1.20000000,109.000000	1.20000000,206.000000		1.20000000,26.000000	1.20000000,154.000000	1.20000000,197.000000		1.20000000,23.000000	1.20000000,189.000000	1.20000000,184.000000		1.20000000,21.000000	1.20000000,115.000000	1.20000000,174.000000		1.20000000,205.000000	1.20000000,173.000000	1.20000000,176.000000		1.20000000,217.000000	1.20000000,196.000000	1.20000000,179.000000		1.20000000,195.000000	1.20000000,200.000000	1.20000000,134.000000		1.20000000,218.000000	1.20000000,189.000000	1.20000000,164.000000		1.20000000,30.000000	1.20000000,150.000000	1.20000000,177.000000
1.20833333,0.000650812	1.20833333,142.000000	1.20833333,122.000000		1.20833333,15.000000	1.20833333,47.000000	1.20833333,182.000000		1.20833333,15.000000	1.20833333,102.000000	1.20833333,206.000000		1.20833333,25.000000	1.20833333,171.000000	1.20833333,197.000000		1.20833333,22.000000	1.20833333,178.000000	1.20833333,188.000000		1.20833333,20.000000	1.20833333,137.000000	1.20833333,193.000000		1.20833333,212.000000	1.20833333,182.000000	1.20833333,194.000000		1.20833333,221.000000	1.20833333,179.000000	1.20833333,167.000000		1.20833333,207.000000	1.20833333,204.000000	1.20833333,149.000000		1.20833333,214.000000	1.20833333,205.000000	1.20833333,159.000000		1.20833333,30.000000	1.20833333,157.000000	1.20833333,185.000000
1.21666667,0.000650812	1.21666667,151.000000	1.21666667,134.000000		1.21666667,14.000000	1.21666667,61.000000	1.21666667,181.000000		1.21666667,15.000000	1.21666667,100.000000	1.21666667,203.000000		1.21666667,24.000000	1.21666667,164.000000	1.21666667,191.000000		1.21666667,20.000000	1.21666667,169.000000	1.21666667,184.000000		1.21666667,20.000000	1.21666667,114.000000	1.21666667,191.000000		1.21666667,217.000000	1.21666667,187.000000	1.21666667,202.000000		1.21666667,225.000000	1.21666667,185.000000	1.21666667,167.000000		1.21666667,195.000000	1.21666667,194.000000	1.21666667,141.000000		1.21666667,216.000000	1.21666667,184.000000	1.21666667,169.000000		1.21666667,31.000000	1.21666667,170.000000	1.21666667,176.000000
1.225,0.000596578	1.22500000,143.000000	1.22500000,134.000000		1.22500000,14.000000	1.22500000,60.000000	1.22500000,168.000000		1.22500000,14.000000	1.22500000,98.000000	1.22500000,194.000000		1.22500000,23.000000	1.22500000,160.000000	1.22500000,197.000000		1.22500000,20.000000	1.22500000,175.000000	1.22500000,184.000000		1.22500000,20.000000	1.22500000,115.000000	1.22500000,175.000000		1.22500000,206.000000	1.22500000,164.000000	1.22500000,206.000000		1.22500000,219.000000	1.22500000,172.000000	1.22500000,165.000000		1.22500000,213.000000	1.22500000,193.000000	1.22500000,152.000000		1.22500000,220.000000	1.22500000,195.000000	1.22500000,179.000000		1.22500000,30.000000	1.22500000,166.000000	1.22500000,192.000000
1.23333333,0.000515226	1.23333333,134.000000	1.23333333,121.000000		1.23333333,14.000000	1.23333333,53.000000	1.23333333,184.000000		1.23333333,16.000000	1.23333333,104.000000	1.23333333,200.000000		1.23333333,23.000000	1.23333333,156.000000	1.23333333,208.000000		1.23333333,20.000000	1.23333333,160.000000	1.23333333,169.000000		1.23333333,19.000000	1.23333333,115.000000	1.23333333,218.000000		1.23333333,204.000000	1.23333333,171.000000	1.23333333,209.000000		1.23333333,230.000000	1.23333333,179.000000	1.23333333,169.000000		1.23333333,209.000000	1.23333333,197.000000	1.23333333,132.000000		1.23333333,213.000000	1.23333333,174.000000	1.23333333,148.000000		1.23333333,31.000000	1.23333333,168.000000	1.23333333,190.000000
1.24166667,0.000488109	1.24166667,148.000000	1.24166667,126.000000		1.24166667,13.000000	1.24166667,59.000000	1.24166667,178.000000		1.24166667,16.000000	1.24166667,94.000000	1.24166667,197.000000		1.24166667,23.000000	1.24166667,153.000000	1.24166667,202.000000		1.24166667,20.000000	1.24166667,167.000000	1.24166667,180.000000		1.24166667,21.000000	1.24166667,109.000000	1.24166667,190.000000		1.24166667,213.000000	1.24166667,171.000000	1.24166667,198.000000		1.24166667,230.000000	1.24166667,199.000000	1.24166667,174.000000		1.24166667,203.000000	1.24166667,200.000000	1.24166667,130.000000		1.24166667,214.000000	1.24166667,191.000000	1.24166667,166.000000		1.24166667,33.000000	1.24166667,152.000000	1.24166667,166.000000
1.25,0.000488109	1.25000000,146.000000	1.25000000,134.000000		1.25000000,14.000000	1.25000000,50.000000	1.25000000,159.000000		1.25000000,16.000000	1.25000000,106.000000	1.25000000,200.000000		1.25000000,23.000000	1.25000000,157.000000	1.25000000,206.000000		1.25000000,20.000000	1.25000000,173.000000	1.25000000,174.000000		1.25000000,22.000000	1.25000000,123.000000	1.25000000,189.000000		1.25000000,203.000000	1.25000000,176.000000	1.25000000,194.000000		1.25000000,236.000000	1.25000000,185.000000	1.25000000,177.000000		1.25000000,202.000000	1.25000000,188.000000	1.25000000,140.000000		1.25000000,222.000000	1.25000000,177.000000	1.25000000,163.000000		1.25000000,32.000000	1.25000000,164.000000	1.25000000,182.000000
1.25833333,0.000460992	1.25833333,146.000000	1.25833333,134.000000		1.25833333,12.000000	1.25833333,50.000000	1.25833333,178.000000		1.25833333,16.000000	1.25833333,96.000000	1.25833333,205.000000		1.25833333,23.000000	1.25833333,173.000000	1.25833333,191.000000		1.25833333,20.000000	1.25833333,182.000000	1.25833333,181.000000		1.25833333,22.000000	1.25833333,118.000000	1.25833333,189.000000		1.25833333,213.000000	1.25833333,179.000000	1.25833333,188.000000		1.25833333,243.000000	1.25833333,182.000000	1.25833333,174.000000		1.25833333,206.000000	1.25833333,187.000000	1.25833333,133.000000		1.25833333,215.000000	1.25833333,185.000000	1.25833333,152.000000		1.25833333,30.000000	1.25833333,149.000000	1.25833333,171.000000
1.26666667,0.000460992	1.26666667,151.000000	1.26666667,128.000000		1.26666667,10.000000	1.26666667,45.000000	1.26666667,176.000000		1.26666667,16.000000	1.26666667,100.000000	1.26666667,199.000000		1.26666667,23.000000	1.26666667,143.000000	1.26666667,188.000000		1.26666667,20.000000	1.26666667,164.000000	1.26666667,174.000000		1.26666667,22.000000	1.26666667,118.000000	1.26666667,198.000000		1.26666667,202.000000	1.26666667,170.000000	1.26666667,177.000000		1.26666667,222.000000	1.26666667,184.000000	1.26666667,176.000000		1.26666667,214.000000	1.26666667,190.000000	1.26666667,126.000000		1.26666667,213.000000	1.26666667,179.000000	1.26666667,159.000000		1.26666667,29.000000	1.26666667,162.000000	1.26666667,178.000000
1.275,0.000433875	1.27500000,150.000000	1.27500000,127.000000		1.27500000,11.000000	1.27500000,45.000000	1.27500000,182.000000		1.27500000,16.000000	1.27500000,111.000000	1.27500000,203.000000		1.27500000,22.000000	1.27500000,141.000000	1.27500000,205.000000		1.27500000,20.000000	1.27500000,172.000000	1.27500000,182.000000		1.27500000,23.000000	1.27500000,106.000000	1.27500000,188.000000		1.27500000,220.000000	1.27500000,185.000000	1.27500000,197.000000		1.27500000,219.000000	1.27500000,177.000000	1.27500000,168.000000		1.27500000,213.000000	1.27500000,191.000000	1.27500000,141.000000		1.27500000,211.000000	1.27500000,178.000000	1.27500000,165.000000		1.27500000,29.000000	1.27500000,166.000000	1.27500000,171.000000
1.28333333,0.000433875	1.28333333,135.000000	1.28333333,140.000000		1.28333333,8.000000	1.28333333,49.000000	1.28333333,172.000000		1.28333333,16.000000	1.28333333,107.000000	1.28333333,204.000000		1.28333333,21.000000	1.28333333,151.000000	1.28333333,204.000000		1.28333333,20.000000	1.28333333,167.000000	1.28333333,176.000000		1.28333333,22.000000	1.28333333,118.000000	1.28333333,180.000000		1.28333333,232.000000	1.28333333,168.000000	1.28333333,204.000000		1.28333333,230.000000	1.28333333,202.000000	1.28333333,163.000000		1.28333333,203.000000	1.28333333,189.000000	1.28333333,131.000000		1.28333333,230.000000	1.28333333,187.000000	1.28333333,165.000000		1.28333333,29.000000	1.28333333,135.000000	1.28333333,163.000000
1.29166667,0.000433875	1.29166667,141.000000	1.29166667,136.000000		1.29166667,8.000000	1.29166667,53.000000	1.29166667,193.000000		1.29166667,16.000000	1.29166667,100.000000	1.29166667,181.000000		1.29166667,19.000000	1.29166667,145.000000	1.29166667,194.000000		1.29166667,18.000000	1.29166667,188.000000	1.29166667,166.000000		1.29166667,26.000000	1.29166667,111.000000	1.29166667,190.000000		1.29166667,211.000000	1.29166667,173.000000	1.29166667,184.000000		1.29166667,221.000000	1.29166667,199.000000	1.29166667,161.000000		1.29166667,210.000000	1.29166667,202.000000	1.29166667,144.000000		1.29166667,218.000000	1.29166667,191.000000	1.29166667,165.000000		1.29166667,29.000000	1.29166667,149.000000	1.29166667,180.000000
1.3,0.000460992	1.30000000,137.000000	1.30000000,131.000000		1.30000000,8.000000	1.30000000,40.000000	1.30000000,171.000000		1.30000000,15.000000	1.30000000,87.000000	1.30000000,197.000000		1.30000000,18.000000	1.30000000,149.000000	1.30000000,206.000000		1.30000000,16.000000	1.30000000,169.000000	1.30000000,172.000000		1.30000000,27.000000	1.30000000,122.000000	1.30000000,182.000000		1.30000000,220.000000	1.30000000,170.000000	1.30000000,194.000000		1.30000000,219.000000	1.30000000,173.000000	1.30000000,153.000000		1.30000000,215.000000	1.30000000,191.000000	1.30000000,128.000000		1.30000000,225.000000	1.30000000,188.000000	1.30000000,156.000000		1.30000000,29.000000	1.30000000,141.000000	1.30000000,161.000000
1.30833333,0.000460992	1.30833333,151.000000	1.30833333,135.000000		1.30833333,4.000000	1.30833333,30.000000	1.30833333,163.000000		1.30833333,16.000000	1.30833333,87.000000	1.30833333,178.000000		1.30833333,18.000000	1.30833333,145.000000	1.30833333,185.000000		1.30833333,16.000000	1.30833333,176.000000	1.30833333,167.000000		1.30833333,26.000000	1.30833333,125.000000	1.30833333,181.000000		1.30833333,217.000000	1.30833333,165.000000	1.30833333,203.000000		1.30833333,224.000000	1.30833333,181.000000	1.30833333,164.000000		1.30833333,188.000000	1.30833333,205.000000	1.30833333,119.000000		1.30833333,216.000000	1.30833333,187.000000	1.30833333,160.000000		1.30833333,28.000000	1.30833333,165.000000	1.30833333,179.000000
1.31666667,0.000460992	1.31666667,126.000000	1.31666667,129.000000		1.31666667,3.000000	1.31666667,39.000000	1.31666667,161.000000		1.31666667,17.000000	1.31666667,90.000000	1.31666667,171.000000		1.31666667,16.000000	1.31666667,145.000000	1.31666667,188.000000		1.31666667,16.000000	1.31666667,188.000000	1.31666667,175.000000		1.31666667,24.000000	1.31666667,115.000000	1.31666667,186.000000		1.31666667,211.000000	1.31666667,174.000000	1.31666667,184.000000		1.31666667,210.000000	1.31666667,170.000000	1.31666667,161.000000		1.31666667,202.000000	1.31666667,196.000000	1.31666667,137.000000		1.31666667,224.000000	1.31666667,185.000000	1.31666667,169.000000		1.31666667,26.000000	1.31666667,163.000000	1.31666667,165.000000
1.325,0.000488109	1.32500000,140.000000	1.32500000,124.000000		1.32500000,3.000000	1.32500000,36.000000	1.32500000,160.000000		1.32500000,19.000000	1.32500000,82.000000	1.32500000,185.000000		1.32500000,15.000000	1.32500000,159.000000	1.32500000,210.000000		1.32500000,17.000000	1.32500000,168.000000	1.32500000,161.000000		1.32500000,22.000000	1.32500000,109.000000	1.32500000,186.000000		1.32500000,211.000000	1.32500000,163.000000	1.32500000,201.000000		1.32500000,233.000000	1.32500000,173.000000	1.32500000,167.000000		1.32500000,203.000000	1.32500000,183.000000	1.32500000,104.000000		1.32500000,225.000000	1.32500000,173.000000	1.32500000,167.000000		1.32500000,26.000000	1.32500000,154.000000	1.32500000,176.000000
1.33333333,0.000542343	1.33333333,150.000000	1.33333333,116.000000		1.33333333,4.000000	1.33333333,36.000000	1.33333333,165.000000		1.33333333,20.000000	1.33333333,103.000000	1.33333333,192.000000		1.33333333,16.000000	1.33333333,139.000000	1.33333333,193.000000		1.33333333,19.000000	1.33333333,179.000000	1.33333333,148.000000		1.33333333,21.000000	1.33333333,99.000000	1.33333333,190.000000		1.33333333,211.000000	1.33333333,166.000000	1.33333333,185.000000		1.33333333,208.000000	1.33333333,175.000000	1.33333333,156.000000		1.33333333,193.000000	1.33333333,185.000000	1.33333333,122.000000		1.33333333,204.000000	1.33333333,181.000000	1.33333333,157.000000		1.33333333,26.000000	1.33333333,162.000000	1.33333333,174.000000
1.34166667,0.000596578	1.34166667,146.000000	1.34166667,124.000000		1.34166667,5.000000	1.34166667,41.000000	1.34166667,164.000000		1.34166667,19.000000	1.34166667,92.000000	1.34166667,188.000000		1.34166667,15.000000	1.34166667,144.000000	1.34166667,197.000000		1.34166667,19.000000	1.34166667,174.000000	1.34166667,168.000000		1.34166667,17.000000	1.34166667,105.000000	1.34166667,180.000000		1.34166667,213.000000	1.34166667,159.000000	1.34166667,202.000000		1.34166667,221.000000	1.34166667,168.000000	1.34166667,145.000000		1.34166667,215.000000	1.34166667,190.000000	1.34166667,126.000000		1.34166667,228.000000	1.34166667,177.000000	1.34166667,156.000000		1.34166667,27.000000	1.34166667,149.000000	1.34166667,168.000000
1.35,0.000623695	1.35000000,138.000000	1.35000000,140.000000		1.35000000,5.000000	1.35000000,45.000000	1.35000000,154.000000		1.35000000,19.000000	1.35000000,83.000000	1.35000000,190.000000		1.35000000,14.000000	1.35000000,146.000000	1.35000000,188.000000		1.35000000,17.000000	1.35000000,165.000000	1.35000000,171.000000		1.35000000,16.000000	1.35000000,120.000000	1.35000000,193.000000		1.35000000,217.000000	1.35000000,167.000000	1.35000000,191.000000		1.35000000,223.000000	1.35000000,185.000000	1.35000000,171.000000		1.35000000,193.000000	1.35000000,203.000000	1.35000000,135.000000		1.35000000,208.000000	1.35000000,185.000000	1.35000000,170.000000		1.35000000,26.000000	1.35000000,155.000000	1.35000000,169.000000
1.35833333,0.000623695	1.35833333,137.000000	1.35833333,132.000000		1.35833333,6.000000	1.35833333,35.000000	1.35833333,177.000000		1.35833333,18.000000	1.35833333,91.000000	1.35833333,174.000000		1.35833333,16.000000	1.35833333,149.000000	1.35833333,194.000000		1.35833333,18.000000	1.35833333,166.000000	1.35833333,167.000000		1.35833333,15.000000	1.35833333,122.000000	1.35833333,186.000000		1.35833333,210.000000	1.35833333,163.000000	1.35833333,180.000000		1.35833333,206.000000	1.35833333,172.000000	1.35833333,169.000000		1.35833333,205.000000	1.35833333,180.000000	1.35833333,135.000000		1.35833333,203.000000	1.35833333,168.000000	1.35833333,160.000000		1.35833333,26.000000	1.35833333,146.000000	1.35833333,179.000000
1.36666667,0.000650812	1.36666667,154.000000	1.36666667,136.000000		1.36666667,8.000000	1.36666667,21.000000	1.36666667,153.000000		1.36666667,16.000000	1.36666667,91.000000	1.36666667,175.000000		1.36666667,17.000000	1.36666667,161.000000	1.36666667,191.000000		1.36666667,19.000000	1.36666667,171.000000	1.36666667,174.000000		1.36666667,12.000000	1.36666667,121.000000	1.36666667,193.000000		1.36666667,205.000000	1.36666667,157.000000	1.36666667,173.000000		1.36666667,222.000000	1.36666667,174.000000	1.36666667,154.000000		1.36666667,209.000000	1.36666667,191.000000	1.36666667,122.000000		1.36666667,216.000000	1.36666667,169.000000	1.36666667,160.000000		1.36666667,28.000000	1.36666667,156.000000	1.36666667,170.000000
1.375,0.000596578	1.37500000,146.000000	1.37500000,132.000000		1.37500000,7.000000	1.37500000,25.000000	1.37500000,177.000000		1.37500000,16.000000	1.37500000,104.000000	1.37500000,186.000000		1.37500000,16.000000	1.37500000,162.000000	1.37500000,197.000000		1.37500000,17.000000	1.37500000,176.000000	1.37500000,177.000000		1.37500000,11.000000	1.37500000,107.000000	1.37500000,182.000000		1.37500000,206.000000	1.37500000,162.000000	1.37500000,187.000000		1.37500000,235.000000	1.37500000,173.000000	1.37500000,161.000000		1.37500000,209.000000	1.37500000,187.000000	1.37500000,136.000000		1.37500000,210.000000	1.37500000,192.000000	1.37500000,157.000000		1.37500000,29.000000	1.37500000,141.000000	1.37500000,164.000000
1.38333333,0.000596578	1.38333333,154.000000	1.38333333,138.000000		1.38333333,8.000000	1.38333333,46.000000	1.38333333,177.000000		1.38333333,13.000000	1.38333333,104.000000	1.38333333,194.000000		1.38333333,18.000000	1.38333333,156.000000	1.38333333,188.000000		1.38333333,15.000000	1.38333333,180.000000	1.38333333,168.000000		1.38333333,12.000000	1.38333333,99.000000	1.38333333,185.000000		1.38333333,199.000000	1.38333333,155.000000	1.38333333,182.000000		1.38333333,218.000000	1.38333333,178.000000	1.38333333,164.000000		1.38333333,197.000000	1.38333333,187.000000	1.38333333,127.000000		1.38333333,219.000000	1.38333333,163.000000	1.38333333,167.000000		1.38333333,26.000000	1.38333333,155.000000	1.38333333,172.000000
1.39166667,0.000569461	1.39166667,131.000000	1.39166667,120.000000		1.39166667,8.000000	1.39166667,41.000000	1.39166667,166.000000		1.39166667,14.000000	1.39166667,107.000000	1.39166667,190.000000		1.39166667,15.000000	1.39166667,149.000000	1.39166667,194.000000		1.39166667,16.000000	1.39166667,172.000000	1.39166667,170.000000		1.39166667,14.000000	1.39166667,112.000000	1.39166667,194.000000		1.39166667,222.000000	1.39166667,166.000000	1.39166667,183.000000		1.39166667,221.000000	1.39166667,182.000000	1.39166667,155.000000		1.39166667,199.000000	1.39166667,193.000000	1.39166667,138.000000		1.39166667,221.000000	1.39166667,185.000000	1.39166667,156.000000		1.39166667,28.000000	1.39166667,151.000000	1.39166667,165.000000
1.4,0.000596578	1.40000000,141.000000	1.40000000,120.000000		1.40000000,7.000000	1.40000000,41.000000	1.40000000,169.000000		1.40000000,10.000000	1.40000000,86.000000	1.40000000,178.000000		1.40000000,14.000000	1.40000000,140.000000	1.40000000,183.000000		1.40000000,16.000000	1.40000000,178.000000	1.40000000,168.000000		1.40000000,14.000000	1.40000000,111.000000	1.40000000,182.000000		1.40000000,204.000000	1.40000000,150.000000	1.40000000,176.000000		1.40000000,223.000000	1.40000000,175.000000	1.40000000,163.000000		1.40000000,216.000000	1.40000000,182.000000	1.40000000,126.000000		1.40000000,210.000000	1.40000000,163.000000	1.40000000,157.000000		1.40000000,29.000000	1.40000000,153.000000	1.40000000,151.000000
1.40833333,0.000596578	1.40833333,146.000000	1.40833333,123.000000		1.40833333,7.000000	1.40833333,42.000000	1.40833333,174.000000		1.40833333,9.000000	1.40833333,86.000000	1.40833333,185.000000		1.40833333,14.000000	1.40833333,155.000000	1.40833333,200.000000		1.40833333,17.000000	1.40833333,173.000000	1.40833333,166.000000		1.40833333,18.000000	1.40833333,97.000000	1.40833333,186.000000		1.40833333,215.000000	1.40833333,162.000000	1.40833333,187.000000		1.40833333,216.000000	1.40833333,174.000000	1.40833333,146.000000		1.40833333,218.000000	1.40833333,199.000000	1.40833333,138.000000		1.40833333,214.000000	1.40833333,177.000000	1.40833333,151.000000		1.40833333,28.000000	1.40833333,162.000000	1.40833333,178.000000
1.41666667,0.000542343	1.41666667,140.000000	1.41666667,115.000000		1.41666667,4.000000	1.41666667,33.000000	1.41666667,156.000000		1.41666667,7.000000	1.41666667,90.000000	1.41666667,192.000000		1.41666667,13.000000	1.41666667,137.000000	1.41666667,174.000000		1.41666667,18.000000	1.41666667,171.000000	1.41666667,164.000000		1.41666667,16.000000	1.41666667,113.000000	1.41666667,190.000000		1.41666667,206.000000	1.41666667,157.000000	1.41666667,179.000000		1.41666667,214.000000	1.41666667,166.000000	1.41666667,151.000000		1.41666667,223.000000	1.41666667,182.000000	1.41666667,134.000000		1.41666667,209.000000	1.41666667,182.000000	1.41666667,149.000000		1.41666667,26.000000	1.41666667,147.000000	1.41666667,156.000000
1.425,0.000515226	1.42500000,145.000000	1.42500000,122.000000		1.42500000,4.000000	1.42500000,36.000000	1.42500000,183.000000		1.42500000,5.000000	1.42500000,95.000000	1.42500000,217.000000		1.42500000,14.000000	1.42500000,149.000000	1.42500000,190.000000		1.42500000,18.000000	1.42500000,162.000000	1.42500000,161.000000		1.42500000,17.000000	1.42500000,108.000000	1.42500000,179.000000		1.42500000,187.000000	1.42500000,177.000000	1.42500000,186.000000		1.42500000,208.000000	1.42500000,158.000000	1.42500000,157.000000		1.42500000,205.000000	1.42500000,182.000000	1.42500000,126.000000		1.42500000,225.000000	1.42500000,180.000000	1.42500000,158.000000		1.42500000,26.000000	1.42500000,140.000000	1.42500000,171.000000
1.43333333,0.000460992	1.43333333,137.000000	1.43333333,130.000000		1.43333333,3.000000	1.43333333,26.000000	1.43333333,162.000000		1.43333333,4.000000	1.43333333,91.000000	1.43333333,194.000000		1.43333333,13.000000	1.43333333,150.000000	1.43333333,183.000000		1.43333333,19.000000	1.43333333,168.000000	1.43333333,175.000000		1.43333333,17.000000	1.43333333,101.000000	1.43333333,170.000000		1.43333333,213.000000	1.43333333,173.000000	1.43333333,167.000000		1.43333333,214.000000	1.43333333,164.000000	1.43333333,167.000000		1.43333333,200.000000	1.43333333,180.000000	1.43333333,123.000000		1.43333333,216.000000	1.43333333,171.000000	1.43333333,138.000000		1.43333333,24.000000	1.43333333,158.000000	1.43333333,175.000000
1.44166667,0.000488109	1.44166667,146.000000	1.44166667,126.000000		1.44166667,2.000000	1.44166667,25.000000	1.44166667,174.000000		1.44166667,4.000000	1.44166667,80.000000	1.44166667,182.000000		1.44166667,13.000000	1.44166667,158.000000	1.44166667,178.000000		1.44166667,21.000000	1.44166667,173.000000	1.44166667,168.000000		1.44166667,18.000000	1.44166667,96.000000	1.44166667,188.000000		1.44166667,213.000000	1.44166667,161.000000	1.44166667,195.000000		1.44166667,212.000000	1.44166667,165.000000	1.44166667,175.000000		1.44166667,205.000000	1.44166667,190.000000	1.44166667,123.000000		1.44166667,210.000000	1.44166667,163.000000	1.44166667,157.000000		1.44166667,23.000000	1.44166667,142.000000	1.44166667,175.000000
1.45,0.000460992	1.45000000,139.000000	1.45000000,124.000000		1.45000000,3.000000	1.45000000,28.000000	1.45000000,165.000000		1.45000000,4.000000	1.45000000,87.000000	1.45000000,178.000000		1.45000000,12.000000	1.45000000,129.000000	1.45000000,190.000000		1.45000000,18.000000	1.45000000,169.000000	1.45000000,189.000000		1.45000000,19.000000	1.45000000,87.000000	1.45000000,191.000000		1.45000000,198.000000	1.45000000,160.000000	1.45000000,174.000000		1.45000000,203.000000	1.45000000,195.000000	1.45000000,159.000000		1.45000000,213.000000	1.45000000,187.000000	1.45000000,115.000000		1.45000000,216.000000	1.45000000,181.000000	1.45000000,137.000000		1.45000000,23.000000	1.45000000,132.000000	1.45000000,169.000000
1.45833333,0.000433875	1.45833333,137.000000	1.45833333,124.000000		1.45833333,3.000000	1.45833333,11.000000	1.45833333,165.000000		1.45833333,4.000000	1.45833333,89.000000	1.45833333,177.000000		1.45833333,13.000000	1.45833333,135.000000	1.45833333,195.000000		1.45833333,18.000000	1.45833333,160.000000	1.45833333,173.000000		1.45833333,18.000000	1.45833333,100.000000	1.45833333,177.000000		1.45833333,208.000000	1.45833333,171.000000	1.45833333,193.000000		1.45833333,219.000000	1.45833333,172.000000	1.45833333,162.000000		1.45833333,224.000000	1.45833333,194.000000	1.45833333,118.000000		1.45833333,212.000000	1.45833333,182.000000	1.45833333,151.000000		1.45833333,22.000000	1.45833333,132.000000	1.45833333,160.000000
1.46666667,0.000433875	1.46666667,127.000000	1.46666667,120.000000		1.46666667,5.000000	1.46666667,16.000000	1.46666667,154.000000		1.46666667,5.000000	1.46666667,78.000000	1.46666667,205.000000		1.46666667,11.000000	1.46666667,149.000000	1.46666667,194.000000		1.46666667,15.000000	1.46666667,182.000000	1.46666667,166.000000		1.46666667,17.000000	1.46666667,87.000000	1.46666667,192.000000		1.46666667,200.000000	1.46666667,171.000000	1.46666667,189.000000		1.46666667,209.000000	1.46666667,185.000000	1.46666667,167.000000		1.46666667,202.000000	1.46666667,191.000000	1.46666667,128.000000		1.46666667,199.000000	1.46666667,173.000000	1.46666667,149.000000		1.46666667,20.000000	1.46666667,150.000000	1.46666667,167.000000
1.475,0.000488109	1.47500000,124.000000	1.47500000,111.000000		1.47500000,8.000000	1.47500000,16.000000	1.47500000,162.000000		1.47500000,6.000000	1.47500000,85.000000	1.47500000,190.000000		1.47500000,13.000000	1.47500000,136.000000	1.47500000,203.000000		1.47500000,14.000000	1.47500000,164.000000	1.47500000,157.000000		1.47500000,19.000000	1.47500000,98.000000	1.47500000,196.000000		1.47500000,212.000000	1.47500000,138.000000	1.47500000,181.000000		1.47500000,214.000000	1.47500000,187.000000	1.47500000,165.000000		1.47500000,201.000000	1.47500000,191.000000	1.47500000,133.000000		1.47500000,223.000000	1.47500000,170.000000	1.47500000,161.000000		1.47500000,18.000000	1.47500000,163.000000	1.47500000,160.000000
1.48333333,0.000542343	1.48333333,129.000000	1.48333333,124.000000		1.48333333,8.000000	1.48333333,17.000000	1.48333333,170.000000		1.48333333,7.000000	1.48333333,91.000000	1.48333333,201.000000		1.48333333,13.000000	1.48333333,139.000000	1.48333333,191.000000		1.48333333,10.000000	1.48333333,175.000000	1.48333333,162.000000		1.48333333,18.000000	1.48333333,104.000000	1.48333333,183.000000		1.48333333,218.000000	1.48333333,170.000000	1.48333333,192.000000		1.48333333,200.000000	1.48333333,171.000000	1.48333333,177.000000		1.48333333,209.000000	1.48333333,193.000000	1.48333333,123.000000		1.48333333,228.000000	1.48333333,168.000000	1.48333333,155.000000		1.48333333,20.000000	1.48333333,139.000000	1.48333333,144.000000
1.49166667,0.000488109	1.49166667,130.000000	1.49166667,121.000000		1.49166667,6.000000	1.49166667,12.000000	1.49166667,156.000000		1.49166667,8.000000	1.49166667,73.000000	1.49166667,184.000000		1.49166667,14.000000	1.49166667,151.000000	1.49166667,197.000000		1.49166667,10.000000	1.49166667,172.000000	1.49166667,158.000000		1.49166667,17.000000	1.49166667,91.000000	1.49166667,185.000000		1.49166667,210.000000	1.49166667,161.000000	1.49166667,187.000000		1.49166667,218.000000	1.49166667,185.000000	1.49166667,161.000000		1.49166667,185.000000	1.49166667,191.000000	1.49166667,129.000000		1.49166667,217.000000	1.49166667,182.000000	1.49166667,147.000000		1.49166667,19.000000	1.49166667,129.000000	1.49166667,167.000000
1.5,0.000460992	1.50000000,127.000000	1.50000000,112.000000		1.50000000,6.000000	1.50000000,6.000000	1.50000000,163.000000		1.50000000,9.000000	1.50000000,82.000000	1.50000000,177.000000		1.50000000,16.000000	1.50000000,122.000000	1.50000000,190.000000		1.50000000,8.000000	1.50000000,176.000000	1.50000000,162.000000		1.50000000,14.000000	1.50000000,101.000000	1.50000000,189.000000		1.50000000,193.000000	1.50000000,156.000000	1.50000000,193.000000		1.50000000,207.000000	1.50000000,173.000000	1.50000000,157.000000		1.50000000,204.000000	1.50000000,190.000000	1.50000000,122.000000		1.50000000,210.000000	1.50000000,184.000000	1.50000000,149.000000		1.50000000,20.000000	1.50000000,138.000000	1.50000000,164.000000
1.50833333,0.000515226	1.50833333,127.000000	1.50833333,102.000000		1.50833333,5.000000	1.50833333,11.000000	1.50833333,156.000000		1.50833333,9.000000	1.50833333,78.000000	1.50833333,196.000000		1.50833333,15.000000	1.50833333,132.000000	1.50833333,197.000000		1.50833333,8.000000	1.50833333,161.000000	1.50833333,157.000000		1.50833333,16.000000	1.50833333,88.000000	1.50833333,173.000000		1.50833333,198.000000	1.50833333,158.000000	1.50833333,177.000000		1.50833333,219.000000	1.50833333,180.000000	1.50833333,147.000000		1.50833333,212.000000	1.50833333,187.000000	1.50833333,108.000000		1.50833333,207.000000	1.50833333,163.000000	1.50833333,148.000000		1.50833333,18.000000	1.50833333,140.000000	1.50833333,159.000000
1.51666667,0.000515226	1.51666667,126.000000	1.51666667,109.000000		1.51666667,4.000000	1.51666667,3.000000	1.51666667,157.000000		1.51666667,8.000000	1.51666667,76.000000	1.51666667,187.000000		1.51666667,15.000000	1.51666667,140.000000	1.51666667,194.000000		1.51666667,8.000000	1.51666667,162.000000	1.51666667,169.000000		1.51666667,16.000000	1.51666667,100.000000	1.51666667,202.000000		1.51666667,184.000000	1.51666667,148.000000	1.51666667,191.000000		1.51666667,208.000000	1.51666667,178.000000	1.51666667,157.000000		1.51666667,203.000000	1.51666667,184.000000	1.51666667,110.000000		1.51666667,228.000000	1.51666667,178.000000	1.51666667,153.000000		1.51666667,20.000000	1.51666667,144.000000	1.51666667,169.000000
1.525,0.000460992	1.52500000,127.000000	1.52500000,122.000000		1.52500000,3.000000	1.52500000,10.000000	1.52500000,152.000000		1.52500000,9.000000	1.52500000,87.000000	1.52500000,187.000000		1.52500000,16.000000	1.52500000,136.000000	1.52500000,200.000000		1.52500000,8.000000	1.52500000,162.000000	1.52500000,154.000000		1.52500000,16.000000	1.52500000,96.000000	1.52500000,186.000000		1.52500000,188.000000	1.52500000,151.000000	1.52500000,180.000000		1.52500000,215.000000	1.52500000,162.000000	1.52500000,160.000000		1.52500000,200.000000	1.52500000,185.000000	1.52500000,120.000000		1.52500000,215.000000	1.52500000,179.000000	1.52500000,151.000000		1.52500000,21.000000	1.52500000,138.000000	1.52500000,157.000000
1.53333333,0.000433875	1.53333333,127.000000	1.53333333,110.000000		1.53333333,0.000000	1.53333333,21.000000	1.53333333,147.000000		1.53333333,6.000000	1.53333333,61.000000	1.53333333,185.000000		1.53333333,15.000000	1.53333333,146.000000	1.53333333,187.000000		1.53333333,9.000000	1.53333333,163.000000	1.53333333,164.000000		1.53333333,13.000000	1.53333333,92.000000	1.53333333,186.000000		1.53333333,193.000000	1.53333333,157.000000	1.53333333,172.000000		1.53333333,216.000000	1.53333333,171.000000	1.53333333,165.000000		1.53333333,206.000000	1.53333333,177.000000	1.53333333,107.000000		1.53333333,213.000000	1.53333333,181.000000	1.53333333,150.000000		1.53333333,20.000000	1.53333333,122.000000	1.53333333,160.000000
1.54166667,0.00037964	1.54166667,123.000000	1.54166667,100.000000		1.54166667,0.000000	1.54166667,13.000000	1.54166667,158.000000		1.54166667,5.000000	1.54166667,77.000000	1.54166667,187.000000		1.54166667,15.000000	1.54166667,136.000000	1.54166667,181.000000		1.54166667,9.000000	1.54166667,189.000000	1.54166667,158.000000		1.54166667,14.000000	1.54166667,101.000000	1.54166667,190.000000		1.54166667,206.000000	1.54166667,165.000000	1.54166667,183.000000		1.54166667,203.000000	1.54166667,166.000000	1.54166667,157.000000		1.54166667,206.000000	1.54166667,191.000000	1.54166667,118.000000		1.54166667,221.000000	1.54166667,184.000000	1.54166667,148.000000		1.54166667,21.000000	1.54166667,134.000000	1.54166667,168.000000
1.55,0.000325406	1.55000000,143.000000	1.55000000,113.000000		1.55000000,-2.000000	1.55000000,-6.000000	1.55000000,163.000000		1.55000000,3.000000	1.55000000,61.000000	1.55000000,185.000000		1.55000000,14.000000	1.55000000,123.000000	1.55000000,182.000000		1.55000000,8.000000	1.55000000,163.000000	1.55000000,171.000000		1.55000000,14.000000	1.55000000,91.000000	1.55000000,192.000000		1.55000000,181.000000	1.55000000,151.000000	1.55000000,175.000000		1.55000000,213.000000	1.55000000,167.000000	1.55000000,149.000000		1.55000000,212.000000	1.55000000,195.000000	1.55000000,125.000000		1.55000000,205.000000	1.55000000,174.000000	1.55000000,154.000000		1.55000000,18.000000	1.55000000,146.000000	1.55000000,147.000000
1.55833333,0.000298289	1.55833333,129.000000	1.55833333,123.000000		1.55833333,-4.000000	1.55833333,18.000000	1.55833333,149.000000		1.55833333,3.000000	1.55833333,69.000000	1.55833333,181.000000		1.55833333,11.000000	1.55833333,152.000000	1.55833333,194.000000		1.55833333,7.000000	1.55833333,163.000000	1.55833333,163.000000		1.55833333,15.000000	1.55833333,93.000000	1.55833333,188.000000		1.55833333,200.000000	1.55833333,151.000000	1.55833333,167.000000		1.55833333,203.000000	1.55833333,170.000000	1.55833333,160.000000		1.55833333,216.000000	1.55833333,185.000000	1.55833333,117.000000		1.55833333,212.000000	1.55833333,176.000000	1.55833333,145.000000		1.55833333,16.000000	1.55833333,147.000000	1.55833333,165.000000
1.56666667,0.000216937	1.56666667,132.000000	1.56666667,102.000000		1.56666667,-5.000000	1.56666667,15.000000	1.56666667,153.000000		1.56666667,3.000000	1.56666667,81.000000	1.56666667,186.000000		1.56666667,11.000000	1.56666667,138.000000	1.56666667,190.000000		1.56666667,6.000000	1.56666667,156.000000	1.56666667,170.000000		1.56666667,14.000000	1.56666667,110.000000	1.56666667,181.000000		1.56666667,203.000000	1.56666667,150.000000	1.56666667,171.000000		1.56666667,222.000000	1.56666667,167.000000	1.56666667,146.000000		1.56666667,204.000000	1.56666667,179.000000	1.56666667,104.000000		1.56666667,201.000000	1.56666667,173.000000	1.56666667,154.000000		1.56666667,15.000000	1.56666667,131.000000	1.56666667,165.000000
1.575,0.000216937	1.57500000,132.000000	1.57500000,107.000000		1.57500000,-5.000000	1.57500000,13.000000	1.57500000,156.000000		1.57500000,0.000000	1.57500000,75.000000	1.57500000,185.000000		1.57500000,11.000000	1.57500000,135.000000	1.57500000,179.000000		1.57500000,6.000000	1.57500000,175.000000	1.57500000,157.000000		1.57500000,14.000000	1.57500000,111.000000	1.57500000,195.000000		1.57500000,205.000000	1.57500000,147.000000	1.57500000,180.000000		1.57500000,205.000000	1.57500000,169.000000	1.57500000,170.000000		1.57500000,208.000000	1.57500000,192.000000	1.57500000,101.000000		1.57500000,216.000000	1.57500000,170.000000	1.57500000,156.000000		1.57500000,14.000000	1.57500000,134.000000	1.57500000,159.000000
1.58333333,0.000244055	1.58333333,118.000000	1.58333333,116.000000		1.58333333,-4.000000	1.58333333,7.000000	1.58333333,163.000000		1.58333333,0.000000	1.58333333,78.000000	1.58333333,190.000000		1.58333333,9.000000	1.58333333,149.000000	1.58333333,177.000000		1.58333333,6.000000	1.58333333,170.000000	1.58333333,165.000000		1.58333333,12.000000	1.58333333,95.000000	1.58333333,186.000000		1.58333333,194.000000	1.58333333,140.000000	1.58333333,183.000000		1.58333333,216.000000	1.58333333,178.000000	1.58333333,150.000000		1.58333333,218.000000	1.58333333,169.000000	1.58333333,96.000000		1.58333333,205.000000	1.58333333,178.000000	1.58333333,141.000000		1.58333333,13.000000	1.58333333,141.000000	1.58333333,168.000000
1.59166667,0.000216937	1.59166667,118.000000	1.59166667,111.000000		1.59166667,-3.000000	1.59166667,-1.000000	1.59166667,151.000000		1.59166667,0.000000	1.59166667,65.000000	1.59166667,196.000000		1.59166667,10.000000	1.59166667,137.000000	1.59166667,188.000000		1.59166667,7.000000	1.59166667,154.000000	1.59166667,156.000000		1.59166667,12.000000	1.59166667,104.000000	1.59166667,178.000000		1.59166667,205.000000	1.59166667,149.000000	1.59166667,181.000000		1.59166667,219.000000	1.59166667,163.000000	1.59166667,151.000000		1.59166667,218.000000	1.59166667,182.000000	1.59166667,115.000000		1.59166667,210.000000	1.59166667,176.000000	1.59166667,151.000000		1.59166667,13.000000	1.59166667,151.000000	1.59166667,150.000000
1.6,0.000216937	1.60000000,137.000000	1.60000000,87.000000		1.60000000,-5.000000	1.60000000,0.000000	1.60000000,165.000000		1.60000000,0.000000	1.60000000,71.000000	1.60000000,181.000000		1.60000000,9.000000	1.60000000,161.000000	1.60000000,186.000000		1.60000000,6.000000	1.60000000,169.000000	1.60000000,153.000000		1.60000000,10.000000	1.60000000,95.000000	1.60000000,195.000000		1.60000000,202.000000	1.60000000,158.000000	1.60000000,167.000000		1.60000000,196.000000	1.60000000,158.000000	1.60000000,149.000000		1.60000000,206.000000	1.60000000,170.000000	1.60000000,103.000000		1.60000000,216.000000	1.60000000,174.000000	1.60000000,143.000000		1.60000000,10.000000	1.60000000,147.000000	1.60000000,162.000000
1.60833333,0.000216937	1.60833333,128.000000	1.60833333,91.000000		1.60833333,-3.000000	1.60833333,0.000000	1.60833333,165.000000		1.60833333,0.000000	1.60833333,63.000000	1.60833333,175.000000		1.60833333,8.000000	1.60833333,142.000000	1.60833333,191.000000		1.60833333,5.000000	1.60833333,172.000000	1.60833333,172.000000		1.60833333,10.000000	1.60833333,99.000000	1.60833333,192.000000		1.60833333,197.000000	1.60833333,163.000000	1.60833333,178.000000		1.60833333,221.000000	1.60833333,166.000000	1.60833333,153.000000		1.60833333,207.000000	1.60833333,182.000000	1.60833333,119.000000		1.60833333,211.000000	1.60833333,174.000000	1.60833333,137.000000		1.60833333,8.000000	1.60833333,147.000000	1.60833333,153.000000
1.61666667,0.000216937	1.61666667,130.000000	1.61666667,103.000000		1.61666667,-4.000000	1.61666667,0.000000	1.61666667,154.000000		1.61666667,0.000000	1.61666667,73.000000	1.61666667,180.000000		1.61666667,10.000000	1.61666667,152.000000	1.61666667,196.000000		1.61666667,5.000000	1.61666667,171.000000	1.61666667,163.000000		1.61666667,9.000000	1.61666667,91.000000	1.61666667,190.000000		1.61666667,211.000000	1.61666667,157.000000	1.61666667,171.000000		1.61666667,214.000000	1.61666667,153.000000	1.61666667,150.000000		1.61666667,196.000000	1.61666667,169.000000	1.61666667,119.000000		1.61666667,209.000000	1.61666667,179.000000	1.61666667,132.000000		1.61666667,8.000000	1.61666667,142.000000	1.61666667,157.000000
1.625,0.00018982	1.62500000,136.000000	1.62500000,104.000000		1.62500000,-5.000000	1.62500000,-19.000000	1.62500000,160.000000		1.62500000,0.000000	1.62500000,67.000000	1.62500000,186.000000		1.62500000,11.000000	1.62500000,126.000000	1.62500000,187.000000		1.62500000,4.000000	1.62500000,171.000000	1.62500000,174.000000		1.62500000,8.000000	1.62500000,94.000000	1.62500000,195.000000		1.62500000,210.000000	1.62500000,163.000000	1.62500000,179.000000		1.62500000,223.000000	1.62500000,160.000000	1.62500000,143.000000		1.62500000,206.000000	1.62500000,172.000000	1.62500000,98.000000		1.62500000,212.000000	1.62500000,171.000000	1.62500000,132.000000		1.62500000,8.000000	1.62500000,146.000000	1.62500000,147.000000
1.63333333,0.000216937	1.63333333,116.000000	1.63333333,94.000000		1.63333333,-5.000000	1.63333333,-14.000000	1.63333333,151.000000		1.63333333,0.000000	1.63333333,67.000000	1.63333333,176.000000		1.63333333,11.000000	1.63333333,139.000000	1.63333333,184.000000		1.63333333,0.000000	1.63333333,160.000000	1.63333333,164.000000		1.63333333,7.000000	1.63333333,100.000000	1.63333333,173.000000		1.63333333,200.000000	1.63333333,141.000000	1.63333333,185.000000		1.63333333,216.000000	1.63333333,165.000000	1.63333333,165.000000		1.63333333,195.000000	1.63333333,192.000000	1.63333333,116.000000		1.63333333,210.000000	1.63333333,174.000000	1.63333333,128.000000		1.63333333,5.000000	1.63333333,131.000000	1.63333333,172.000000
1.64166667,0.000162703	1.64166667,124.000000	1.64166667,97.000000		1.64166667,-7.000000	1.64166667,-4.000000	1.64166667,150.000000		1.64166667,0.000000	1.64166667,77.000000	1.64166667,176.000000		1.64166667,10.000000	1.64166667,120.000000	1.64166667,197.000000		1.64166667,2.000000	1.64166667,151.000000	1.64166667,154.000000		1.64166667,8.000000	1.64166667,89.000000	1.64166667,201.000000		1.64166667,182.000000	1.64166667,146.000000	1.64166667,186.000000		1.64166667,219.000000	1.64166667,154.000000	1.64166667,148.000000		1.64166667,198.000000	1.64166667,196.000000	1.64166667,104.000000		1.64166667,214.000000	1.64166667,174.000000	1.64166667,136.000000		1.64166667,4.000000	1.64166667,130.000000	1.64166667,146.000000
1.65,0.000135586	1.65000000,115.000000	1.65000000,106.000000		1.65000000,-7.000000	1.65000000,-17.000000	1.65000000,160.000000		1.65000000,-1.000000	1.65000000,56.000000	1.65000000,162.000000		1.65000000,7.000000	1.65000000,138.000000	1.65000000,185.000000		1.65000000,0.000000	1.65000000,178.000000	1.65000000,150.000000		1.65000000,8.000000	1.65000000,88.000000	1.65000000,179.000000		1.65000000,195.000000	1.65000000,153.000000	1.65000000,175.000000		1.65000000,224.000000	1.65000000,168.000000	1.65000000,141.000000		1.65000000,197.000000	1.65000000,189.000000	1.65000000,113.000000		1.65000000,224.000000	1.65000000,169.000000	1.65000000,147.000000		1.65000000,2.000000	1.65000000,133.000000	1.65000000,165.000000
1.65833333,5.42343E-05	1.65833333,113.000000	1.65833333,96.000000		1.65833333,-7.000000	1.65833333,-24.000000	1.65833333,141.000000		1.65833333,-1.000000	1.65833333,70.000000	1.65833333,175.000000		1.65833333,7.000000	1.65833333,131.000000	1.65833333,194.000000		1.65833333,0.000000	1.65833333,161.000000	1.65833333,172.000000		1.65833333,5.000000	1.65833333,92.000000	1.65833333,187.000000		1.65833333,197.000000	1.65833333,164.000000	1.65833333,160.000000		1.65833333,221.000000	1.65833333,156.000000	1.65833333,156.000000		1.65833333,185.000000	1.65833333,180.000000	1.65833333,114.000000		1.65833333,243.000000	1.65833333,165.000000	1.65833333,146.000000		1.65833333,3.000000	1.65833333,145.000000	1.65833333,159.000000
1.66666667,5.42343E-05	1.66666667,126.000000	1.66666667,86.000000		1.66666667,-7.000000	1.66666667,-10.000000	1.66666667,151.000000		1.66666667,0.000000	1.66666667,82.000000	1.66666667,182.000000		1.66666667,4.000000	1.66666667,132.000000	1.66666667,203.000000		1.66666667,3.000000	1.66666667,169.000000	1.66666667,168.000000		1.66666667,6.000000	1.66666667,85.000000	1.66666667,173.000000		1.66666667,184.000000	1.66666667,129.000000	1.66666667,161.000000		1.66666667,224.000000	1.66666667,166.000000	1.66666667,131.000000		1.66666667,206.000000	1.66666667,175.000000	1.66666667,107.000000		1.66666667,286.000000	1.66666667,163.000000	1.66666667,136.000000		1.66666667,4.000000	1.66666667,134.000000	1.66666667,149.000000
1.675,2.71172E-05	1.67500000,135.000000	1.67500000,99.000000		1.67500000,-6.000000	1.67500000,0.000000	1.67500000,149.000000		1.67500000,-2.000000	1.67500000,70.000000	1.67500000,175.000000		1.67500000,4.000000	1.67500000,129.000000	1.67500000,209.000000		1.67500000,5.000000	1.67500000,182.000000	1.67500000,152.000000		1.67500000,8.000000	1.67500000,79.000000	1.67500000,180.000000		1.67500000,185.000000	1.67500000,175.000000	1.67500000,172.000000		1.67500000,209.000000	1.67500000,164.000000	1.67500000,147.000000		1.67500000,209.000000	1.67500000,171.000000	1.67500000,106.000000		1.67500000,315.000000	1.67500000,149.000000	1.67500000,146.000000		1.67500000,4.000000	1.67500000,138.000000	1.67500000,141.000000
1.68333333,-2.71172E-05	1.68333333,126.000000	1.68333333,94.000000		1.68333333,-6.000000	1.68333333,-6.000000	1.68333333,144.000000		1.68333333,-1.000000	1.68333333,73.000000	1.68333333,178.000000		1.68333333,3.000000	1.68333333,122.000000	1.68333333,219.000000		1.68333333,10.000000	1.68333333,194.000000	1.68333333,166.000000		1.68333333,8.000000	1.68333333,97.000000	1.68333333,181.000000		1.68333333,194.000000	1.68333333,168.000000	1.68333333,190.000000		1.68333333,212.000000	1.68333333,166.000000	1.68333333,138.000000		1.68333333,213.000000	1.68333333,176.000000	1.68333333,107.000000		1.68333333,416.000000	1.68333333,166.000000	1.68333333,150.000000		1.68333333,4.000000	1.68333333,153.000000	1.68333333,137.000000
169166667	1.69166667,122.000000	1.69166667,94.000000		1.69166667,-5.000000	1.69166667,-18.000000	1.69166667,156.000000		1.69166667,-1.000000	1.69166667,63.000000	1.69166667,178.000000		1.69166667,4.000000	1.69166667,140.000000	1.69166667,224.000000		1.69166667,13.000000	1.69166667,212.000000	1.69166667,162.000000		1.69166667,8.000000	1.69166667,93.000000	1.69166667,177.000000		1.69166667,190.000000	1.69166667,148.000000	1.69166667,180.000000		1.69166667,207.000000	1.69166667,163.000000	1.69166667,145.000000		1.69166667,203.000000	1.69166667,174.000000	1.69166667,113.000000		1.69166667,499.000000	1.69166667,159.000000	1.69166667,139.000000		1.69166667,3.000000	1.69166667,153.000000	1.69166667,154.000000
1.7,2.71172E-05	1.70000000,120.000000	1.70000000,95.000000		1.70000000,-4.000000	1.70000000,-29.000000	1.70000000,165.000000		1.70000000,0.000000	1.70000000,53.000000	1.70000000,202.000000		1.70000000,2.000000	1.70000000,119.000000	1.70000000,233.000000		1.70000000,13.000000	1.70000000,222.000000	1.70000000,160.000000		1.70000000,7.000000	1.70000000,89.000000	1.70000000,177.000000		1.70000000,201.000000	1.70000000,155.000000	1.70000000,165.000000		1.70000000,208.000000	1.70000000,155.000000	1.70000000,153.000000		1.70000000,222.000000	1.70000000,179.000000	1.70000000,117.000000		1.70000000,681.000000	1.70000000,159.000000	1.70000000,134.000000		1.70000000,4.000000	1.70000000,144.000000	1.70000000,150.000000
1.70833333,2.71172E-05	1.70833333,117.000000	1.70833333,91.000000		1.70833333,-4.000000	1.70833333,-9.000000	1.70833333,157.000000		1.70833333,5.000000	1.70833333,66.000000	1.70833333,189.000000		1.70833333,2.000000	1.70833333,139.000000	1.70833333,246.000000		1.70833333,14.000000	1.70833333,250.000000	1.70833333,146.000000		1.70833333,8.000000	1.70833333,103.000000	1.70833333,179.000000		1.70833333,193.000000	1.70833333,153.000000	1.70833333,183.000000		1.70833333,200.000000	1.70833333,169.000000	1.70833333,138.000000		1.70833333,250.000000	1.70833333,192.000000	1.70833333,100.000000		1.70833333,832.000000	1.70833333,162.000000	1.70833333,124.000000		1.70833333,3.000000	1.70833333,155.000000	1.70833333,156.000000
1.71666667,8.13515E-05	1.71666667,116.000000	1.71666667,94.000000		1.71666667,-5.000000	1.71666667,-18.000000	1.71666667,169.000000		1.71666667,13.000000	1.71666667,48.000000	1.71666667,178.000000		1.71666667,1.000000	1.71666667,119.000000	1.71666667,236.000000		1.71666667,13.000000	1.71666667,289.000000	1.71666667,152.000000		1.71666667,7.000000	1.71666667,98.000000	1.71666667,182.000000		1.71666667,195.000000	1.71666667,147.000000	1.71666667,166.000000		1.71666667,208.000000	1.71666667,169.000000	1.71666667,132.000000		1.71666667,262.000000	1.71666667,184.000000	1.71666667,100.000000		1.71666667,1130.000000	1.71666667,170.000000	1.71666667,142.000000		1.71666667,2.000000	1.71666667,132.000000	1.71666667,149.000000
1.725,0.000135586	1.72500000,122.000000	1.72500000,93.000000		1.72500000,-7.000000	1.72500000,-16.000000	1.72500000,169.000000		1.72500000,20.000000	1.72500000,59.000000	1.72500000,185.000000		1.72500000,0.000000	1.72500000,134.000000	1.72500000,250.000000		1.72500000,12.000000	1.72500000,320.000000	1.72500000,152.000000		1.72500000,7.000000	1.72500000,119.000000	1.72500000,180.000000		1.72500000,191.000000	1.72500000,148.000000	1.72500000,178.000000		1.72500000,211.000000	1.72500000,165.000000	1.72500000,139.000000		1.72500000,304.000000	1.72500000,186.000000	1.72500000,109.000000		1.72500000,1352.000000	1.72500000,173.000000	1.72500000,136.000000		1.72500000,3.000000	1.72500000,125.000000	1.72500000,164.000000
1.73333333,0.00018982	1.73333333,102.000000	1.73333333,89.000000		1.73333333,-5.000000	1.73333333,-26.000000	1.73333333,162.000000		1.73333333,36.000000	1.73333333,55.000000	1.73333333,196.000000		1.73333333,-2.000000	1.73333333,135.000000	1.73333333,251.000000		1.73333333,9.000000	1.73333333,387.000000	1.73333333,165.000000		1.73333333,5.000000	1.73333333,120.000000	1.73333333,182.000000		1.73333333,185.000000	1.73333333,159.000000	1.73333333,165.000000		1.73333333,198.000000	1.73333333,157.000000	1.73333333,148.000000		1.73333333,343.000000	1.73333333,186.000000	1.73333333,109.000000		1.73333333,1734.000000	1.73333333,171.000000	1.73333333,146.000000		1.73333333,2.000000	1.73333333,134.000000	1.73333333,143.000000
1.74166667,0.000216937	1.74166667,117.000000	1.74166667,95.000000		1.74166667,-7.000000	1.74166667,-13.000000	1.74166667,152.000000		1.74166667,52.000000	1.74166667,64.000000	1.74166667,182.000000		1.74166667,-2.000000	1.74166667,144.000000	1.74166667,264.000000		1.74166667,7.000000	1.74166667,436.000000	1.74166667,158.000000		1.74166667,7.000000	1.74166667,120.000000	1.74166667,182.000000		1.74166667,217.000000	1.74166667,143.000000	1.74166667,169.000000		1.74166667,203.000000	1.74166667,163.000000	1.74166667,148.000000		1.74166667,418.000000	1.74166667,180.000000	1.74166667,110.000000		1.74166667,2001.000000	1.74166667,167.000000	1.74166667,148.000000		1.74166667,4.000000	1.74166667,140.000000	1.74166667,166.000000
1.75,0.000216937	1.75000000,119.000000	1.75000000,93.000000		1.75000000,-8.000000	1.75000000,-21.000000	1.75000000,177.000000		1.75000000,77.000000	1.75000000,59.000000	1.75000000,188.000000		1.75000000,-3.000000	1.75000000,142.000000	1.75000000,258.000000		1.75000000,2.000000	1.75000000,482.000000	1.75000000,157.000000		1.75000000,8.000000	1.75000000,125.000000	1.75000000,178.000000		1.75000000,204.000000	1.75000000,144.000000	1.75000000,170.000000		1.75000000,211.000000	1.75000000,164.000000	1.75000000,152.000000		1.75000000,478.000000	1.75000000,188.000000	1.75000000,96.000000		1.75000000,2383.000000	1.75000000,169.000000	1.75000000,140.000000		1.75000000,7.000000	1.75000000,129.000000	1.75000000,143.000000
1.75833333,0.000216937	1.75833333,122.000000	1.75833333,92.000000		1.75833333,-9.000000	1.75833333,-10.000000	1.75833333,154.000000		1.75833333,98.000000	1.75833333,72.000000	1.75833333,208.000000		1.75833333,-1.000000	1.75833333,154.000000	1.75833333,267.000000		1.75833333,2.000000	1.75833333,550.000000	1.75833333,149.000000		1.75833333,7.000000	1.75833333,148.000000	1.75833333,163.000000		1.75833333,201.000000	1.75833333,137.000000	1.75833333,170.000000		1.75833333,194.000000	1.75833333,158.000000	1.75833333,159.000000		1.75833333,573.000000	1.75833333,185.000000	1.75833333,84.000000		1.75833333,2654.000000	1.75833333,178.000000	1.75833333,145.000000		1.75833333,8.000000	1.75833333,132.000000	1.75833333,154.000000
1.76666667,0.000216937	1.76666667,106.000000	1.76666667,93.000000		1.76666667,-9.000000	1.76666667,-10.000000	1.76666667,149.000000		1.76666667,129.000000	1.76666667,54.000000	1.76666667,216.000000		1.76666667,-1.000000	1.76666667,170.000000	1.76666667,250.000000		1.76666667,0.000000	1.76666667,598.000000	1.76666667,135.000000		1.76666667,5.000000	1.76666667,158.000000	1.76666667,174.000000		1.76666667,211.000000	1.76666667,138.000000	1.76666667,174.000000		1.76666667,203.000000	1.76666667,177.000000	1.76666667,147.000000		1.76666667,642.000000	1.76666667,174.000000	1.76666667,103.000000		1.76666667,3025.000000	1.76666667,181.000000	1.76666667,136.000000		1.76666667,8.000000	1.76666667,135.000000	1.76666667,153.000000
1.775,0.000244055	1.77500000,123.000000	1.77500000,103.000000		1.77500000,-8.000000	1.77500000,-10.000000	1.77500000,153.000000		1.77500000,152.000000	1.77500000,67.000000	1.77500000,202.000000		1.77500000,1.000000	1.77500000,159.000000	1.77500000,256.000000		1.77500000,0.000000	1.77500000,643.000000	1.77500000,147.000000		1.77500000,5.000000	1.77500000,159.000000	1.77500000,168.000000		1.77500000,209.000000	1.77500000,149.000000	1.77500000,158.000000		1.77500000,218.000000	1.77500000,165.000000	1.77500000,146.000000		1.77500000,750.000000	1.77500000,188.000000	1.77500000,94.000000		1.77500000,3231.000000	1.77500000,180.000000	1.77500000,136.000000		1.77500000,8.000000	1.77500000,130.000000	1.77500000,145.000000
1.78333333,0.000298289	1.78333333,123.000000	1.78333333,98.000000		1.78333333,-8.000000	1.78333333,-7.000000	1.78333333,149.000000		1.78333333,183.000000	1.78333333,59.000000	1.78333333,235.000000		1.78333333,0.000000	1.78333333,190.000000	1.78333333,248.000000		1.78333333,-2.000000	1.78333333,692.000000	1.78333333,145.000000		1.78333333,7.000000	1.78333333,165.000000	1.78333333,196.000000		1.78333333,208.000000	1.78333333,165.000000	1.78333333,179.000000		1.78333333,219.000000	1.78333333,157.000000	1.78333333,142.000000		1.78333333,825.000000	1.78333333,179.000000	1.78333333,98.000000		1.78333333,3461.000000	1.78333333,197.000000	1.78333333,145.000000		1.78333333,7.000000	1.78333333,122.000000	1.78333333,149.000000
1.79166667,0.000271172	1.79166667,115.000000	1.79166667,91.000000		1.79166667,-8.000000	1.79166667,-15.000000	1.79166667,157.000000		1.79166667,203.000000	1.79166667,51.000000	1.79166667,227.000000		1.79166667,3.000000	1.79166667,188.000000	1.79166667,256.000000		1.79166667,-1.000000	1.79166667,721.000000	1.79166667,154.000000		1.79166667,8.000000	1.79166667,184.000000	1.79166667,179.000000		1.79166667,229.000000	1.79166667,154.000000	1.79166667,163.000000		1.79166667,218.000000	1.79166667,166.000000	1.79166667,161.000000		1.79166667,917.000000	1.79166667,194.000000	1.79166667,109.000000		1.79166667,3596.000000	1.79166667,197.000000	1.79166667,143.000000		1.79166667,8.000000	1.79166667,113.000000	1.79166667,155.000000
1.8,0.000298289	1.80000000,125.000000	1.80000000,91.000000		1.80000000,-8.000000	1.80000000,-8.000000	1.80000000,154.000000		1.80000000,227.000000	1.80000000,50.000000	1.80000000,237.000000		1.80000000,1.000000	1.80000000,189.000000	1.80000000,239.000000		1.80000000,0.000000	1.80000000,761.000000	1.80000000,148.000000		1.80000000,8.000000	1.80000000,185.000000	1.80000000,169.000000		1.80000000,242.000000	1.80000000,154.000000	1.80000000,165.000000		1.80000000,227.000000	1.80000000,159.000000	1.80000000,149.000000		1.80000000,945.000000	1.80000000,199.000000	1.80000000,97.000000		1.80000000,3694.000000	1.80000000,196.000000	1.80000000,144.000000		1.80000000,8.000000	1.80000000,125.000000	1.80000000,141.000000
1.80833333,0.000352523	1.80833333,128.000000	1.80833333,92.000000		1.80833333,-8.000000	1.80833333,-10.000000	1.80833333,146.000000		1.80833333,238.000000	1.80833333,48.000000	1.80833333,230.000000		1.80833333,2.000000	1.80833333,201.000000	1.80833333,256.000000		1.80833333,0.000000	1.80833333,764.000000	1.80833333,154.000000		1.80833333,8.000000	1.80833333,195.000000	1.80833333,165.000000		1.80833333,224.000000	1.80833333,160.000000	1.80833333,159.000000		1.80833333,208.000000	1.80833333,174.000000	1.80833333,141.000000		1.80833333,1015.000000	1.80833333,194.000000	1.80833333,92.000000		1.80833333,3724.000000	1.80833333,172.000000	1.80833333,136.000000		1.80833333,8.000000	1.80833333,122.000000	1.80833333,150.000000
1.81666667,0.00037964	1.81666667,118.000000	1.81666667,95.000000		1.81666667,-7.000000	1.81666667,-12.000000	1.81666667,152.000000		1.81666667,254.000000	1.81666667,46.000000	1.81666667,237.000000		1.81666667,1.000000	1.81666667,187.000000	1.81666667,246.000000		1.81666667,0.000000	1.81666667,782.000000	1.81666667,143.000000		1.81666667,9.000000	1.81666667,185.000000	1.81666667,187.000000		1.81666667,238.000000	1.81666667,150.000000	1.81666667,171.000000		1.81666667,212.000000	1.81666667,171.000000	1.81666667,143.000000		1.81666667,1032.000000	1.81666667,203.000000	1.81666667,97.000000		1.81666667,3725.000000	1.81666667,192.000000	1.81666667,140.000000		1.81666667,9.000000	1.81666667,122.000000	1.81666667,137.000000
1.825,0.000406758	1.82500000,112.000000	1.82500000,109.000000		1.82500000,-6.000000	1.82500000,-19.000000	1.82500000,156.000000		1.82500000,258.000000	1.82500000,42.000000	1.82500000,252.000000		1.82500000,1.000000	1.82500000,225.000000	1.82500000,249.000000		1.82500000,3.000000	1.82500000,789.000000	1.82500000,144.000000		1.82500000,9.000000	1.82500000,199.000000	1.82500000,182.000000		1.82500000,259.000000	1.82500000,149.000000	1.82500000,155.000000		1.82500000,211.000000	1.82500000,167.000000	1.82500000,141.000000		1.82500000,1063.000000	1.82500000,190.000000	1.82500000,98.000000		1.82500000,3665.000000	1.82500000,181.000000	1.82500000,146.000000		1.82500000,10.000000	1.82500000,137.000000	1.82500000,146.000000
1.83333333,0.000488109	1.83333333,115.000000	1.83333333,92.000000		1.83333333,-8.000000	1.83333333,-14.000000	1.83333333,157.000000		1.83333333,261.000000	1.83333333,54.000000	1.83333333,241.000000		1.83333333,0.000000	1.83333333,206.000000	1.83333333,237.000000		1.83333333,2.000000	1.83333333,769.000000	1.83333333,151.000000		1.83333333,7.000000	1.83333333,209.000000	1.83333333,177.000000		1.83333333,255.000000	1.83333333,155.000000	1.83333333,169.000000		1.83333333,216.000000	1.83333333,172.000000	1.83333333,147.000000		1.83333333,1067.000000	1.83333333,201.000000	1.83333333,98.000000		1.83333333,3559.000000	1.83333333,199.000000	1.83333333,142.000000		1.83333333,11.000000	1.83333333,131.000000	1.83333333,145.000000
1.84166667,0.000433875	1.84166667,116.000000	1.84166667,83.000000		1.84166667,-7.000000	1.84166667,-13.000000	1.84166667,143.000000		1.84166667,260.000000	1.84166667,51.000000	1.84166667,245.000000		1.84166667,0.000000	1.84166667,209.000000	1.84166667,236.000000		1.84166667,2.000000	1.84166667,762.000000	1.84166667,156.000000		1.84166667,8.000000	1.84166667,202.000000	1.84166667,165.000000		1.84166667,243.000000	1.84166667,152.000000	1.84166667,168.000000		1.84166667,199.000000	1.84166667,177.000000	1.84166667,143.000000		1.84166667,1061.000000	1.84166667,206.000000	1.84166667,107.000000		1.84166667,3470.000000	1.84166667,208.000000	1.84166667,140.000000		1.84166667,11.000000	1.84166667,129.000000	1.84166667,145.000000
1.85,0.000515226	1.85000000,118.000000	1.85000000,81.000000		1.85000000,-9.000000	1.85000000,-18.000000	1.85000000,160.000000		1.85000000,255.000000	1.85000000,59.000000	1.85000000,249.000000		1.85000000,-1.000000	1.85000000,218.000000	1.85000000,226.000000		1.85000000,2.000000	1.85000000,739.000000	1.85000000,139.000000		1.85000000,8.000000	1.85000000,206.000000	1.85000000,161.000000		1.85000000,239.000000	1.85000000,159.000000	1.85000000,175.000000		1.85000000,217.000000	1.85000000,176.000000	1.85000000,142.000000		1.85000000,1045.000000	1.85000000,190.000000	1.85000000,103.000000		1.85000000,3294.000000	1.85000000,194.000000	1.85000000,133.000000		1.85000000,11.000000	1.85000000,137.000000	1.85000000,141.000000
1.85833333,0.000542343	1.85833333,110.000000	1.85833333,104.000000		1.85833333,-9.000000	1.85833333,-17.000000	1.85833333,147.000000		1.85833333,250.000000	1.85833333,50.000000	1.85833333,233.000000		1.85833333,0.000000	1.85833333,230.000000	1.85833333,236.000000		1.85833333,0.000000	1.85833333,721.000000	1.85833333,153.000000		1.85833333,9.000000	1.85833333,194.000000	1.85833333,181.000000		1.85833333,245.000000	1.85833333,147.000000	1.85833333,172.000000		1.85833333,216.000000	1.85833333,164.000000	1.85833333,141.000000		1.85833333,1016.000000	1.85833333,183.000000	1.85833333,94.000000		1.85833333,3193.000000	1.85833333,203.000000	1.85833333,131.000000		1.85833333,9.000000	1.85833333,122.000000	1.85833333,130.000000
1.86666667,0.000515226	1.86666667,110.000000	1.86666667,95.000000		1.86666667,-12.000000	1.86666667,-11.000000	1.86666667,156.000000		1.86666667,244.000000	1.86666667,57.000000	1.86666667,236.000000		1.86666667,0.000000	1.86666667,196.000000	1.86666667,218.000000		1.86666667,-1.000000	1.86666667,697.000000	1.86666667,153.000000		1.86666667,8.000000	1.86666667,193.000000	1.86666667,165.000000		1.86666667,231.000000	1.86666667,150.000000	1.86666667,159.000000		1.86666667,218.000000	1.86666667,162.000000	1.86666667,147.000000		1.86666667,989.000000	1.86666667,196.000000	1.86666667,105.000000		1.86666667,3010.000000	1.86666667,197.000000	1.86666667,123.000000		1.86666667,8.000000	1.86666667,133.000000	1.86666667,149.000000
1.875,0.000515226	1.87500000,119.000000	1.87500000,82.000000		1.87500000,-13.000000	1.87500000,-20.000000	1.87500000,153.000000		1.87500000,238.000000	1.87500000,51.000000	1.87500000,231.000000		1.87500000,0.000000	1.87500000,217.000000	1.87500000,237.000000		1.87500000,-2.000000	1.87500000,682.000000	1.87500000,136.000000		1.87500000,8.000000	1.87500000,179.000000	1.87500000,176.000000		1.87500000,230.000000	1.87500000,147.000000	1.87500000,157.000000		1.87500000,216.000000	1.87500000,165.000000	1.87500000,142.000000		1.87500000,951.000000	1.87500000,205.000000	1.87500000,90.000000		1.87500000,2903.000000	1.87500000,200.000000	1.87500000,137.000000		1.87500000,8.000000	1.87500000,137.000000	1.87500000,141.000000
1.88333333,0.000460992	1.88333333,123.000000	1.88333333,78.000000		1.88333333,-13.000000	1.88333333,-14.000000	1.88333333,145.000000		1.88333333,227.000000	1.88333333,43.000000	1.88333333,243.000000		1.88333333,-2.000000	1.88333333,199.000000	1.88333333,227.000000		1.88333333,-5.000000	1.88333333,652.000000	1.88333333,150.000000		1.88333333,7.000000	1.88333333,174.000000	1.88333333,177.000000		1.88333333,234.000000	1.88333333,150.000000	1.88333333,155.000000		1.88333333,220.000000	1.88333333,177.000000	1.88333333,153.000000		1.88333333,929.000000	1.88333333,196.000000	1.88333333,93.000000		1.88333333,2732.000000	1.88333333,188.000000	1.88333333,124.000000		1.88333333,8.000000	1.88333333,146.000000	1.88333333,154.000000
1.89166667,0.000406758	1.89166667,117.000000	1.89166667,103.000000		1.89166667,-15.000000	1.89166667,-27.000000	1.89166667,172.000000		1.89166667,221.000000	1.89166667,56.000000	1.89166667,225.000000		1.89166667,-2.000000	1.89166667,211.000000	1.89166667,216.000000		1.89166667,-6.000000	1.89166667,615.000000	1.89166667,138.000000		1.89166667,6.000000	1.89166667,183.000000	1.89166667,162.000000		1.89166667,227.000000	1.89166667,169.000000	1.89166667,150.000000		1.89166667,219.000000	1.89166667,194.000000	1.89166667,139.000000		1.89166667,879.000000	1.89166667,206.000000	1.89166667,106.000000		1.89166667,2591.000000	1.89166667,181.000000	1.89166667,138.000000		1.89166667,5.000000	1.89166667,129.000000	1.89166667,143.000000
1.9,0.00037964	1.90000000,110.000000	1.90000000,91.000000		1.90000000,-16.000000	1.90000000,-26.000000	1.90000000,157.000000		1.90000000,207.000000	1.90000000,39.000000	1.90000000,223.000000		1.90000000,-2.000000	1.90000000,202.000000	1.90000000,219.000000		1.90000000,-6.000000	1.90000000,591.000000	1.90000000,141.000000		1.90000000,7.000000	1.90000000,187.000000	1.90000000,180.000000		1.90000000,219.000000	1.90000000,142.000000	1.90000000,156.000000		1.90000000,204.000000	1.90000000,181.000000	1.90000000,134.000000		1.90000000,853.000000	1.90000000,181.000000	1.90000000,100.000000		1.90000000,2474.000000	1.90000000,187.000000	1.90000000,116.000000		1.90000000,5.000000	1.90000000,129.000000	1.90000000,138.000000
1.90833333,0.000298289	1.90833333,122.000000	1.90833333,90.000000		1.90833333,-17.000000	1.90833333,-10.000000	1.90833333,155.000000		1.90833333,199.000000	1.90833333,59.000000	1.90833333,231.000000		1.90833333,-2.000000	1.90833333,177.000000	1.90833333,230.000000		1.90833333,-8.000000	1.90833333,576.000000	1.90833333,156.000000		1.90833333,5.000000	1.90833333,154.000000	1.90833333,176.000000		1.90833333,234.000000	1.90833333,134.000000	1.90833333,162.000000		1.90833333,214.000000	1.90833333,173.000000	1.90833333,143.000000		1.90833333,813.000000	1.90833333,195.000000	1.90833333,97.000000		1.90833333,2339.000000	1.90833333,186.000000	1.90833333,130.000000		1.90833333,5.000000	1.90833333,131.000000	1.90833333,147.000000
1.91666667,0.000298289	1.91666667,117.000000	1.91666667,98.000000		1.91666667,-17.000000	1.91666667,-26.000000	1.91666667,154.000000		1.91666667,187.000000	1.91666667,43.000000	1.91666667,221.000000		1.91666667,-1.000000	1.91666667,184.000000	1.91666667,207.000000		1.91666667,-10.000000	1.91666667,559.000000	1.91666667,143.000000		1.91666667,5.000000	1.91666667,162.000000	1.91666667,166.000000		1.91666667,225.000000	1.91666667,159.000000	1.91666667,151.000000		1.91666667,208.000000	1.91666667,167.000000	1.91666667,125.000000		1.91666667,791.000000	1.91666667,203.000000	1.91666667,93.000000		1.91666667,2217.000000	1.91666667,193.000000	1.91666667,116.000000		1.91666667,3.000000	1.91666667,135.000000	1.91666667,149.000000
1.925,0.000244055	1.92500000,128.000000	1.92500000,79.000000		1.92500000,-19.000000	1.92500000,-27.000000	1.92500000,150.000000		1.92500000,180.000000	1.92500000,41.000000	1.92500000,191.000000		1.92500000,-3.000000	1.92500000,186.000000	1.92500000,214.000000		1.92500000,-12.000000	1.92500000,544.000000	1.92500000,152.000000		1.92500000,2.000000	1.92500000,174.000000	1.92500000,180.000000		1.92500000,219.000000	1.92500000,144.000000	1.92500000,174.000000		1.92500000,210.000000	1.92500000,155.000000	1.92500000,148.000000		1.92500000,763.000000	1.92500000,197.000000	1.92500000,97.000000		1.92500000,2123.000000	1.92500000,197.000000	1.92500000,116.000000		1.92500000,1.000000	1.92500000,135.000000	1.92500000,137.000000
1.93333333,0.000244055	1.93333333,117.000000	1.93333333,88.000000		1.93333333,-19.000000	1.93333333,-29.000000	1.93333333,160.000000		1.93333333,168.000000	1.93333333,46.000000	1.93333333,220.000000		1.93333333,-3.000000	1.93333333,181.000000	1.93333333,202.000000		1.93333333,-13.000000	1.93333333,525.000000	1.93333333,153.000000		1.93333333,2.000000	1.93333333,162.000000	1.93333333,184.000000		1.93333333,222.000000	1.93333333,143.000000	1.93333333,157.000000		1.93333333,211.000000	1.93333333,174.000000	1.93333333,135.000000		1.93333333,729.000000	1.93333333,215.000000	1.93333333,95.000000		1.93333333,1997.000000	1.93333333,188.000000	1.93333333,126.000000		1.93333333,-1.000000	1.93333333,129.000000	1.93333333,143.000000
1.94166667,0.00018982	1.94166667,116.000000	1.94166667,81.000000		1.94166667,-19.000000	1.94166667,-29.000000	1.94166667,150.000000		1.94166667,162.000000	1.94166667,31.000000	1.94166667,206.000000		1.94166667,-4.000000	1.94166667,168.000000	1.94166667,212.000000		1.94166667,-14.000000	1.94166667,505.000000	1.94166667,151.000000		1.94166667,2.000000	1.94166667,151.000000	1.94166667,167.000000		1.94166667,230.000000	1.94166667,157.000000	1.94166667,146.000000		1.94166667,219.000000	1.94166667,163.000000	1.94166667,136.000000		1.94166667,694.000000	1.94166667,196.000000	1.94166667,89.000000		1.94166667,1924.000000	1.94166667,166.000000	1.94166667,135.000000		1.94166667,-2.000000	1.94166667,119.000000	1.94166667,138.000000
1.95,0.000216937	1.95000000,132.000000	1.95000000,74.000000		1.95000000,-19.000000	1.95000000,-33.000000	1.95000000,132.000000		1.95000000,154.000000	1.95000000,33.000000	1.95000000,215.000000		1.95000000,-4.000000	1.95000000,174.000000	1.95000000,198.000000		1.95000000,-16.000000	1.95000000,491.000000	1.95000000,153.000000		1.95000000,0.000000	1.95000000,140.000000	1.95000000,180.000000		1.95000000,211.000000	1.95000000,151.000000	1.95000000,148.000000		1.95000000,224.000000	1.95000000,174.000000	1.95000000,141.000000		1.95000000,702.000000	1.95000000,199.000000	1.95000000,81.000000		1.95000000,1801.000000	1.95000000,193.000000	1.95000000,135.000000		1.95000000,-4.000000	1.95000000,124.000000	1.95000000,128.000000
1.95833333,0.00018982	1.95833333,115.000000	1.95833333,78.000000		1.95833333,-17.000000	1.95833333,-36.000000	1.95833333,136.000000		1.95833333,147.000000	1.95833333,36.000000	1.95833333,215.000000		1.95833333,-7.000000	1.95833333,188.000000	1.95833333,208.000000		1.95833333,-14.000000	1.95833333,478.000000	1.95833333,148.000000		1.95833333,-2.000000	1.95833333,144.000000	1.95833333,160.000000		1.95833333,225.000000	1.95833333,163.000000	1.95833333,170.000000		1.95833333,199.000000	1.95833333,162.000000	1.95833333,133.000000		1.95833333,656.000000	1.95833333,196.000000	1.95833333,87.000000		1.95833333,1750.000000	1.95833333,196.000000	1.95833333,127.000000		1.95833333,-3.000000	1.95833333,121.000000	1.95833333,136.000000
1.96666667,0.000162703	1.96666667,123.000000	1.96666667,79.000000		1.96666667,-18.000000	1.96666667,-33.000000	1.96666667,132.000000		1.96666667,138.000000	1.96666667,46.000000	1.96666667,206.000000		1.96666667,-7.000000	1.96666667,162.000000	1.96666667,212.000000		1.96666667,-14.000000	1.96666667,462.000000	1.96666667,122.000000		1.96666667,-3.000000	1.96666667,143.000000	1.96666667,184.000000		1.96666667,217.000000	1.96666667,143.000000	1.96666667,153.000000		1.96666667,218.000000	1.96666667,162.000000	1.96666667,140.000000		1.96666667,639.000000	1.96666667,190.000000	1.96666667,92.000000		1.96666667,1651.000000	1.96666667,180.000000	1.96666667,118.000000		1.96666667,-5.000000	1.96666667,137.000000	1.96666667,126.000000
1.975,0.00018982	1.97500000,119.000000	1.97500000,88.000000		1.97500000,-20.000000	1.97500000,-39.000000	1.97500000,147.000000		1.97500000,132.000000	1.97500000,38.000000	1.97500000,204.000000		1.97500000,-8.000000	1.97500000,167.000000	1.97500000,191.000000		1.97500000,-10.000000	1.97500000,454.000000	1.97500000,138.000000		1.97500000,-4.000000	1.97500000,133.000000	1.97500000,170.000000		1.97500000,207.000000	1.97500000,158.000000	1.97500000,167.000000		1.97500000,219.000000	1.97500000,157.000000	1.97500000,129.000000		1.97500000,624.000000	1.97500000,176.000000	1.97500000,85.000000		1.97500000,1599.000000	1.97500000,180.000000	1.97500000,118.000000		1.97500000,-2.000000	1.97500000,129.000000	1.97500000,125.000000
1.98333333,0.000162703	1.98333333,124.000000	1.98333333,72.000000		1.98333333,-21.000000	1.98333333,-50.000000	1.98333333,138.000000		1.98333333,122.000000	1.98333333,39.000000	1.98333333,210.000000		1.98333333,-8.000000	1.98333333,149.000000	1.98333333,202.000000		1.98333333,-9.000000	1.98333333,436.000000	1.98333333,148.000000		1.98333333,-4.000000	1.98333333,132.000000	1.98333333,188.000000		1.98333333,202.000000	1.98333333,154.000000	1.98333333,163.000000		1.98333333,211.000000	1.98333333,173.000000	1.98333333,125.000000		1.98333333,588.000000	1.98333333,182.000000	1.98333333,81.000000		1.98333333,1518.000000	1.98333333,170.000000	1.98333333,138.000000		1.98333333,-2.000000	1.98333333,131.000000	1.98333333,139.000000
1.99166667,8.13515E-05	1.99166667,129.000000	1.99166667,77.000000		1.99166667,-22.000000	1.99166667,-50.000000	1.99166667,140.000000		1.99166667,114.000000	1.99166667,23.000000	1.99166667,187.000000		1.99166667,-10.000000	1.99166667,157.000000	1.99166667,203.000000		1.99166667,-9.000000	1.99166667,426.000000	1.99166667,142.000000		1.99166667,-5.000000	1.99166667,138.000000	1.99166667,182.000000		1.99166667,199.000000	1.99166667,143.000000	1.99166667,157.000000		1.99166667,202.000000	1.99166667,161.000000	1.99166667,133.000000		1.99166667,594.000000	1.99166667,179.000000	1.99166667,86.000000		1.99166667,1468.000000	1.99166667,178.000000	1.99166667,128.000000		1.99166667,-2.000000	1.99166667,126.000000	1.99166667,132.000000
2,2.71172E-05	2.00000000,112.000000	2.00000000,65.000000		2.00000000,-23.000000	2.00000000,-49.000000	2.00000000,143.000000		2.00000000,104.000000	2.00000000,20.000000	2.00000000,190.000000		2.00000000,-12.000000	2.00000000,153.000000	2.00000000,195.000000		2.00000000,-8.000000	2.00000000,423.000000	2.00000000,140.000000		2.00000000,-5.000000	2.00000000,118.000000	2.00000000,168.000000		2.00000000,204.000000	2.00000000,146.000000	2.00000000,160.000000		2.00000000,215.000000	2.00000000,155.000000	2.00000000,129.000000		2.00000000,575.000000	2.00000000,178.000000	2.00000000,85.000000		2.00000000,1393.000000	2.00000000,168.000000	2.00000000,124.000000		2.00000000,-1.000000	2.00000000,118.000000	2.00000000,141.000000
200833333	2.00833333,113.000000	2.00833333,76.000000		2.00833333,-26.000000	2.00833333,-43.000000	2.00833333,141.000000		2.00833333,98.000000	2.00833333,34.000000	2.00833333,188.000000		2.00833333,-12.000000	2.00833333,160.000000	2.00833333,199.000000		2.00833333,-6.000000	2.00833333,417.000000	2.00833333,134.000000		2.00833333,-5.000000	2.00833333,131.000000	2.00833333,181.000000		2.00833333,198.000000	2.00833333,127.000000	2.00833333,175.000000		2.00833333,215.000000	2.00833333,165.000000	2.00833333,130.000000		2.00833333,543.000000	2.00833333,181.000000	2.00833333,82.000000		2.00833333,1358.000000	2.00833333,168.000000	2.00833333,122.000000		2.00833333,-3.000000	2.00833333,130.000000	2.00833333,120.000000
2.01666667,-2.71172E-05	2.01666667,123.000000	2.01666667,77.000000		2.01666667,-26.000000	2.01666667,-49.000000	2.01666667,140.000000		2.01666667,92.000000	2.01666667,39.000000	2.01666667,203.000000		2.01666667,-11.000000	2.01666667,162.000000	2.01666667,184.000000		2.01666667,-7.000000	2.01666667,383.000000	2.01666667,139.000000		2.01666667,-3.000000	2.01666667,126.000000	2.01666667,163.000000		2.01666667,199.000000	2.01666667,128.000000	2.01666667,155.000000		2.01666667,200.000000	2.01666667,149.000000	2.01666667,129.000000		2.01666667,528.000000	2.01666667,185.000000	2.01666667,75.000000		2.01666667,1288.000000	2.01666667,185.000000	2.01666667,129.000000		2.01666667,-4.000000	2.01666667,134.000000	2.01666667,133.000000
2.025,-5.42343E-05	2.02500000,109.000000	2.02500000,86.000000		2.02500000,-28.000000	2.02500000,-26.000000	2.02500000,145.000000		2.02500000,87.000000	2.02500000,26.000000	2.02500000,194.000000		2.02500000,-12.000000	2.02500000,135.000000	2.02500000,181.000000		2.02500000,-7.000000	2.02500000,379.000000	2.02500000,141.000000		2.02500000,-1.000000	2.02500000,123.000000	2.02500000,169.000000		2.02500000,193.000000	2.02500000,149.000000	2.02500000,151.000000		2.02500000,202.000000	2.02500000,146.000000	2.02500000,128.000000		2.02500000,514.000000	2.02500000,182.000000	2.02500000,81.000000		2.02500000,1248.000000	2.02500000,160.000000	2.02500000,116.000000		2.02500000,-3.000000	2.02500000,132.000000	2.02500000,140.000000
2.03333333,-0.000108469	2.03333333,110.000000	2.03333333,73.000000		2.03333333,-29.000000	2.03333333,-37.000000	2.03333333,143.000000		2.03333333,79.000000	2.03333333,35.000000	2.03333333,189.000000		2.03333333,-11.000000	2.03333333,146.000000	2.03333333,185.000000		2.03333333,-8.000000	2.03333333,366.000000	2.03333333,132.000000		2.03333333,-2.000000	2.03333333,117.000000	2.03333333,171.000000		2.03333333,198.000000	2.03333333,134.000000	2.03333333,170.000000		2.03333333,224.000000	2.03333333,160.000000	2.03333333,120.000000		2.03333333,496.000000	2.03333333,175.000000	2.03333333,94.000000		2.03333333,1190.000000	2.03333333,185.000000	2.03333333,129.000000		2.03333333,-8.000000	2.03333333,138.000000	2.03333333,143.000000
2.04166667,-8.13515E-05	2.04166667,110.000000	2.04166667,70.000000		2.04166667,-30.000000	2.04166667,-43.000000	2.04166667,155.000000		2.04166667,76.000000	2.04166667,42.000000	2.04166667,191.000000		2.04166667,-11.000000	2.04166667,139.000000	2.04166667,188.000000		2.04166667,-7.000000	2.04166667,371.000000	2.04166667,137.000000		2.04166667,-2.000000	2.04166667,129.000000	2.04166667,172.000000		2.04166667,204.000000	2.04166667,151.000000	2.04166667,154.000000		2.04166667,200.000000	2.04166667,146.000000	2.04166667,136.000000		2.04166667,491.000000	2.04166667,179.000000	2.04166667,94.000000		2.04166667,1172.000000	2.04166667,169.000000	2.04166667,119.000000		2.04166667,-8.000000	2.04166667,129.000000	2.04166667,135.000000
2.05,-0.000135586	2.05000000,107.000000	2.05000000,88.000000		2.05000000,-32.000000	2.05000000,-44.000000	2.05000000,128.000000		2.05000000,71.000000	2.05000000,34.000000	2.05000000,186.000000		2.05000000,-14.000000	2.05000000,140.000000	2.05000000,190.000000		2.05000000,-11.000000	2.05000000,349.000000	2.05000000,140.000000		2.05000000,-2.000000	2.05000000,116.000000	2.05000000,165.000000		2.05000000,207.000000	2.05000000,155.000000	2.05000000,152.000000		2.05000000,197.000000	2.05000000,151.000000	2.05000000,130.000000		2.05000000,474.000000	2.05000000,186.000000	2.05000000,84.000000		2.05000000,1113.000000	2.05000000,184.000000	2.05000000,134.000000		2.05000000,-9.000000	2.05000000,127.000000	2.05000000,132.000000
2.05833333,-0.00018982	2.05833333,113.000000	2.05833333,66.000000		2.05833333,-33.000000	2.05833333,-55.000000	2.05833333,129.000000		2.05833333,67.000000	2.05833333,26.000000	2.05833333,192.000000		2.05833333,-14.000000	2.05833333,133.000000	2.05833333,183.000000		2.05833333,-13.000000	2.05833333,336.000000	2.05833333,139.000000		2.05833333,-1.000000	2.05833333,117.000000	2.05833333,171.000000		2.05833333,203.000000	2.05833333,141.000000	2.05833333,150.000000		2.05833333,195.000000	2.05833333,163.000000	2.05833333,127.000000		2.05833333,458.000000	2.05833333,186.000000	2.05833333,75.000000		2.05833333,1077.000000	2.05833333,162.000000	2.05833333,118.000000		2.05833333,-11.000000	2.05833333,135.000000	2.05833333,147.000000
2.06666667,-0.000216937	2.06666667,116.000000	2.06666667,78.000000		2.06666667,-34.000000	2.06666667,-49.000000	2.06666667,147.000000		2.06666667,61.000000	2.06666667,16.000000	2.06666667,178.000000		2.06666667,-16.000000	2.06666667,123.000000	2.06666667,160.000000		2.06666667,-16.000000	2.06666667,332.000000	2.06666667,145.000000		2.06666667,-3.000000	2.06666667,117.000000	2.06666667,172.000000		2.06666667,188.000000	2.06666667,128.000000	2.06666667,154.000000		2.06666667,200.000000	2.06666667,162.000000	2.06666667,136.000000		2.06666667,457.000000	2.06666667,187.000000	2.06666667,74.000000		2.06666667,1034.000000	2.06666667,181.000000	2.06666667,115.000000		2.06666667,-11.000000	2.06666667,132.000000	2.06666667,115.000000
2.075,-0.000271172	2.07500000,122.000000	2.07500000,74.000000		2.07500000,-34.000000	2.07500000,-65.000000	2.07500000,142.000000		2.07500000,56.000000	2.07500000,41.000000	2.07500000,190.000000		2.07500000,-16.000000	2.07500000,124.000000	2.07500000,183.000000		2.07500000,-17.000000	2.07500000,326.000000	2.07500000,141.000000		2.07500000,-5.000000	2.07500000,104.000000	2.07500000,168.000000		2.07500000,202.000000	2.07500000,149.000000	2.07500000,155.000000		2.07500000,212.000000	2.07500000,163.000000	2.07500000,114.000000		2.07500000,441.000000	2.07500000,169.000000	2.07500000,75.000000		2.07500000,1011.000000	2.07500000,166.000000	2.07500000,119.000000		2.07500000,-11.000000	2.07500000,126.000000	2.07500000,130.000000
2.08333333,-0.000352523	2.08333333,92.000000	2.08333333,88.000000		2.08333333,-35.000000	2.08333333,-44.000000	2.08333333,130.000000		2.08333333,50.000000	2.08333333,23.000000	2.08333333,179.000000		2.08333333,-18.000000	2.08333333,146.000000	2.08333333,190.000000		2.08333333,-20.000000	2.08333333,311.000000	2.08333333,137.000000		2.08333333,-6.000000	2.08333333,112.000000	2.08333333,171.000000		2.08333333,187.000000	2.08333333,151.000000	2.08333333,166.000000		2.08333333,199.000000	2.08333333,162.000000	2.08333333,118.000000		2.08333333,431.000000	2.08333333,167.000000	2.08333333,78.000000		2.08333333,975.000000	2.08333333,165.000000	2.08333333,113.000000		2.08333333,-11.000000	2.08333333,126.000000	2.08333333,150.000000
2.09166667,-0.000433875	2.09166667,104.000000	2.09166667,69.000000		2.09166667,-35.000000	2.09166667,-49.000000	2.09166667,140.000000		2.09166667,46.000000	2.09166667,22.000000	2.09166667,189.000000		2.09166667,-16.000000	2.09166667,131.000000	2.09166667,178.000000		2.09166667,-20.000000	2.09166667,315.000000	2.09166667,129.000000		2.09166667,-7.000000	2.09166667,96.000000	2.09166667,171.000000		2.09166667,193.000000	2.09166667,136.000000	2.09166667,155.000000		2.09166667,194.000000	2.09166667,151.000000	2.09166667,135.000000		2.09166667,428.000000	2.09166667,174.000000	2.09166667,70.000000		2.09166667,936.000000	2.09166667,170.000000	2.09166667,106.000000		2.09166667,-12.000000	2.09166667,123.000000	2.09166667,120.000000
2.1,-0.000515226	2.10000000,106.000000	2.10000000,91.000000		2.10000000,-37.000000	2.10000000,-55.000000	2.10000000,134.000000		2.10000000,39.000000	2.10000000,24.000000	2.10000000,193.000000		2.10000000,-19.000000	2.10000000,138.000000	2.10000000,184.000000		2.10000000,-20.000000	2.10000000,306.000000	2.10000000,136.000000		2.10000000,-10.000000	2.10000000,106.000000	2.10000000,173.000000		2.10000000,188.000000	2.10000000,155.000000	2.10000000,151.000000		2.10000000,202.000000	2.10000000,144.000000	2.10000000,131.000000		2.10000000,418.000000	2.10000000,168.000000	2.10000000,69.000000		2.10000000,917.000000	2.10000000,174.000000	2.10000000,105.000000		2.10000000,-14.000000	2.10000000,118.000000	2.10000000,124.000000
2.10833333,-0.000542343	2.10833333,103.000000	2.10833333,79.000000		2.10833333,-38.000000	2.10833333,-59.000000	2.10833333,133.000000		2.10833333,35.000000	2.10833333,37.000000	2.10833333,168.000000		2.10833333,-19.000000	2.10833333,136.000000	2.10833333,183.000000		2.10833333,-20.000000	2.10833333,300.000000	2.10833333,150.000000		2.10833333,-14.000000	2.10833333,85.000000	2.10833333,164.000000		2.10833333,190.000000	2.10833333,137.000000	2.10833333,153.000000		2.10833333,191.000000	2.10833333,153.000000	2.10833333,135.000000		2.10833333,411.000000	2.10833333,157.000000	2.10833333,66.000000		2.10833333,870.000000	2.10833333,163.000000	2.10833333,108.000000		2.10833333,-16.000000	2.10833333,122.000000	2.10833333,130.000000
2.11666667,-0.000650812	2.11666667,102.000000	2.11666667,61.000000		2.11666667,-39.000000	2.11666667,-57.000000	2.11666667,133.000000		2.11666667,28.000000	2.11666667,25.000000	2.11666667,175.000000		2.11666667,-18.000000	2.11666667,121.000000	2.11666667,174.000000		2.11666667,-22.000000	2.11666667,296.000000	2.11666667,131.000000		2.11666667,-16.000000	2.11666667,101.000000	2.11666667,159.000000		2.11666667,188.000000	2.11666667,139.000000	2.11666667,132.000000		2.11666667,173.000000	2.11666667,162.000000	2.11666667,138.000000		2.11666667,389.000000	2.11666667,175.000000	2.11666667,76.000000		2.11666667,854.000000	2.11666667,173.000000	2.11666667,128.000000		2.11666667,-19.000000	2.11666667,125.000000	2.11666667,125.000000
2.125,-0.000840632	2.12500000,98.000000	2.12500000,66.000000		2.12500000,-39.000000	2.12500000,-61.000000	2.12500000,123.000000		2.12500000,22.000000	2.12500000,16.000000	2.12500000,172.000000		2.12500000,-24.000000	2.12500000,120.000000	2.12500000,161.000000		2.12500000,-25.000000	2.12500000,289.000000	2.12500000,136.000000		2.12500000,-17.000000	2.12500000,108.000000	2.12500000,167.000000		2.12500000,183.000000	2.12500000,128.000000	2.12500000,137.000000		2.12500000,183.000000	2.12500000,138.000000	2.12500000,126.000000		2.12500000,378.000000	2.12500000,174.000000	2.12500000,72.000000		2.12500000,829.000000	2.12500000,171.000000	2.12500000,101.000000		2.12500000,-21.000000	2.12500000,112.000000	2.12500000,134.000000
2.13333333,-0.000894867	2.13333333,108.000000	2.13333333,67.000000		2.13333333,-44.000000	2.13333333,-66.000000	2.13333333,126.000000		2.13333333,14.000000	2.13333333,19.000000	2.13333333,170.000000		2.13333333,-25.000000	2.13333333,125.000000	2.13333333,181.000000		2.13333333,-28.000000	2.13333333,278.000000	2.13333333,135.000000		2.13333333,-18.000000	2.13333333,96.000000	2.13333333,162.000000		2.13333333,181.000000	2.13333333,136.000000	2.13333333,145.000000		2.13333333,171.000000	2.13333333,145.000000	2.13333333,139.000000		2.13333333,357.000000	2.13333333,171.000000	2.13333333,73.000000		2.13333333,790.000000	2.13333333,154.000000	2.13333333,123.000000		2.13333333,-22.000000	2.13333333,120.000000	2.13333333,134.000000
2.14166667,-0.001111804	2.14166667,105.000000	2.14166667,70.000000		2.14166667,-48.000000	2.14166667,-74.000000	2.14166667,134.000000		2.14166667,9.000000	2.14166667,7.000000	2.14166667,176.000000		2.14166667,-29.000000	2.14166667,114.000000	2.14166667,175.000000		2.14166667,-29.000000	2.14166667,274.000000	2.14166667,123.000000		2.14166667,-19.000000	2.14166667,89.000000	2.14166667,150.000000		2.14166667,188.000000	2.14166667,135.000000	2.14166667,159.000000		2.14166667,174.000000	2.14166667,173.000000	2.14166667,134.000000		2.14166667,366.000000	2.14166667,161.000000	2.14166667,72.000000		2.14166667,781.000000	2.14166667,159.000000	2.14166667,105.000000		2.14166667,-26.000000	2.14166667,119.000000	2.14166667,126.000000
2.15,-0.001111804	2.15000000,88.000000	2.15000000,63.000000		2.15000000,-53.000000	2.15000000,-73.000000	2.15000000,138.000000		2.15000000,1.000000	2.15000000,0.000000	2.15000000,172.000000		2.15000000,-31.000000	2.15000000,114.000000	2.15000000,172.000000		2.15000000,-33.000000	2.15000000,274.000000	2.15000000,130.000000		2.15000000,-18.000000	2.15000000,93.000000	2.15000000,160.000000		2.15000000,179.000000	2.15000000,135.000000	2.15000000,126.000000		2.15000000,179.000000	2.15000000,151.000000	2.15000000,123.000000		2.15000000,355.000000	2.15000000,171.000000	2.15000000,81.000000		2.15000000,751.000000	2.15000000,154.000000	2.15000000,122.000000		2.15000000,-28.000000	2.15000000,118.000000	2.15000000,118.000000
2.15833333,-0.001355859	2.15833333,93.000000	2.15833333,53.000000		2.15833333,-59.000000	2.15833333,-73.000000	2.15833333,138.000000		2.15833333,-2.000000	2.15833333,0.000000	2.15833333,172.000000		2.15833333,-37.000000	2.15833333,123.000000	2.15833333,178.000000		2.15833333,-38.000000	2.15833333,269.000000	2.15833333,118.000000		2.15833333,-18.000000	2.15833333,78.000000	2.15833333,172.000000		2.15833333,154.000000	2.15833333,127.000000	2.15833333,154.000000		2.15833333,182.000000	2.15833333,145.000000	2.15833333,109.000000		2.15833333,340.000000	2.15833333,174.000000	2.15833333,81.000000		2.15833333,736.000000	2.15833333,154.000000	2.15833333,107.000000		2.15833333,-31.000000	2.15833333,122.000000	2.15833333,138.000000
2.16666667,-0.001491445	2.16666667,91.000000	2.16666667,63.000000		2.16666667,-64.000000	2.16666667,-75.000000	2.16666667,128.000000		2.16666667,-7.000000	2.16666667,2.000000	2.16666667,168.000000		2.16666667,-39.000000	2.16666667,101.000000	2.16666667,190.000000		2.16666667,-42.000000	2.16666667,257.000000	2.16666667,126.000000		2.16666667,-19.000000	2.16666667,90.000000	2.16666667,153.000000		2.16666667,169.000000	2.16666667,142.000000	2.16666667,132.000000		2.16666667,176.000000	2.16666667,148.000000	2.16666667,123.000000		2.16666667,326.000000	2.16666667,178.000000	2.16666667,73.000000		2.16666667,674.000000	2.16666667,161.000000	2.16666667,105.000000		2.16666667,-34.000000	2.16666667,117.000000	2.16666667,132.000000
2.175,-0.00162703	2.17500000,88.000000	2.17500000,69.000000		2.17500000,-66.000000	2.17500000,-76.000000	2.17500000,124.000000		2.17500000,-12.000000	2.17500000,8.000000	2.17500000,161.000000		2.17500000,-42.000000	2.17500000,99.000000	2.17500000,186.000000		2.17500000,-45.000000	2.17500000,255.000000	2.17500000,128.000000		2.17500000,-21.000000	2.17500000,78.000000	2.17500000,163.000000		2.17500000,172.000000	2.17500000,143.000000	2.17500000,145.000000		2.17500000,170.000000	2.17500000,139.000000	2.17500000,122.000000		2.17500000,335.000000	2.17500000,168.000000	2.17500000,77.000000		2.17500000,663.000000	2.17500000,144.000000	2.17500000,112.000000		2.17500000,-36.000000	2.17500000,106.000000	2.17500000,132.000000
2.18333333,-0.001735499	2.18333333,87.000000	2.18333333,51.000000		2.18333333,-73.000000	2.18333333,-87.000000	2.18333333,106.000000		2.18333333,-18.000000	2.18333333,-16.000000	2.18333333,157.000000		2.18333333,-44.000000	2.18333333,112.000000	2.18333333,172.000000		2.18333333,-48.000000	2.18333333,246.000000	2.18333333,115.000000		2.18333333,-24.000000	2.18333333,77.000000	2.18333333,167.000000		2.18333333,150.000000	2.18333333,140.000000	2.18333333,144.000000		2.18333333,172.000000	2.18333333,132.000000	2.18333333,110.000000		2.18333333,301.000000	2.18333333,147.000000	2.18333333,63.000000		2.18333333,631.000000	2.18333333,155.000000	2.18333333,102.000000		2.18333333,-40.000000	2.18333333,112.000000	2.18333333,121.000000
2.19166667,-0.001898202	2.19166667,85.000000	2.19166667,58.000000		2.19166667,-76.000000	2.19166667,-94.000000	2.19166667,108.000000		2.19166667,-22.000000	2.19166667,-10.000000	2.19166667,171.000000		2.19166667,-46.000000	2.19166667,101.000000	2.19166667,174.000000		2.19166667,-53.000000	2.19166667,232.000000	2.19166667,115.000000		2.19166667,-27.000000	2.19166667,80.000000	2.19166667,153.000000		2.19166667,159.000000	2.19166667,131.000000	2.19166667,143.000000		2.19166667,172.000000	2.19166667,132.000000	2.19166667,127.000000		2.19166667,305.000000	2.19166667,153.000000	2.19166667,73.000000		2.19166667,614.000000	2.19166667,150.000000	2.19166667,102.000000		2.19166667,-41.000000	2.19166667,106.000000	2.19166667,126.000000
2.2,-0.002033788	2.20000000,93.000000	2.20000000,54.000000		2.20000000,-81.000000	2.20000000,-100.000000	2.20000000,125.000000		2.20000000,-26.000000	2.20000000,-22.000000	2.20000000,174.000000		2.20000000,-48.000000	2.20000000,92.000000	2.20000000,152.000000		2.20000000,-59.000000	2.20000000,225.000000	2.20000000,115.000000		2.20000000,-30.000000	2.20000000,69.000000	2.20000000,165.000000		2.20000000,154.000000	2.20000000,122.000000	2.20000000,143.000000		2.20000000,148.000000	2.20000000,136.000000	2.20000000,126.000000		2.20000000,299.000000	2.20000000,153.000000	2.20000000,61.000000		2.20000000,597.000000	2.20000000,139.000000	2.20000000,107.000000		2.20000000,-45.000000	2.20000000,106.000000	2.20000000,120.000000
2.20833333,-0.00211514	2.20833333,85.000000	2.20833333,54.000000		2.20833333,-84.000000	2.20833333,-82.000000	2.20833333,119.000000		2.20833333,-33.000000	2.20833333,-33.000000	2.20833333,161.000000		2.20833333,-52.000000	2.20833333,92.000000	2.20833333,155.000000		2.20833333,-61.000000	2.20833333,238.000000	2.20833333,135.000000		2.20833333,-35.000000	2.20833333,69.000000	2.20833333,162.000000		2.20833333,151.000000	2.20833333,126.000000	2.20833333,133.000000		2.20833333,160.000000	2.20833333,148.000000	2.20833333,105.000000		2.20833333,290.000000	2.20833333,168.000000	2.20833333,56.000000		2.20833333,577.000000	2.20833333,160.000000	2.20833333,107.000000		2.20833333,-48.000000	2.20833333,102.000000	2.20833333,121.000000
2.21666667,-0.002223608	2.21666667,88.000000	2.21666667,51.000000		2.21666667,-91.000000	2.21666667,-93.000000	2.21666667,117.000000		2.21666667,-39.000000	2.21666667,-23.000000	2.21666667,136.000000		2.21666667,-57.000000	2.21666667,87.000000	2.21666667,144.000000		2.21666667,-64.000000	2.21666667,222.000000	2.21666667,122.000000		2.21666667,-39.000000	2.21666667,72.000000	2.21666667,152.000000		2.21666667,162.000000	2.21666667,127.000000	2.21666667,144.000000		2.21666667,164.000000	2.21666667,133.000000	2.21666667,101.000000		2.21666667,270.000000	2.21666667,143.000000	2.21666667,50.000000		2.21666667,567.000000	2.21666667,151.000000	2.21666667,127.000000		2.21666667,-52.000000	2.21666667,89.000000	2.21666667,116.000000
2.225,-0.002386311	2.22500000,86.000000	2.22500000,47.000000		2.22500000,-93.000000	2.22500000,-107.000000	2.22500000,116.000000		2.22500000,-44.000000	2.22500000,-32.000000	2.22500000,154.000000		2.22500000,-62.000000	2.22500000,91.000000	2.22500000,160.000000		2.22500000,-65.000000	2.22500000,221.000000	2.22500000,133.000000		2.22500000,-42.000000	2.22500000,70.000000	2.22500000,151.000000		2.22500000,148.000000	2.22500000,126.000000	2.22500000,143.000000		2.22500000,176.000000	2.22500000,154.000000	2.22500000,119.000000		2.22500000,265.000000	2.22500000,154.000000	2.22500000,64.000000		2.22500000,547.000000	2.22500000,136.000000	2.22500000,112.000000		2.22500000,-54.000000	2.22500000,108.000000	2.22500000,113.000000
2.23333333,-0.00249478	2.23333333,86.000000	2.23333333,61.000000		2.23333333,-99.000000	2.23333333,-120.000000	2.23333333,110.000000		2.23333333,-51.000000	2.23333333,-30.000000	2.23333333,159.000000		2.23333333,-66.000000	2.23333333,79.000000	2.23333333,149.000000		2.23333333,-70.000000	2.23333333,206.000000	2.23333333,120.000000		2.23333333,-45.000000	2.23333333,57.000000	2.23333333,152.000000		2.23333333,159.000000	2.23333333,133.000000	2.23333333,126.000000		2.23333333,152.000000	2.23333333,115.000000	2.23333333,112.000000		2.23333333,251.000000	2.23333333,161.000000	2.23333333,58.000000		2.23333333,518.000000	2.23333333,160.000000	2.23333333,112.000000		2.23333333,-59.000000	2.23333333,96.000000	2.23333333,115.000000
2.24166667,-0.002630366	2.24166667,72.000000	2.24166667,58.000000		2.24166667,-103.000000	2.24166667,-117.000000	2.24166667,112.000000		2.24166667,-56.000000	2.24166667,-48.000000	2.24166667,155.000000		2.24166667,-69.000000	2.24166667,73.000000	2.24166667,162.000000		2.24166667,-70.000000	2.24166667,197.000000	2.24166667,120.000000		2.24166667,-49.000000	2.24166667,42.000000	2.24166667,154.000000		2.24166667,135.000000	2.24166667,122.000000	2.24166667,138.000000		2.24166667,150.000000	2.24166667,140.000000	2.24166667,106.000000		2.24166667,248.000000	2.24166667,158.000000	2.24166667,60.000000		2.24166667,505.000000	2.24166667,141.000000	2.24166667,113.000000		2.24166667,-62.000000	2.24166667,92.000000	2.24166667,116.000000
2.25,-0.002793069	2.25000000,75.000000	2.25000000,49.000000		2.25000000,-112.000000	2.25000000,-119.000000	2.25000000,111.000000		2.25000000,-62.000000	2.25000000,-56.000000	2.25000000,141.000000		2.25000000,-70.000000	2.25000000,66.000000	2.25000000,174.000000		2.25000000,-72.000000	2.25000000,193.000000	2.25000000,122.000000		2.25000000,-53.000000	2.25000000,40.000000	2.25000000,161.000000		2.25000000,138.000000	2.25000000,112.000000	2.25000000,125.000000		2.25000000,156.000000	2.25000000,125.000000	2.25000000,109.000000		2.25000000,243.000000	2.25000000,150.000000	2.25000000,51.000000		2.25000000,474.000000	2.25000000,136.000000	2.25000000,116.000000		2.25000000,-65.000000	2.25000000,91.000000	2.25000000,120.000000
2.25833333,-0.002955772	2.25833333,74.000000	2.25833333,48.000000		2.25833333,-116.000000	2.25833333,-126.000000	2.25833333,111.000000		2.25833333,-64.000000	2.25833333,-49.000000	2.25833333,124.000000		2.25833333,-70.000000	2.25833333,67.000000	2.25833333,150.000000		2.25833333,-73.000000	2.25833333,193.000000	2.25833333,129.000000		2.25833333,-54.000000	2.25833333,58.000000	2.25833333,151.000000		2.25833333,137.000000	2.25833333,119.000000	2.25833333,123.000000		2.25833333,149.000000	2.25833333,126.000000	2.25833333,95.000000		2.25833333,239.000000	2.25833333,145.000000	2.25833333,55.000000		2.25833333,480.000000	2.25833333,147.000000	2.25833333,109.000000		2.25833333,-67.000000	2.25833333,89.000000	2.25833333,105.000000
2.26666667,-0.003091358	2.26666667,66.000000	2.26666667,39.000000		2.26666667,-122.000000	2.26666667,-139.000000	2.26666667,115.000000		2.26666667,-69.000000	2.26666667,-63.000000	2.26666667,143.000000		2.26666667,-73.000000	2.26666667,60.000000	2.26666667,136.000000		2.26666667,-78.000000	2.26666667,191.000000	2.26666667,122.000000		2.26666667,-53.000000	2.26666667,52.000000	2.26666667,159.000000		2.26666667,125.000000	2.26666667,118.000000	2.26666667,128.000000		2.26666667,157.000000	2.26666667,132.000000	2.26666667,118.000000		2.26666667,233.000000	2.26666667,152.000000	2.26666667,65.000000		2.26666667,464.000000	2.26666667,135.000000	2.26666667,106.000000		2.26666667,-67.000000	2.26666667,90.000000	2.26666667,122.000000
2.275,-0.003281178	2.27500000,67.000000	2.27500000,49.000000		2.27500000,-125.000000	2.27500000,-151.000000	2.27500000,118.000000		2.27500000,-72.000000	2.27500000,-73.000000	2.27500000,148.000000		2.27500000,-76.000000	2.27500000,46.000000	2.27500000,145.000000		2.27500000,-81.000000	2.27500000,174.000000	2.27500000,123.000000		2.27500000,-55.000000	2.27500000,32.000000	2.27500000,149.000000		2.27500000,129.000000	2.27500000,123.000000	2.27500000,127.000000		2.27500000,133.000000	2.27500000,131.000000	2.27500000,105.000000		2.27500000,250.000000	2.27500000,148.000000	2.27500000,56.000000		2.27500000,452.000000	2.27500000,135.000000	2.27500000,93.000000		2.27500000,-67.000000	2.27500000,85.000000	2.27500000,113.000000
2.28333333,-0.003443881	2.28333333,71.000000	2.28333333,55.000000		2.28333333,-131.000000	2.28333333,-134.000000	2.28333333,113.000000		2.28333333,-76.000000	2.28333333,-57.000000	2.28333333,148.000000		2.28333333,-76.000000	2.28333333,50.000000	2.28333333,169.000000		2.28333333,-85.000000	2.28333333,185.000000	2.28333333,115.000000		2.28333333,-57.000000	2.28333333,43.000000	2.28333333,142.000000		2.28333333,118.000000	2.28333333,101.000000	2.28333333,130.000000		2.28333333,132.000000	2.28333333,129.000000	2.28333333,108.000000		2.28333333,236.000000	2.28333333,138.000000	2.28333333,58.000000		2.28333333,427.000000	2.28333333,143.000000	2.28333333,99.000000		2.28333333,-70.000000	2.28333333,83.000000	2.28333333,106.000000
2.29166667,-0.003633701	2.29166667,66.000000	2.29166667,35.000000		2.29166667,-132.000000	2.29166667,-153.000000	2.29166667,101.000000		2.29166667,-78.000000	2.29166667,-80.000000	2.29166667,167.000000		2.29166667,-79.000000	2.29166667,51.000000	2.29166667,152.000000		2.29166667,-84.000000	2.29166667,182.000000	2.29166667,126.000000		2.29166667,-57.000000	2.29166667,31.000000	2.29166667,161.000000		2.29166667,123.000000	2.29166667,106.000000	2.29166667,132.000000		2.29166667,146.000000	2.29166667,129.000000	2.29166667,113.000000		2.29166667,240.000000	2.29166667,140.000000	2.29166667,56.000000		2.29166667,411.000000	2.29166667,127.000000	2.29166667,86.000000		2.29166667,-73.000000	2.29166667,86.000000	2.29166667,106.000000
2.3,-0.003715053	2.30000000,57.000000	2.30000000,33.000000		2.30000000,-135.000000	2.30000000,-155.000000	2.30000000,103.000000		2.30000000,-81.000000	2.30000000,-78.000000	2.30000000,147.000000		2.30000000,-83.000000	2.30000000,42.000000	2.30000000,149.000000		2.30000000,-88.000000	2.30000000,177.000000	2.30000000,125.000000		2.30000000,-57.000000	2.30000000,21.000000	2.30000000,146.000000		2.30000000,115.000000	2.30000000,117.000000	2.30000000,127.000000		2.30000000,132.000000	2.30000000,119.000000	2.30000000,105.000000		2.30000000,231.000000	2.30000000,139.000000	2.30000000,53.000000		2.30000000,385.000000	2.30000000,143.000000	2.30000000,92.000000		2.30000000,-73.000000	2.30000000,73.000000	2.30000000,109.000000
2.30833333,-0.003877756	2.30833333,57.000000	2.30833333,38.000000		2.30833333,-137.000000	2.30833333,-153.000000	2.30833333,106.000000		2.30833333,-84.000000	2.30833333,-86.000000	2.30833333,141.000000		2.30833333,-86.000000	2.30833333,42.000000	2.30833333,146.000000		2.30833333,-89.000000	2.30833333,169.000000	2.30833333,107.000000		2.30833333,-58.000000	2.30833333,26.000000	2.30833333,141.000000		2.30833333,111.000000	2.30833333,107.000000	2.30833333,129.000000		2.30833333,143.000000	2.30833333,131.000000	2.30833333,112.000000		2.30833333,215.000000	2.30833333,147.000000	2.30833333,50.000000		2.30833333,410.000000	2.30833333,140.000000	2.30833333,94.000000		2.30833333,-74.000000	2.30833333,79.000000	2.30833333,113.000000
2.31666667,-0.003904873	2.31666667,59.000000	2.31666667,24.000000		2.31666667,-139.000000	2.31666667,-163.000000	2.31666667,105.000000		2.31666667,-89.000000	2.31666667,-81.000000	2.31666667,144.000000		2.31666667,-88.000000	2.31666667,35.000000	2.31666667,149.000000		2.31666667,-89.000000	2.31666667,161.000000	2.31666667,110.000000		2.31666667,-59.000000	2.31666667,21.000000	2.31666667,155.000000		2.31666667,118.000000	2.31666667,98.000000	2.31666667,114.000000		2.31666667,138.000000	2.31666667,98.000000	2.31666667,110.000000		2.31666667,221.000000	2.31666667,124.000000	2.31666667,50.000000		2.31666667,386.000000	2.31666667,137.000000	2.31666667,99.000000		2.31666667,-76.000000	2.31666667,81.000000	2.31666667,105.000000
2.325,-0.004013342	2.32500000,49.000000	2.32500000,42.000000		2.32500000,-140.000000	2.32500000,-171.000000	2.32500000,106.000000		2.32500000,-91.000000	2.32500000,-105.000000	2.32500000,141.000000		2.32500000,-87.000000	2.32500000,44.000000	2.32500000,149.000000		2.32500000,-90.000000	2.32500000,164.000000	2.32500000,103.000000		2.32500000,-61.000000	2.32500000,14.000000	2.32500000,147.000000		2.32500000,109.000000	2.32500000,105.000000	2.32500000,127.000000		2.32500000,139.000000	2.32500000,124.000000	2.32500000,110.000000		2.32500000,202.000000	2.32500000,126.000000	2.32500000,44.000000		2.32500000,370.000000	2.32500000,127.000000	2.32500000,94.000000		2.32500000,-80.000000	2.32500000,68.000000	2.32500000,116.000000
2.33333333,-0.004013342	2.33333333,54.000000	2.33333333,24.000000		2.33333333,-141.000000	2.33333333,-185.000000	2.33333333,123.000000		2.33333333,-95.000000	2.33333333,-102.000000	2.33333333,155.000000		2.33333333,-88.000000	2.33333333,35.000000	2.33333333,153.000000		2.33333333,-91.000000	2.33333333,154.000000	2.33333333,129.000000		2.33333333,-62.000000	2.33333333,15.000000	2.33333333,156.000000		2.33333333,100.000000	2.33333333,102.000000	2.33333333,128.000000		2.33333333,143.000000	2.33333333,117.000000	2.33333333,100.000000		2.33333333,209.000000	2.33333333,141.000000	2.33333333,65.000000		2.33333333,362.000000	2.33333333,112.000000	2.33333333,100.000000		2.33333333,-81.000000	2.33333333,83.000000	2.33333333,105.000000
2.34166667,-0.00412181	2.34166667,37.000000	2.34166667,37.000000		2.34166667,-140.000000	2.34166667,-188.000000	2.34166667,101.000000		2.34166667,-96.000000	2.34166667,-105.000000	2.34166667,152.000000		2.34166667,-87.000000	2.34166667,36.000000	2.34166667,143.000000		2.34166667,-91.000000	2.34166667,155.000000	2.34166667,127.000000		2.34166667,-63.000000	2.34166667,5.000000	2.34166667,146.000000		2.34166667,109.000000	2.34166667,111.000000	2.34166667,116.000000		2.34166667,123.000000	2.34166667,116.000000	2.34166667,94.000000		2.34166667,199.000000	2.34166667,135.000000	2.34166667,64.000000		2.34166667,352.000000	2.34166667,146.000000	2.34166667,95.000000		2.34166667,-83.000000	2.34166667,75.000000	2.34166667,112.000000
2.35,-0.004230279	2.35000000,59.000000	2.35000000,33.000000		2.35000000,-141.000000	2.35000000,-189.000000	2.35000000,116.000000		2.35000000,-99.000000	2.35000000,-110.000000	2.35000000,141.000000		2.35000000,-87.000000	2.35000000,27.000000	2.35000000,151.000000		2.35000000,-93.000000	2.35000000,168.000000	2.35000000,129.000000		2.35000000,-64.000000	2.35000000,3.000000	2.35000000,166.000000		2.35000000,108.000000	2.35000000,109.000000	2.35000000,108.000000		2.35000000,150.000000	2.35000000,111.000000	2.35000000,97.000000		2.35000000,206.000000	2.35000000,140.000000	2.35000000,45.000000		2.35000000,348.000000	2.35000000,119.000000	2.35000000,94.000000		2.35000000,-82.000000	2.35000000,70.000000	2.35000000,117.000000
2.35833333,-0.004284513	2.35833333,38.000000	2.35833333,33.000000		2.35833333,-141.000000	2.35833333,-179.000000	2.35833333,106.000000		2.35833333,-99.000000	2.35833333,-109.000000	2.35833333,156.000000		2.35833333,-87.000000	2.35833333,23.000000	2.35833333,151.000000		2.35833333,-92.000000	2.35833333,138.000000	2.35833333,119.000000		2.35833333,-63.000000	2.35833333,0.000000	2.35833333,154.000000		2.35833333,110.000000	2.35833333,103.000000	2.35833333,146.000000		2.35833333,125.000000	2.35833333,113.000000	2.35833333,110.000000		2.35833333,197.000000	2.35833333,140.000000	2.35833333,66.000000		2.35833333,324.000000	2.35833333,138.000000	2.35833333,95.000000		2.35833333,-82.000000	2.35833333,75.000000	2.35833333,109.000000
2.36666667,-0.004257396	2.36666667,32.000000	2.36666667,41.000000		2.36666667,-143.000000	2.36666667,-189.000000	2.36666667,100.000000		2.36666667,-101.000000	2.36666667,-113.000000	2.36666667,153.000000		2.36666667,-88.000000	2.36666667,32.000000	2.36666667,152.000000		2.36666667,-95.000000	2.36666667,139.000000	2.36666667,105.000000		2.36666667,-63.000000	2.36666667,15.000000	2.36666667,140.000000		2.36666667,113.000000	2.36666667,107.000000	2.36666667,128.000000		2.36666667,127.000000	2.36666667,112.000000	2.36666667,104.000000		2.36666667,194.000000	2.36666667,139.000000	2.36666667,41.000000		2.36666667,323.000000	2.36666667,126.000000	2.36666667,99.000000		2.36666667,-83.000000	2.36666667,73.000000	2.36666667,107.000000
2.375,-0.004311631	2.37500000,42.000000	2.37500000,27.000000		2.37500000,-145.000000	2.37500000,-194.000000	2.37500000,109.000000		2.37500000,-102.000000	2.37500000,-113.000000	2.37500000,146.000000		2.37500000,-90.000000	2.37500000,29.000000	2.37500000,151.000000		2.37500000,-94.000000	2.37500000,152.000000	2.37500000,130.000000		2.37500000,-63.000000	2.37500000,20.000000	2.37500000,160.000000		2.37500000,107.000000	2.37500000,111.000000	2.37500000,135.000000		2.37500000,129.000000	2.37500000,127.000000	2.37500000,89.000000		2.37500000,185.000000	2.37500000,141.000000	2.37500000,50.000000		2.37500000,312.000000	2.37500000,127.000000	2.37500000,104.000000		2.37500000,-84.000000	2.37500000,65.000000	2.37500000,112.000000
2.38333333,-0.004365865	2.38333333,45.000000	2.38333333,37.000000		2.38333333,-146.000000	2.38333333,-204.000000	2.38333333,102.000000		2.38333333,-102.000000	2.38333333,-132.000000	2.38333333,150.000000		2.38333333,-91.000000	2.38333333,16.000000	2.38333333,156.000000		2.38333333,-94.000000	2.38333333,144.000000	2.38333333,132.000000		2.38333333,-62.000000	2.38333333,1.000000	2.38333333,157.000000		2.38333333,94.000000	2.38333333,110.000000	2.38333333,112.000000		2.38333333,132.000000	2.38333333,116.000000	2.38333333,113.000000		2.38333333,169.000000	2.38333333,129.000000	2.38333333,67.000000		2.38333333,313.000000	2.38333333,140.000000	2.38333333,96.000000		2.38333333,-82.000000	2.38333333,77.000000	2.38333333,128.000000
2.39166667,-0.004392982	2.39166667,34.000000	2.39166667,31.000000		2.39166667,-148.000000	2.39166667,-212.000000	2.39166667,110.000000		2.39166667,-102.000000	2.39166667,-134.000000	2.39166667,140.000000		2.39166667,-91.000000	2.39166667,14.000000	2.39166667,157.000000		2.39166667,-94.000000	2.39166667,133.000000	2.39166667,112.000000		2.39166667,-60.000000	2.39166667,9.000000	2.39166667,165.000000		2.39166667,110.000000	2.39166667,101.000000	2.39166667,124.000000		2.39166667,136.000000	2.39166667,116.000000	2.39166667,94.000000		2.39166667,180.000000	2.39166667,132.000000	2.39166667,53.000000		2.39166667,314.000000	2.39166667,126.000000	2.39166667,92.000000		2.39166667,-82.000000	2.39166667,69.000000	2.39166667,111.000000
2.4,-0.004392982	2.40000000,32.000000	2.40000000,30.000000		2.40000000,-150.000000	2.40000000,-197.000000	2.40000000,98.000000		2.40000000,-104.000000	2.40000000,-123.000000	2.40000000,159.000000		2.40000000,-92.000000	2.40000000,17.000000	2.40000000,163.000000		2.40000000,-93.000000	2.40000000,122.000000	2.40000000,121.000000		2.40000000,-59.000000	2.40000000,4.000000	2.40000000,149.000000		2.40000000,100.000000	2.40000000,95.000000	2.40000000,119.000000		2.40000000,135.000000	2.40000000,111.000000	2.40000000,104.000000		2.40000000,191.000000	2.40000000,150.000000	2.40000000,64.000000		2.40000000,326.000000	2.40000000,119.000000	2.40000000,109.000000		2.40000000,-80.000000	2.40000000,86.000000	2.40000000,104.000000
2.40833333,-0.004447216	2.40833333,42.000000	2.40833333,37.000000		2.40833333,-149.000000	2.40833333,-214.000000	2.40833333,106.000000		2.40833333,-101.000000	2.40833333,-142.000000	2.40833333,152.000000		2.40833333,-91.000000	2.40833333,11.000000	2.40833333,149.000000		2.40833333,-92.000000	2.40833333,131.000000	2.40833333,128.000000		2.40833333,-55.000000	2.40833333,2.000000	2.40833333,152.000000		2.40833333,106.000000	2.40833333,103.000000	2.40833333,137.000000		2.40833333,138.000000	2.40833333,120.000000	2.40833333,103.000000		2.40833333,175.000000	2.40833333,152.000000	2.40833333,56.000000		2.40833333,305.000000	2.40833333,137.000000	2.40833333,102.000000		2.40833333,-75.000000	2.40833333,72.000000	2.40833333,98.000000
2.41666667,-0.004392982	2.41666667,57.000000	2.41666667,45.000000		2.41666667,-148.000000	2.41666667,-205.000000	2.41666667,100.000000		2.41666667,-101.000000	2.41666667,-142.000000	2.41666667,162.000000		2.41666667,-91.000000	2.41666667,0.000000	2.41666667,156.000000		2.41666667,-92.000000	2.41666667,120.000000	2.41666667,121.000000		2.41666667,-52.000000	2.41666667,2.000000	2.41666667,159.000000		2.41666667,88.000000	2.41666667,114.000000	2.41666667,131.000000		2.41666667,147.000000	2.41666667,120.000000	2.41666667,104.000000		2.41666667,173.000000	2.41666667,131.000000	2.41666667,52.000000		2.41666667,303.000000	2.41666667,121.000000	2.41666667,106.000000		2.41666667,-76.000000	2.41666667,76.000000	2.41666667,118.000000
2.425,-0.004392982	2.42500000,44.000000	2.42500000,36.000000		2.42500000,-148.000000	2.42500000,-220.000000	2.42500000,108.000000		2.42500000,-100.000000	2.42500000,-132.000000	2.42500000,133.000000		2.42500000,-92.000000	2.42500000,7.000000	2.42500000,145.000000		2.42500000,-91.000000	2.42500000,125.000000	2.42500000,122.000000		2.42500000,-46.000000	2.42500000,2.000000	2.42500000,163.000000		2.42500000,97.000000	2.42500000,97.000000	2.42500000,139.000000		2.42500000,139.000000	2.42500000,118.000000	2.42500000,103.000000		2.42500000,181.000000	2.42500000,135.000000	2.42500000,55.000000		2.42500000,304.000000	2.42500000,130.000000	2.42500000,116.000000		2.42500000,-74.000000	2.42500000,78.000000	2.42500000,113.000000
2.43333333,-0.004365865	2.43333333,32.000000	2.43333333,41.000000		2.43333333,-146.000000	2.43333333,-214.000000	2.43333333,115.000000		2.43333333,-99.000000	2.43333333,-137.000000	2.43333333,161.000000		2.43333333,-92.000000	2.43333333,-2.000000	2.43333333,163.000000		2.43333333,-94.000000	2.43333333,129.000000	2.43333333,130.000000		2.43333333,-45.000000	2.43333333,0.000000	2.43333333,174.000000		2.43333333,118.000000	2.43333333,104.000000	2.43333333,131.000000		2.43333333,126.000000	2.43333333,129.000000	2.43333333,108.000000		2.43333333,182.000000	2.43333333,143.000000	2.43333333,54.000000		2.43333333,292.000000	2.43333333,144.000000	2.43333333,114.000000		2.43333333,-75.000000	2.43333333,70.000000	2.43333333,128.000000
2.44166667,-0.004311631	2.44166667,59.000000	2.44166667,45.000000		2.44166667,-145.000000	2.44166667,-231.000000	2.44166667,109.000000		2.44166667,-99.000000	2.44166667,-144.000000	2.44166667,160.000000		2.44166667,-92.000000	2.44166667,-1.000000	2.44166667,164.000000		2.44166667,-91.000000	2.44166667,120.000000	2.44166667,130.000000		2.44166667,-37.000000	2.44166667,0.000000	2.44166667,166.000000		2.44166667,128.000000	2.44166667,109.000000	2.44166667,108.000000		2.44166667,147.000000	2.44166667,118.000000	2.44166667,113.000000		2.44166667,179.000000	2.44166667,137.000000	2.44166667,57.000000		2.44166667,280.000000	2.44166667,123.000000	2.44166667,110.000000		2.44166667,-73.000000	2.44166667,71.000000	2.44166667,130.000000
2.45,-0.004311631	2.45000000,29.000000	2.45000000,54.000000		2.45000000,-143.000000	2.45000000,-232.000000	2.45000000,107.000000		2.45000000,-99.000000	2.45000000,-155.000000	2.45000000,154.000000		2.45000000,-90.000000	2.45000000,0.000000	2.45000000,173.000000		2.45000000,-89.000000	2.45000000,119.000000	2.45000000,138.000000		2.45000000,-35.000000	2.45000000,10.000000	2.45000000,159.000000		2.45000000,115.000000	2.45000000,99.000000	2.45000000,135.000000		2.45000000,129.000000	2.45000000,128.000000	2.45000000,108.000000		2.45000000,177.000000	2.45000000,142.000000	2.45000000,59.000000		2.45000000,280.000000	2.45000000,131.000000	2.45000000,101.000000		2.45000000,-74.000000	2.45000000,83.000000	2.45000000,100.000000
2.45833333,-0.004284513	2.45833333,43.000000	2.45833333,39.000000		2.45833333,-145.000000	2.45833333,-226.000000	2.45833333,121.000000		2.45833333,-99.000000	2.45833333,-137.000000	2.45833333,157.000000		2.45833333,-87.000000	2.45833333,10.000000	2.45833333,162.000000		2.45833333,-86.000000	2.45833333,131.000000	2.45833333,150.000000		2.45833333,-31.000000	2.45833333,-11.000000	2.45833333,175.000000		2.45833333,115.000000	2.45833333,111.000000	2.45833333,134.000000		2.45833333,138.000000	2.45833333,115.000000	2.45833333,113.000000		2.45833333,178.000000	2.45833333,140.000000	2.45833333,57.000000		2.45833333,290.000000	2.45833333,121.000000	2.45833333,112.000000		2.45833333,-71.000000	2.45833333,79.000000	2.45833333,116.000000
2.46666667,-0.004257396	2.46666667,38.000000	2.46666667,47.000000		2.46666667,-144.000000	2.46666667,-241.000000	2.46666667,112.000000		2.46666667,-98.000000	2.46666667,-165.000000	2.46666667,153.000000		2.46666667,-84.000000	2.46666667,-5.000000	2.46666667,165.000000		2.46666667,-84.000000	2.46666667,122.000000	2.46666667,138.000000		2.46666667,-31.000000	2.46666667,8.000000	2.46666667,166.000000		2.46666667,119.000000	2.46666667,109.000000	2.46666667,124.000000		2.46666667,123.000000	2.46666667,120.000000	2.46666667,110.000000		2.46666667,193.000000	2.46666667,151.000000	2.46666667,67.000000		2.46666667,268.000000	2.46666667,141.000000	2.46666667,104.000000		2.46666667,-70.000000	2.46666667,76.000000	2.46666667,114.000000
2.475,-0.004284513	2.47500000,44.000000	2.47500000,38.000000		2.47500000,-142.000000	2.47500000,-238.000000	2.47500000,120.000000		2.47500000,-98.000000	2.47500000,-154.000000	2.47500000,153.000000		2.47500000,-78.000000	2.47500000,-3.000000	2.47500000,163.000000		2.47500000,-84.000000	2.47500000,118.000000	2.47500000,149.000000		2.47500000,-28.000000	2.47500000,14.000000	2.47500000,177.000000		2.47500000,113.000000	2.47500000,105.000000	2.47500000,129.000000		2.47500000,148.000000	2.47500000,122.000000	2.47500000,109.000000		2.47500000,177.000000	2.47500000,134.000000	2.47500000,65.000000		2.47500000,286.000000	2.47500000,133.000000	2.47500000,123.000000		2.47500000,-68.000000	2.47500000,81.000000	2.47500000,109.000000
2.48333333,-0.004311631	2.48333333,46.000000	2.48333333,38.000000		2.48333333,-141.000000	2.48333333,-238.000000	2.48333333,113.000000		2.48333333,-98.000000	2.48333333,-162.000000	2.48333333,152.000000		2.48333333,-77.000000	2.48333333,-3.000000	2.48333333,174.000000		2.48333333,-82.000000	2.48333333,120.000000	2.48333333,140.000000		2.48333333,-27.000000	2.48333333,0.000000	2.48333333,164.000000		2.48333333,120.000000	2.48333333,103.000000	2.48333333,129.000000		2.48333333,151.000000	2.48333333,119.000000	2.48333333,118.000000		2.48333333,200.000000	2.48333333,132.000000	2.48333333,59.000000		2.48333333,282.000000	2.48333333,137.000000	2.48333333,108.000000		2.48333333,-63.000000	2.48333333,80.000000	2.48333333,126.000000
2.49166667,-0.004311631	2.49166667,46.000000	2.49166667,33.000000		2.49166667,-139.000000	2.49166667,-243.000000	2.49166667,116.000000		2.49166667,-99.000000	2.49166667,-147.000000	2.49166667,169.000000		2.49166667,-73.000000	2.49166667,-6.000000	2.49166667,157.000000		2.49166667,-80.000000	2.49166667,123.000000	2.49166667,134.000000		2.49166667,-23.000000	2.49166667,1.000000	2.49166667,168.000000		2.49166667,120.000000	2.49166667,110.000000	2.49166667,124.000000		2.49166667,149.000000	2.49166667,117.000000	2.49166667,104.000000		2.49166667,193.000000	2.49166667,134.000000	2.49166667,60.000000		2.49166667,257.000000	2.49166667,128.000000	2.49166667,122.000000		2.49166667,-60.000000	2.49166667,85.000000	2.49166667,126.000000
2.5,-0.004284513	2.50000000,38.000000	2.50000000,32.000000		2.50000000,-136.000000	2.50000000,-244.000000	2.50000000,124.000000		2.50000000,-98.000000	2.50000000,-152.000000	2.50000000,154.000000		2.50000000,-69.000000	2.50000000,5.000000	2.50000000,164.000000		2.50000000,-78.000000	2.50000000,123.000000	2.50000000,147.000000		2.50000000,-19.000000	2.50000000,1.000000	2.50000000,166.000000		2.50000000,109.000000	2.50000000,98.000000	2.50000000,131.000000		2.50000000,140.000000	2.50000000,131.000000	2.50000000,118.000000		2.50000000,182.000000	2.50000000,133.000000	2.50000000,72.000000		2.50000000,267.000000	2.50000000,137.000000	2.50000000,111.000000		2.50000000,-57.000000	2.50000000,76.000000	2.50000000,114.000000
2.50833333,-0.004284513	2.50833333,38.000000	2.50833333,50.000000		2.50833333,-135.000000	2.50833333,-244.000000	2.50833333,122.000000		2.50833333,-97.000000	2.50833333,-161.000000	2.50833333,171.000000		2.50833333,-66.000000	2.50833333,-8.000000	2.50833333,162.000000		2.50833333,-76.000000	2.50833333,124.000000	2.50833333,150.000000		2.50833333,-16.000000	2.50833333,11.000000	2.50833333,150.000000		2.50833333,118.000000	2.50833333,106.000000	2.50833333,136.000000		2.50833333,136.000000	2.50833333,128.000000	2.50833333,120.000000		2.50833333,185.000000	2.50833333,141.000000	2.50833333,51.000000		2.50833333,279.000000	2.50833333,124.000000	2.50833333,115.000000		2.50833333,-56.000000	2.50833333,70.000000	2.50833333,132.000000
2.51666667,-0.004176045	2.51666667,68.000000	2.51666667,47.000000		2.51666667,-133.000000	2.51666667,-264.000000	2.51666667,128.000000		2.51666667,-97.000000	2.51666667,-168.000000	2.51666667,157.000000		2.51666667,-63.000000	2.51666667,-20.000000	2.51666667,174.000000		2.51666667,-73.000000	2.51666667,108.000000	2.51666667,154.000000		2.51666667,-12.000000	2.51666667,-13.000000	2.51666667,174.000000		2.51666667,123.000000	2.51666667,102.000000	2.51666667,145.000000		2.51666667,154.000000	2.51666667,132.000000	2.51666667,133.000000		2.51666667,184.000000	2.51666667,133.000000	2.51666667,52.000000		2.51666667,267.000000	2.51666667,149.000000	2.51666667,102.000000		2.51666667,-56.000000	2.51666667,84.000000	2.51666667,115.000000
2.525,-0.004176045	2.52500000,47.000000	2.52500000,36.000000		2.52500000,-130.000000	2.52500000,-233.000000	2.52500000,123.000000		2.52500000,-97.000000	2.52500000,-159.000000	2.52500000,169.000000		2.52500000,-59.000000	2.52500000,-13.000000	2.52500000,174.000000		2.52500000,-72.000000	2.52500000,114.000000	2.52500000,162.000000		2.52500000,-8.000000	2.52500000,-2.000000	2.52500000,180.000000		2.52500000,125.000000	2.52500000,107.000000	2.52500000,150.000000		2.52500000,149.000000	2.52500000,132.000000	2.52500000,117.000000		2.52500000,194.000000	2.52500000,143.000000	2.52500000,57.000000		2.52500000,278.000000	2.52500000,122.000000	2.52500000,124.000000		2.52500000,-56.000000	2.52500000,81.000000	2.52500000,124.000000
2.53333333,-0.004094693	2.53333333,42.000000	2.53333333,44.000000		2.53333333,-130.000000	2.53333333,-247.000000	2.53333333,129.000000		2.53333333,-95.000000	2.53333333,-171.000000	2.53333333,168.000000		2.53333333,-55.000000	2.53333333,-5.000000	2.53333333,179.000000		2.53333333,-69.000000	2.53333333,115.000000	2.53333333,154.000000		2.53333333,-4.000000	2.53333333,7.000000	2.53333333,176.000000		2.53333333,137.000000	2.53333333,116.000000	2.53333333,143.000000		2.53333333,149.000000	2.53333333,123.000000	2.53333333,130.000000		2.53333333,198.000000	2.53333333,139.000000	2.53333333,58.000000		2.53333333,262.000000	2.53333333,141.000000	2.53333333,120.000000		2.53333333,-56.000000	2.53333333,71.000000	2.53333333,122.000000
2.54166667,-0.004040459	2.54166667,39.000000	2.54166667,56.000000		2.54166667,-125.000000	2.54166667,-243.000000	2.54166667,128.000000		2.54166667,-95.000000	2.54166667,-160.000000	2.54166667,172.000000		2.54166667,-54.000000	2.54166667,0.000000	2.54166667,160.000000		2.54166667,-67.000000	2.54166667,101.000000	2.54166667,147.000000		2.54166667,1.000000	2.54166667,-4.000000	2.54166667,178.000000		2.54166667,119.000000	2.54166667,109.000000	2.54166667,136.000000		2.54166667,160.000000	2.54166667,129.000000	2.54166667,132.000000		2.54166667,182.000000	2.54166667,155.000000	2.54166667,56.000000		2.54166667,272.000000	2.54166667,152.000000	2.54166667,131.000000		2.54166667,-55.000000	2.54166667,88.000000	2.54166667,134.000000
2.55,-0.003986224	2.55000000,28.000000	2.55000000,56.000000		2.55000000,-122.000000	2.55000000,-243.000000	2.55000000,110.000000		2.55000000,-91.000000	2.55000000,-163.000000	2.55000000,165.000000		2.55000000,-53.000000	2.55000000,-15.000000	2.55000000,183.000000		2.55000000,-65.000000	2.55000000,113.000000	2.55000000,138.000000		2.55000000,4.000000	2.55000000,4.000000	2.55000000,181.000000		2.55000000,132.000000	2.55000000,104.000000	2.55000000,155.000000		2.55000000,159.000000	2.55000000,141.000000	2.55000000,135.000000		2.55000000,185.000000	2.55000000,137.000000	2.55000000,61.000000		2.55000000,266.000000	2.55000000,152.000000	2.55000000,122.000000		2.55000000,-51.000000	2.55000000,78.000000	2.55000000,116.000000
2.55833333,-0.003904873	2.55833333,50.000000	2.55833333,46.000000		2.55833333,-120.000000	2.55833333,-245.000000	2.55833333,133.000000		2.55833333,-87.000000	2.55833333,-168.000000	2.55833333,168.000000		2.55833333,-50.000000	2.55833333,-8.000000	2.55833333,179.000000		2.55833333,-62.000000	2.55833333,106.000000	2.55833333,154.000000		2.55833333,9.000000	2.55833333,5.000000	2.55833333,177.000000		2.55833333,149.000000	2.55833333,95.000000	2.55833333,138.000000		2.55833333,150.000000	2.55833333,126.000000	2.55833333,135.000000		2.55833333,190.000000	2.55833333,143.000000	2.55833333,56.000000		2.55833333,281.000000	2.55833333,137.000000	2.55833333,119.000000		2.55833333,-49.000000	2.55833333,79.000000	2.55833333,124.000000
2.56666667,-0.003877756	2.56666667,41.000000	2.56666667,58.000000		2.56666667,-113.000000	2.56666667,-246.000000	2.56666667,137.000000		2.56666667,-82.000000	2.56666667,-177.000000	2.56666667,173.000000		2.56666667,-45.000000	2.56666667,-21.000000	2.56666667,171.000000		2.56666667,-59.000000	2.56666667,112.000000	2.56666667,156.000000		2.56666667,13.000000	2.56666667,0.000000	2.56666667,187.000000		2.56666667,153.000000	2.56666667,101.000000	2.56666667,156.000000		2.56666667,166.000000	2.56666667,132.000000	2.56666667,124.000000		2.56666667,196.000000	2.56666667,161.000000	2.56666667,61.000000		2.56666667,262.000000	2.56666667,137.000000	2.56666667,136.000000		2.56666667,-44.000000	2.56666667,84.000000	2.56666667,125.000000
2.575,-0.00374217	2.57500000,53.000000	2.57500000,56.000000		2.57500000,-110.000000	2.57500000,-250.000000	2.57500000,141.000000		2.57500000,-79.000000	2.57500000,-163.000000	2.57500000,165.000000		2.57500000,-40.000000	2.57500000,0.000000	2.57500000,171.000000		2.57500000,-55.000000	2.57500000,107.000000	2.57500000,175.000000		2.57500000,20.000000	2.57500000,0.000000	2.57500000,169.000000		2.57500000,143.000000	2.57500000,101.000000	2.57500000,172.000000		2.57500000,186.000000	2.57500000,129.000000	2.57500000,141.000000		2.57500000,193.000000	2.57500000,151.000000	2.57500000,59.000000		2.57500000,288.000000	2.57500000,137.000000	2.57500000,133.000000		2.57500000,-39.000000	2.57500000,89.000000	2.57500000,154.000000
2.58333333,-0.003606584	2.58333333,60.000000	2.58333333,56.000000		2.58333333,-106.000000	2.58333333,-247.000000	2.58333333,140.000000		2.58333333,-74.000000	2.58333333,-165.000000	2.58333333,175.000000		2.58333333,-37.000000	2.58333333,-3.000000	2.58333333,178.000000		2.58333333,-52.000000	2.58333333,110.000000	2.58333333,163.000000		2.58333333,27.000000	2.58333333,3.000000	2.58333333,194.000000		2.58333333,145.000000	2.58333333,102.000000	2.58333333,158.000000		2.58333333,175.000000	2.58333333,135.000000	2.58333333,140.000000		2.58333333,203.000000	2.58333333,165.000000	2.58333333,76.000000		2.58333333,263.000000	2.58333333,159.000000	2.58333333,122.000000		2.58333333,-30.000000	2.58333333,97.000000	2.58333333,152.000000
2.59166667,-0.003389647	2.59166667,57.000000	2.59166667,53.000000		2.59166667,-102.000000	2.59166667,-255.000000	2.59166667,131.000000		2.59166667,-72.000000	2.59166667,-171.000000	2.59166667,176.000000		2.59166667,-32.000000	2.59166667,-5.000000	2.59166667,189.000000		2.59166667,-47.000000	2.59166667,118.000000	2.59166667,162.000000		2.59166667,35.000000	2.59166667,0.000000	2.59166667,191.000000		2.59166667,156.000000	2.59166667,112.000000	2.59166667,166.000000		2.59166667,171.000000	2.59166667,150.000000	2.59166667,134.000000		2.59166667,216.000000	2.59166667,162.000000	2.59166667,65.000000		2.59166667,262.000000	2.59166667,162.000000	2.59166667,128.000000		2.59166667,-27.000000	2.59166667,97.000000	2.59166667,149.000000
2.6,-0.003335412	2.60000000,63.000000	2.60000000,61.000000		2.60000000,-97.000000	2.60000000,-250.000000	2.60000000,151.000000		2.60000000,-69.000000	2.60000000,-158.000000	2.60000000,174.000000		2.60000000,-27.000000	2.60000000,-15.000000	2.60000000,189.000000		2.60000000,-46.000000	2.60000000,121.000000	2.60000000,165.000000		2.60000000,39.000000	2.60000000,10.000000	2.60000000,208.000000		2.60000000,135.000000	2.60000000,115.000000	2.60000000,153.000000		2.60000000,199.000000	2.60000000,134.000000	2.60000000,135.000000		2.60000000,202.000000	2.60000000,165.000000	2.60000000,71.000000		2.60000000,258.000000	2.60000000,148.000000	2.60000000,157.000000		2.60000000,-20.000000	2.60000000,78.000000	2.60000000,143.000000
2.60833333,-0.003064241	2.60833333,71.000000	2.60833333,51.000000		2.60833333,-94.000000	2.60833333,-232.000000	2.60833333,144.000000		2.60833333,-65.000000	2.60833333,-173.000000	2.60833333,184.000000		2.60833333,-20.000000	2.60833333,2.000000	2.60833333,188.000000		2.60833333,-43.000000	2.60833333,116.000000	2.60833333,157.000000		2.60833333,50.000000	2.60833333,-10.000000	2.60833333,195.000000		2.60833333,153.000000	2.60833333,119.000000	2.60833333,174.000000		2.60833333,187.000000	2.60833333,147.000000	2.60833333,145.000000		2.60833333,191.000000	2.60833333,171.000000	2.60833333,71.000000		2.60833333,274.000000	2.60833333,150.000000	2.60833333,147.000000		2.60833333,-18.000000	2.60833333,109.000000	2.60833333,153.000000
2.61666667,-0.002928655	2.61666667,64.000000	2.61666667,64.000000		2.61666667,-87.000000	2.61666667,-239.000000	2.61666667,151.000000		2.61666667,-62.000000	2.61666667,-159.000000	2.61666667,191.000000		2.61666667,-15.000000	2.61666667,-12.000000	2.61666667,189.000000		2.61666667,-42.000000	2.61666667,122.000000	2.61666667,166.000000		2.61666667,58.000000	2.61666667,10.000000	2.61666667,202.000000		2.61666667,165.000000	2.61666667,122.000000	2.61666667,150.000000		2.61666667,191.000000	2.61666667,150.000000	2.61666667,126.000000		2.61666667,210.000000	2.61666667,178.000000	2.61666667,73.000000		2.61666667,266.000000	2.61666667,168.000000	2.61666667,143.000000		2.61666667,-12.000000	2.61666667,91.000000	2.61666667,147.000000
2.625,-0.002630366	2.62500000,61.000000	2.62500000,69.000000		2.62500000,-83.000000	2.62500000,-243.000000	2.62500000,147.000000		2.62500000,-58.000000	2.62500000,-156.000000	2.62500000,183.000000		2.62500000,-9.000000	2.62500000,-21.000000	2.62500000,196.000000		2.62500000,-41.000000	2.62500000,118.000000	2.62500000,184.000000		2.62500000,65.000000	2.62500000,9.000000	2.62500000,201.000000		2.62500000,167.000000	2.62500000,126.000000	2.62500000,173.000000		2.62500000,207.000000	2.62500000,134.000000	2.62500000,139.000000		2.62500000,221.000000	2.62500000,171.000000	2.62500000,93.000000		2.62500000,276.000000	2.62500000,158.000000	2.62500000,132.000000		2.62500000,-8.000000	2.62500000,89.000000	2.62500000,149.000000
2.63333333,-0.00249478	2.63333333,84.000000	2.63333333,74.000000		2.63333333,-75.000000	2.63333333,-247.000000	2.63333333,154.000000		2.63333333,-54.000000	2.63333333,-154.000000	2.63333333,209.000000		2.63333333,-4.000000	2.63333333,-6.000000	2.63333333,196.000000		2.63333333,-36.000000	2.63333333,140.000000	2.63333333,185.000000		2.63333333,72.000000	2.63333333,5.000000	2.63333333,189.000000		2.63333333,163.000000	2.63333333,137.000000	2.63333333,178.000000		2.63333333,197.000000	2.63333333,157.000000	2.63333333,143.000000		2.63333333,234.000000	2.63333333,167.000000	2.63333333,81.000000		2.63333333,275.000000	2.63333333,164.000000	2.63333333,157.000000		2.63333333,-2.000000	2.63333333,107.000000	2.63333333,168.000000
2.64166667,-0.002223608	2.64166667,83.000000	2.64166667,76.000000		2.64166667,-70.000000	2.64166667,-239.000000	2.64166667,185.000000		2.64166667,-48.000000	2.64166667,-146.000000	2.64166667,198.000000		2.64166667,5.000000	2.64166667,5.000000	2.64166667,194.000000		2.64166667,-30.000000	2.64166667,125.000000	2.64166667,181.000000		2.64166667,82.000000	2.64166667,27.000000	2.64166667,218.000000		2.64166667,160.000000	2.64166667,136.000000	2.64166667,156.000000		2.64166667,188.000000	2.64166667,155.000000	2.64166667,157.000000		2.64166667,238.000000	2.64166667,184.000000	2.64166667,88.000000		2.64166667,286.000000	2.64166667,176.000000	2.64166667,168.000000		2.64166667,2.000000	2.64166667,111.000000	2.64166667,167.000000
2.65,-0.002060905	2.65000000,73.000000	2.65000000,74.000000		2.65000000,-61.000000	2.65000000,-232.000000	2.65000000,156.000000		2.65000000,-39.000000	2.65000000,-155.000000	2.65000000,202.000000		2.65000000,11.000000	2.65000000,10.000000	2.65000000,193.000000		2.65000000,-25.000000	2.65000000,126.000000	2.65000000,185.000000		2.65000000,88.000000	2.65000000,25.000000	2.65000000,209.000000		2.65000000,185.000000	2.65000000,131.000000	2.65000000,183.000000		2.65000000,223.000000	2.65000000,157.000000	2.65000000,161.000000		2.65000000,231.000000	2.65000000,191.000000	2.65000000,71.000000		2.65000000,296.000000	2.65000000,187.000000	2.65000000,164.000000		2.65000000,12.000000	2.65000000,103.000000	2.65000000,166.000000
2.65833333,-0.001735499	2.65833333,79.000000	2.65833333,99.000000		2.65833333,-54.000000	2.65833333,-237.000000	2.65833333,188.000000		2.65833333,-33.000000	2.65833333,-146.000000	2.65833333,205.000000		2.65833333,20.000000	2.65833333,-2.000000	2.65833333,199.000000		2.65833333,-17.000000	2.65833333,122.000000	2.65833333,193.000000		2.65833333,99.000000	2.65833333,21.000000	2.65833333,200.000000		2.65833333,185.000000	2.65833333,149.000000	2.65833333,178.000000		2.65833333,218.000000	2.65833333,157.000000	2.65833333,151.000000		2.65833333,241.000000	2.65833333,184.000000	2.65833333,93.000000		2.65833333,292.000000	2.65833333,181.000000	2.65833333,153.000000		2.65833333,16.000000	2.65833333,108.000000	2.65833333,150.000000
2.66666667,-0.001518562	2.66666667,91.000000	2.66666667,85.000000		2.66666667,-45.000000	2.66666667,-224.000000	2.66666667,165.000000		2.66666667,-24.000000	2.66666667,-135.000000	2.66666667,225.000000		2.66666667,26.000000	2.66666667,18.000000	2.66666667,221.000000		2.66666667,-6.000000	2.66666667,135.000000	2.66666667,207.000000		2.66666667,104.000000	2.66666667,33.000000	2.66666667,222.000000		2.66666667,182.000000	2.66666667,155.000000	2.66666667,183.000000		2.66666667,223.000000	2.66666667,165.000000	2.66666667,156.000000		2.66666667,252.000000	2.66666667,213.000000	2.66666667,97.000000		2.66666667,305.000000	2.66666667,175.000000	2.66666667,169.000000		2.66666667,23.000000	2.66666667,132.000000	2.66666667,184.000000
2.675,-0.00124739	2.67500000,109.000000	2.67500000,94.000000		2.67500000,-40.000000	2.67500000,-219.000000	2.67500000,188.000000		2.67500000,-16.000000	2.67500000,-116.000000	2.67500000,219.000000		2.67500000,36.000000	2.67500000,16.000000	2.67500000,215.000000		2.67500000,0.000000	2.67500000,149.000000	2.67500000,187.000000		2.67500000,116.000000	2.67500000,38.000000	2.67500000,223.000000		2.67500000,185.000000	2.67500000,147.000000	2.67500000,202.000000		2.67500000,231.000000	2.67500000,168.000000	2.67500000,157.000000		2.67500000,259.000000	2.67500000,192.000000	2.67500000,87.000000		2.67500000,299.000000	2.67500000,192.000000	2.67500000,155.000000		2.67500000,28.000000	2.67500000,149.000000	2.67500000,178.000000
2.68333333,-0.00105757	2.68333333,109.000000	2.68333333,98.000000		2.68333333,-30.000000	2.68333333,-208.000000	2.68333333,199.000000		2.68333333,-4.000000	2.68333333,-126.000000	2.68333333,217.000000		2.68333333,39.000000	2.68333333,10.000000	2.68333333,208.000000		2.68333333,11.000000	2.68333333,149.000000	2.68333333,214.000000		2.68333333,120.000000	2.68333333,24.000000	2.68333333,228.000000		2.68333333,200.000000	2.68333333,161.000000	2.68333333,193.000000		2.68333333,255.000000	2.68333333,183.000000	2.68333333,183.000000		2.68333333,256.000000	2.68333333,207.000000	2.68333333,103.000000		2.68333333,312.000000	2.68333333,191.000000	2.68333333,165.000000		2.68333333,35.000000	2.68333333,143.000000	2.68333333,174.000000
2.69166667,-0.000894867	2.69166667,122.000000	2.69166667,109.000000		2.69166667,-26.000000	2.69166667,-197.000000	2.69166667,200.000000		2.69166667,2.000000	2.69166667,-102.000000	2.69166667,233.000000		2.69166667,50.000000	2.69166667,38.000000	2.69166667,225.000000		2.69166667,17.000000	2.69166667,162.000000	2.69166667,211.000000		2.69166667,134.000000	2.69166667,29.000000	2.69166667,218.000000		2.69166667,216.000000	2.69166667,168.000000	2.69166667,215.000000		2.69166667,255.000000	2.69166667,188.000000	2.69166667,175.000000		2.69166667,275.000000	2.69166667,203.000000	2.69166667,110.000000		2.69166667,295.000000	2.69166667,196.000000	2.69166667,188.000000		2.69166667,37.000000	2.69166667,136.000000	2.69166667,208.000000
2.7,-0.000732164	2.70000000,117.000000	2.70000000,116.000000		2.70000000,-16.000000	2.70000000,-179.000000	2.70000000,196.000000		2.70000000,10.000000	2.70000000,-111.000000	2.70000000,237.000000		2.70000000,57.000000	2.70000000,48.000000	2.70000000,233.000000		2.70000000,26.000000	2.70000000,159.000000	2.70000000,210.000000		2.70000000,137.000000	2.70000000,35.000000	2.70000000,251.000000		2.70000000,216.000000	2.70000000,168.000000	2.70000000,212.000000		2.70000000,273.000000	2.70000000,184.000000	2.70000000,177.000000		2.70000000,278.000000	2.70000000,221.000000	2.70000000,112.000000		2.70000000,316.000000	2.70000000,205.000000	2.70000000,203.000000		2.70000000,40.000000	2.70000000,143.000000	2.70000000,193.000000
2.70833333,-0.000596578	2.70833333,126.000000	2.70833333,110.000000		2.70833333,-10.000000	2.70833333,-181.000000	2.70833333,202.000000		2.70833333,17.000000	2.70833333,-89.000000	2.70833333,235.000000		2.70833333,69.000000	2.70833333,39.000000	2.70833333,233.000000		2.70833333,33.000000	2.70833333,168.000000	2.70833333,233.000000		2.70833333,147.000000	2.70833333,51.000000	2.70833333,239.000000		2.70833333,225.000000	2.70833333,171.000000	2.70833333,215.000000		2.70833333,262.000000	2.70833333,202.000000	2.70833333,182.000000		2.70833333,278.000000	2.70833333,211.000000	2.70833333,111.000000		2.70833333,328.000000	2.70833333,208.000000	2.70833333,188.000000		2.70833333,42.000000	2.70833333,143.000000	2.70833333,204.000000
2.71666667,-0.000569461	2.71666667,109.000000	2.71666667,115.000000		2.71666667,-4.000000	2.71666667,-171.000000	2.71666667,200.000000		2.71666667,24.000000	2.71666667,-95.000000	2.71666667,241.000000		2.71666667,76.000000	2.71666667,53.000000	2.71666667,243.000000		2.71666667,43.000000	2.71666667,179.000000	2.71666667,222.000000		2.71666667,153.000000	2.71666667,52.000000	2.71666667,253.000000		2.71666667,229.000000	2.71666667,159.000000	2.71666667,197.000000		2.71666667,271.000000	2.71666667,191.000000	2.71666667,188.000000		2.71666667,285.000000	2.71666667,232.000000	2.71666667,124.000000		2.71666667,299.000000	2.71666667,215.000000	2.71666667,201.000000		2.71666667,45.000000	2.71666667,146.000000	2.71666667,202.000000
2.725,-0.000460992	2.72500000,127.000000	2.72500000,117.000000		2.72500000,-2.000000	2.72500000,-161.000000	2.72500000,202.000000		2.72500000,30.000000	2.72500000,-73.000000	2.72500000,250.000000		2.72500000,86.000000	2.72500000,45.000000	2.72500000,258.000000		2.72500000,52.000000	2.72500000,185.000000	2.72500000,217.000000		2.72500000,162.000000	2.72500000,65.000000	2.72500000,259.000000		2.72500000,229.000000	2.72500000,181.000000	2.72500000,208.000000		2.72500000,276.000000	2.72500000,209.000000	2.72500000,198.000000		2.72500000,281.000000	2.72500000,226.000000	2.72500000,122.000000		2.72500000,315.000000	2.72500000,195.000000	2.72500000,207.000000		2.72500000,46.000000	2.72500000,161.000000	2.72500000,197.000000
2.73333333,-0.000406758	2.73333333,127.000000	2.73333333,115.000000		2.73333333,4.000000	2.73333333,-168.000000	2.73333333,211.000000		2.73333333,40.000000	2.73333333,-81.000000	2.73333333,251.000000		2.73333333,93.000000	2.73333333,59.000000	2.73333333,242.000000		2.73333333,64.000000	2.73333333,178.000000	2.73333333,229.000000		2.73333333,168.000000	2.73333333,56.000000	2.73333333,256.000000		2.73333333,240.000000	2.73333333,186.000000	2.73333333,240.000000		2.73333333,277.000000	2.73333333,210.000000	2.73333333,196.000000		2.73333333,298.000000	2.73333333,229.000000	2.73333333,132.000000		2.73333333,332.000000	2.73333333,220.000000	2.73333333,223.000000		2.73333333,48.000000	2.73333333,167.000000	2.73333333,208.000000
2.74166667,-0.000352523	2.74166667,123.000000	2.74166667,124.000000		2.74166667,7.000000	2.74166667,-149.000000	2.74166667,200.000000		2.74166667,45.000000	2.74166667,-81.000000	2.74166667,255.000000		2.74166667,102.000000	2.74166667,69.000000	2.74166667,270.000000		2.74166667,70.000000	2.74166667,193.000000	2.74166667,254.000000		2.74166667,177.000000	2.74166667,84.000000	2.74166667,269.000000		2.74166667,244.000000	2.74166667,170.000000	2.74166667,230.000000		2.74166667,283.000000	2.74166667,222.000000	2.74166667,201.000000		2.74166667,302.000000	2.74166667,235.000000	2.74166667,155.000000		2.74166667,353.000000	2.74166667,221.000000	2.74166667,241.000000		2.74166667,52.000000	2.74166667,149.000000	2.74166667,216.000000
2.75,-0.000298289	2.75000000,135.000000	2.75000000,143.000000		2.75000000,10.000000	2.75000000,-150.000000	2.75000000,220.000000		2.75000000,51.000000	2.75000000,-82.000000	2.75000000,260.000000		2.75000000,108.000000	2.75000000,83.000000	2.75000000,288.000000		2.75000000,86.000000	2.75000000,207.000000	2.75000000,246.000000		2.75000000,184.000000	2.75000000,91.000000	2.75000000,260.000000		2.75000000,215.000000	2.75000000,182.000000	2.75000000,248.000000		2.75000000,284.000000	2.75000000,230.000000	2.75000000,205.000000		2.75000000,308.000000	2.75000000,234.000000	2.75000000,144.000000		2.75000000,339.000000	2.75000000,221.000000	2.75000000,224.000000		2.75000000,54.000000	2.75000000,169.000000	2.75000000,221.000000
2.75833333,-0.000325406	2.75833333,138.000000	2.75833333,128.000000		2.75833333,13.000000	2.75833333,-159.000000	2.75833333,229.000000		2.75833333,56.000000	2.75833333,-65.000000	2.75833333,264.000000		2.75833333,114.000000	2.75833333,85.000000	2.75833333,280.000000		2.75833333,94.000000	2.75833333,200.000000	2.75833333,249.000000		2.75833333,191.000000	2.75833333,87.000000	2.75833333,273.000000		2.75833333,237.000000	2.75833333,191.000000	2.75833333,236.000000		2.75833333,291.000000	2.75833333,230.000000	2.75833333,208.000000		2.75833333,291.000000	2.75833333,247.000000	2.75833333,160.000000		2.75833333,344.000000	2.75833333,225.000000	2.75833333,243.000000		2.75833333,55.000000	2.75833333,160.000000	2.75833333,215.000000
2.76666667,-0.000244055	2.76666667,118.000000	2.76666667,123.000000		2.76666667,14.000000	2.76666667,-141.000000	2.76666667,208.000000		2.76666667,61.000000	2.76666667,-66.000000	2.76666667,269.000000		2.76666667,118.000000	2.76666667,76.000000	2.76666667,287.000000		2.76666667,109.000000	2.76666667,213.000000	2.76666667,270.000000		2.76666667,197.000000	2.76666667,95.000000	2.76666667,297.000000		2.76666667,227.000000	2.76666667,187.000000	2.76666667,236.000000		2.76666667,290.000000	2.76666667,215.000000	2.76666667,221.000000		2.76666667,296.000000	2.76666667,233.000000	2.76666667,145.000000		2.76666667,340.000000	2.76666667,246.000000	2.76666667,244.000000		2.76666667,59.000000	2.76666667,177.000000	2.76666667,213.000000
2.775,-0.000244055	2.77500000,126.000000	2.77500000,127.000000		2.77500000,15.000000	2.77500000,-142.000000	2.77500000,213.000000		2.77500000,64.000000	2.77500000,-52.000000	2.77500000,258.000000		2.77500000,122.000000	2.77500000,94.000000	2.77500000,286.000000		2.77500000,117.000000	2.77500000,231.000000	2.77500000,277.000000		2.77500000,203.000000	2.77500000,96.000000	2.77500000,302.000000		2.77500000,231.000000	2.77500000,190.000000	2.77500000,261.000000		2.77500000,290.000000	2.77500000,221.000000	2.77500000,226.000000		2.77500000,306.000000	2.77500000,250.000000	2.77500000,171.000000		2.77500000,364.000000	2.77500000,225.000000	2.77500000,225.000000		2.77500000,57.000000	2.77500000,164.000000	2.77500000,216.000000
2.78333333,-0.000216937	2.78333333,99.000000	2.78333333,132.000000		2.78333333,14.000000	2.78333333,-139.000000	2.78333333,205.000000		2.78333333,65.000000	2.78333333,-48.000000	2.78333333,267.000000		2.78333333,122.000000	2.78333333,84.000000	2.78333333,283.000000		2.78333333,128.000000	2.78333333,228.000000	2.78333333,282.000000		2.78333333,205.000000	2.78333333,109.000000	2.78333333,298.000000		2.78333333,244.000000	2.78333333,195.000000	2.78333333,248.000000		2.78333333,289.000000	2.78333333,210.000000	2.78333333,222.000000		2.78333333,300.000000	2.78333333,244.000000	2.78333333,164.000000		2.78333333,351.000000	2.78333333,227.000000	2.78333333,244.000000		2.78333333,62.000000	2.78333333,168.000000	2.78333333,217.000000
2.79166667,-0.000244055	2.79166667,140.000000	2.79166667,135.000000		2.79166667,14.000000	2.79166667,-150.000000	2.79166667,214.000000		2.79166667,67.000000	2.79166667,-50.000000	2.79166667,274.000000		2.79166667,126.000000	2.79166667,105.000000	2.79166667,297.000000		2.79166667,137.000000	2.79166667,216.000000	2.79166667,265.000000		2.79166667,208.000000	2.79166667,105.000000	2.79166667,312.000000		2.79166667,240.000000	2.79166667,207.000000	2.79166667,251.000000		2.79166667,285.000000	2.79166667,233.000000	2.79166667,224.000000		2.79166667,311.000000	2.79166667,255.000000	2.79166667,156.000000		2.79166667,362.000000	2.79166667,231.000000	2.79166667,264.000000		2.79166667,64.000000	2.79166667,169.000000	2.79166667,212.000000
2.8,-0.00018982	2.80000000,122.000000	2.80000000,137.000000		2.80000000,10.000000	2.80000000,-146.000000	2.80000000,228.000000		2.80000000,70.000000	2.80000000,-46.000000	2.80000000,281.000000		2.80000000,123.000000	2.80000000,96.000000	2.80000000,287.000000		2.80000000,144.000000	2.80000000,241.000000	2.80000000,281.000000		2.80000000,209.000000	2.80000000,108.000000	2.80000000,315.000000		2.80000000,234.000000	2.80000000,191.000000	2.80000000,240.000000		2.80000000,280.000000	2.80000000,218.000000	2.80000000,224.000000		2.80000000,294.000000	2.80000000,255.000000	2.80000000,177.000000		2.80000000,371.000000	2.80000000,247.000000	2.80000000,261.000000		2.80000000,67.000000	2.80000000,163.000000	2.80000000,226.000000
2.80833333,-0.000108469	2.80833333,145.000000	2.80833333,128.000000		2.80833333,10.000000	2.80833333,-142.000000	2.80833333,231.000000		2.80833333,73.000000	2.80833333,-36.000000	2.80833333,272.000000		2.80833333,122.000000	2.80833333,109.000000	2.80833333,315.000000		2.80833333,150.000000	2.80833333,247.000000	2.80833333,294.000000		2.80833333,209.000000	2.80833333,129.000000	2.80833333,314.000000		2.80833333,247.000000	2.80833333,209.000000	2.80833333,259.000000		2.80833333,296.000000	2.80833333,212.000000	2.80833333,230.000000		2.80833333,301.000000	2.80833333,268.000000	2.80833333,169.000000		2.80833333,354.000000	2.80833333,233.000000	2.80833333,266.000000		2.80833333,73.000000	2.80833333,173.000000	2.80833333,216.000000
2.81666667,-5.42343E-05	2.81666667,140.000000	2.81666667,137.000000		2.81666667,8.000000	2.81666667,-125.000000	2.81666667,238.000000		2.81666667,74.000000	2.81666667,-35.000000	2.81666667,281.000000		2.81666667,122.000000	2.81666667,129.000000	2.81666667,301.000000		2.81666667,156.000000	2.81666667,248.000000	2.81666667,279.000000		2.81666667,208.000000	2.81666667,141.000000	2.81666667,329.000000		2.81666667,259.000000	2.81666667,221.000000	2.81666667,247.000000		2.81666667,314.000000	2.81666667,227.000000	2.81666667,232.000000		2.81666667,304.000000	2.81666667,256.000000	2.81666667,178.000000		2.81666667,362.000000	2.81666667,255.000000	2.81666667,280.000000		2.81666667,80.000000	2.81666667,194.000000	2.81666667,239.000000
2.825,5.42343E-05	2.82500000,142.000000	2.82500000,137.000000		2.82500000,10.000000	2.82500000,-131.000000	2.82500000,224.000000		2.82500000,76.000000	2.82500000,-28.000000	2.82500000,285.000000		2.82500000,121.000000	2.82500000,126.000000	2.82500000,302.000000		2.82500000,160.000000	2.82500000,231.000000	2.82500000,301.000000		2.82500000,206.000000	2.82500000,153.000000	2.82500000,331.000000		2.82500000,262.000000	2.82500000,212.000000	2.82500000,254.000000		2.82500000,299.000000	2.82500000,231.000000	2.82500000,224.000000		2.82500000,313.000000	2.82500000,252.000000	2.82500000,186.000000		2.82500000,364.000000	2.82500000,269.000000	2.82500000,271.000000		2.82500000,86.000000	2.82500000,188.000000	2.82500000,227.000000
2.83333333,0.000216937	2.83333333,162.000000	2.83333333,166.000000		2.83333333,14.000000	2.83333333,-115.000000	2.83333333,230.000000		2.83333333,77.000000	2.83333333,-28.000000	2.83333333,287.000000		2.83333333,122.000000	2.83333333,126.000000	2.83333333,305.000000		2.83333333,164.000000	2.83333333,247.000000	2.83333333,301.000000		2.83333333,204.000000	2.83333333,140.000000	2.83333333,361.000000		2.83333333,253.000000	2.83333333,219.000000	2.83333333,262.000000		2.83333333,294.000000	2.83333333,225.000000	2.83333333,244.000000		2.83333333,303.000000	2.83333333,261.000000	2.83333333,190.000000		2.83333333,367.000000	2.83333333,274.000000	2.83333333,285.000000		2.83333333,93.000000	2.83333333,197.000000	2.83333333,234.000000
2.84166667,0.00037964	2.84166667,155.000000	2.84166667,161.000000		2.84166667,17.000000	2.84166667,-117.000000	2.84166667,237.000000		2.84166667,79.000000	2.84166667,-19.000000	2.84166667,290.000000		2.84166667,125.000000	2.84166667,119.000000	2.84166667,322.000000		2.84166667,170.000000	2.84166667,246.000000	2.84166667,297.000000		2.84166667,203.000000	2.84166667,171.000000	2.84166667,349.000000		2.84166667,267.000000	2.84166667,233.000000	2.84166667,271.000000		2.84166667,310.000000	2.84166667,232.000000	2.84166667,255.000000		2.84166667,319.000000	2.84166667,261.000000	2.84166667,200.000000		2.84166667,376.000000	2.84166667,258.000000	2.84166667,287.000000		2.84166667,103.000000	2.84166667,211.000000	2.84166667,254.000000
2.85,0.000542343	2.85000000,165.000000	2.85000000,167.000000		2.85000000,24.000000	2.85000000,-100.000000	2.85000000,260.000000		2.85000000,84.000000	2.85000000,-9.000000	2.85000000,299.000000		2.85000000,126.000000	2.85000000,138.000000	2.85000000,317.000000		2.85000000,173.000000	2.85000000,261.000000	2.85000000,313.000000		2.85000000,204.000000	2.85000000,159.000000	2.85000000,343.000000		2.85000000,277.000000	2.85000000,227.000000	2.85000000,265.000000		2.85000000,322.000000	2.85000000,257.000000	2.85000000,255.000000		2.85000000,328.000000	2.85000000,275.000000	2.85000000,213.000000		2.85000000,373.000000	2.85000000,280.000000	2.85000000,296.000000		2.85000000,114.000000	2.85000000,221.000000	2.85000000,239.000000
2.85833333,0.000949101	2.85833333,180.000000	2.85833333,165.000000		2.85833333,29.000000	2.85833333,-106.000000	2.85833333,251.000000		2.85833333,87.000000	2.85833333,-4.000000	2.85833333,301.000000		2.85833333,132.000000	2.85833333,150.000000	2.85833333,317.000000		2.85833333,177.000000	2.85833333,277.000000	2.85833333,309.000000		2.85833333,205.000000	2.85833333,165.000000	2.85833333,359.000000		2.85833333,278.000000	2.85833333,230.000000	2.85833333,283.000000		2.85833333,315.000000	2.85833333,262.000000	2.85833333,252.000000		2.85833333,327.000000	2.85833333,282.000000	2.85833333,202.000000		2.85833333,387.000000	2.85833333,273.000000	2.85833333,286.000000		2.85833333,122.000000	2.85833333,222.000000	2.85833333,243.000000
2.86666667,0.001166038	2.86666667,181.000000	2.86666667,185.000000		2.86666667,37.000000	2.86666667,-105.000000	2.86666667,272.000000		2.86666667,92.000000	2.86666667,5.000000	2.86666667,314.000000		2.86666667,137.000000	2.86666667,150.000000	2.86666667,328.000000		2.86666667,181.000000	2.86666667,262.000000	2.86666667,321.000000		2.86666667,211.000000	2.86666667,171.000000	2.86666667,359.000000		2.86666667,285.000000	2.86666667,247.000000	2.86666667,278.000000		2.86666667,330.000000	2.86666667,264.000000	2.86666667,258.000000		2.86666667,337.000000	2.86666667,295.000000	2.86666667,199.000000		2.86666667,395.000000	2.86666667,292.000000	2.86666667,295.000000		2.86666667,138.000000	2.86666667,235.000000	2.86666667,267.000000
2.875,0.001599913	2.87500000,214.000000	2.87500000,174.000000		2.87500000,45.000000	2.87500000,-68.000000	2.87500000,255.000000		2.87500000,95.000000	2.87500000,26.000000	2.87500000,317.000000		2.87500000,146.000000	2.87500000,163.000000	2.87500000,322.000000		2.87500000,186.000000	2.87500000,296.000000	2.87500000,322.000000		2.87500000,213.000000	2.87500000,172.000000	2.87500000,357.000000		2.87500000,287.000000	2.87500000,240.000000	2.87500000,290.000000		2.87500000,344.000000	2.87500000,279.000000	2.87500000,257.000000		2.87500000,356.000000	2.87500000,299.000000	2.87500000,204.000000		2.87500000,394.000000	2.87500000,291.000000	2.87500000,307.000000		2.87500000,146.000000	2.87500000,259.000000	2.87500000,265.000000
2.88333333,0.001979554	2.88333333,210.000000	2.88333333,199.000000		2.88333333,56.000000	2.88333333,-51.000000	2.88333333,286.000000		2.88333333,107.000000	2.88333333,39.000000	2.88333333,301.000000		2.88333333,151.000000	2.88333333,167.000000	2.88333333,332.000000		2.88333333,190.000000	2.88333333,298.000000	2.88333333,327.000000		2.88333333,217.000000	2.88333333,178.000000	2.88333333,381.000000		2.88333333,312.000000	2.88333333,271.000000	2.88333333,296.000000		2.88333333,346.000000	2.88333333,297.000000	2.88333333,276.000000		2.88333333,361.000000	2.88333333,306.000000	2.88333333,223.000000		2.88333333,381.000000	2.88333333,305.000000	2.88333333,302.000000		2.88333333,160.000000	2.88333333,252.000000	2.88333333,272.000000
2.89166667,0.002630366	2.89166667,239.000000	2.89166667,189.000000		2.89166667,64.000000	2.89166667,-46.000000	2.89166667,283.000000		2.89166667,115.000000	2.89166667,53.000000	2.89166667,331.000000		2.89166667,162.000000	2.89166667,196.000000	2.89166667,330.000000		2.89166667,194.000000	2.89166667,339.000000	2.89166667,347.000000		2.89166667,226.000000	2.89166667,188.000000	2.89166667,386.000000		2.89166667,336.000000	2.89166667,275.000000	2.89166667,303.000000		2.89166667,350.000000	2.89166667,307.000000	2.89166667,277.000000		2.89166667,397.000000	2.89166667,321.000000	2.89166667,223.000000		2.89166667,415.000000	2.89166667,308.000000	2.89166667,317.000000		2.89166667,170.000000	2.89166667,274.000000	2.89166667,280.000000
2.9,0.003118475	2.90000000,232.000000	2.90000000,211.000000		2.90000000,81.000000	2.90000000,-2.000000	2.90000000,292.000000		2.90000000,135.000000	2.90000000,77.000000	2.90000000,336.000000		2.90000000,167.000000	2.90000000,198.000000	2.90000000,345.000000		2.90000000,202.000000	2.90000000,381.000000	2.90000000,373.000000		2.90000000,232.000000	2.90000000,192.000000	2.90000000,401.000000		2.90000000,329.000000	2.90000000,291.000000	2.90000000,311.000000		2.90000000,366.000000	2.90000000,315.000000	2.90000000,295.000000		2.90000000,414.000000	2.90000000,354.000000	2.90000000,223.000000		2.90000000,415.000000	2.90000000,336.000000	2.90000000,337.000000		2.90000000,183.000000	2.90000000,275.000000	2.90000000,295.000000
2.90833333,0.004094693	2.90833333,260.000000	2.90833333,218.000000		2.90833333,94.000000	2.90833333,8.000000	2.90833333,305.000000		2.90833333,151.000000	2.90833333,96.000000	2.90833333,326.000000		2.90833333,179.000000	2.90833333,246.000000	2.90833333,354.000000		2.90833333,205.000000	2.90833333,417.000000	2.90833333,362.000000		2.90833333,246.000000	2.90833333,217.000000	2.90833333,399.000000		2.90833333,344.000000	2.90833333,301.000000	2.90833333,332.000000		2.90833333,378.000000	2.90833333,336.000000	2.90833333,284.000000		2.90833333,445.000000	2.90833333,358.000000	2.90833333,242.000000		2.90833333,429.000000	2.90833333,346.000000	2.90833333,346.000000		2.90833333,194.000000	2.90833333,318.000000	2.90833333,289.000000
2.91666667,0.004772623	2.91666667,290.000000	2.91666667,245.000000		2.91666667,118.000000	2.91666667,42.000000	2.91666667,320.000000		2.91666667,187.000000	2.91666667,119.000000	2.91666667,369.000000		2.91666667,185.000000	2.91666667,234.000000	2.91666667,349.000000		2.91666667,211.000000	2.91666667,481.000000	2.91666667,377.000000		2.91666667,255.000000	2.91666667,229.000000	2.91666667,413.000000		2.91666667,349.000000	2.91666667,309.000000	2.91666667,352.000000		2.91666667,383.000000	2.91666667,308.000000	2.91666667,317.000000		2.91666667,475.000000	2.91666667,389.000000	2.91666667,249.000000		2.91666667,471.000000	2.91666667,369.000000	2.91666667,374.000000		2.91666667,214.000000	2.91666667,309.000000	2.91666667,327.000000
2.925,0.006020012	2.92500000,323.000000	2.92500000,242.000000		2.92500000,134.000000	2.92500000,58.000000	2.92500000,332.000000		2.92500000,216.000000	2.92500000,143.000000	2.92500000,383.000000		2.92500000,202.000000	2.92500000,252.000000	2.92500000,366.000000		2.92500000,215.000000	2.92500000,533.000000	2.92500000,379.000000		2.92500000,271.000000	2.92500000,259.000000	2.92500000,411.000000		2.92500000,377.000000	2.92500000,342.000000	2.92500000,343.000000		2.92500000,398.000000	2.92500000,350.000000	2.92500000,322.000000		2.92500000,541.000000	2.92500000,414.000000	2.92500000,273.000000		2.92500000,534.000000	2.92500000,399.000000	2.92500000,388.000000		2.92500000,228.000000	2.92500000,362.000000	2.92500000,330.000000
2.93333333,0.007077582	2.93333333,353.000000	2.93333333,301.000000		2.93333333,169.000000	2.93333333,117.000000	2.93333333,349.000000		2.93333333,269.000000	2.93333333,158.000000	2.93333333,411.000000		2.93333333,209.000000	2.93333333,293.000000	2.93333333,371.000000		2.93333333,225.000000	2.93333333,644.000000	2.93333333,396.000000		2.93333333,279.000000	2.93333333,262.000000	2.93333333,422.000000		2.93333333,398.000000	2.93333333,395.000000	2.93333333,371.000000		2.93333333,431.000000	2.93333333,389.000000	2.93333333,359.000000		2.93333333,583.000000	2.93333333,450.000000	2.93333333,286.000000		2.93333333,620.000000	2.93333333,458.000000	2.93333333,373.000000		2.93333333,261.000000	2.93333333,406.000000	2.93333333,371.000000
2.94166667,0.009165605	2.94166667,424.000000	2.94166667,359.000000		2.94166667,197.000000	2.94166667,142.000000	2.94166667,395.000000		2.94166667,312.000000	2.94166667,194.000000	2.94166667,426.000000		2.94166667,226.000000	2.94166667,341.000000	2.94166667,397.000000		2.94166667,231.000000	2.94166667,746.000000	2.94166667,397.000000		2.94166667,296.000000	2.94166667,312.000000	2.94166667,452.000000		2.94166667,430.000000	2.94166667,425.000000	2.94166667,380.000000		2.94166667,447.000000	2.94166667,451.000000	2.94166667,356.000000		2.94166667,659.000000	2.94166667,514.000000	2.94166667,298.000000		2.94166667,690.000000	2.94166667,521.000000	2.94166667,384.000000		2.94166667,293.000000	2.94166667,516.000000	2.94166667,417.000000
2.95,0.011172275	2.95000000,494.000000	2.95000000,462.000000		2.95000000,261.000000	2.95000000,244.000000	2.95000000,406.000000		2.95000000,387.000000	2.95000000,228.000000	2.95000000,456.000000		2.95000000,237.000000	2.95000000,395.000000	2.95000000,408.000000		2.95000000,244.000000	2.95000000,924.000000	2.95000000,418.000000		2.95000000,308.000000	2.95000000,331.000000	2.95000000,463.000000		2.95000000,427.000000	2.95000000,568.000000	2.95000000,414.000000		2.95000000,469.000000	2.95000000,506.000000	2.95000000,383.000000		2.95000000,720.000000	2.95000000,653.000000	2.95000000,301.000000		2.95000000,863.000000	2.95000000,665.000000	2.95000000,427.000000		2.95000000,374.000000	2.95000000,652.000000	2.95000000,517.000000
2.95833333,0.015890664	2.95833333,666.000000	2.95833333,599.000000		2.95833333,323.000000	2.95833333,305.000000	2.95833333,512.000000		2.95833333,445.000000	2.95833333,297.000000	2.95833333,506.000000		2.95833333,264.000000	2.95833333,457.000000	2.95833333,401.000000		2.95833333,252.000000	2.95833333,1075.000000	2.95833333,423.000000		2.95833333,332.000000	2.95833333,399.000000	2.95833333,481.000000		2.95833333,467.000000	2.95833333,728.000000	2.95833333,483.000000		2.95833333,503.000000	2.95833333,671.000000	2.95833333,398.000000		2.95833333,832.000000	2.95833333,789.000000	2.95833333,345.000000		2.95833333,982.000000	2.95833333,860.000000	2.95833333,466.000000		2.95833333,464.000000	2.95833333,991.000000	2.95833333,618.000000
2.96666667,0.020988692	2.96666667,836.000000	2.96666667,934.000000		2.96666667,479.000000	2.96666667,484.000000	2.96666667,624.000000		2.96666667,558.000000	2.96666667,362.000000	2.96666667,591.000000		2.96666667,290.000000	2.96666667,528.000000	2.96666667,433.000000		2.96666667,271.000000	2.96666667,1365.000000	2.96666667,452.000000		2.96666667,355.000000	2.96666667,451.000000	2.96666667,502.000000		2.96666667,517.000000	2.96666667,1106.000000	2.96666667,568.000000		2.96666667,569.000000	2.96666667,860.000000	2.96666667,474.000000		2.96666667,931.000000	2.96666667,1187.000000	2.96666667,392.000000		2.96666667,1232.000000	2.96666667,1288.000000	2.96666667,498.000000		2.96666667,693.000000	2.96666667,1341.000000	2.96666667,899.000000
2.975,0.033652412	2.97500000,1292.000000	2.97500000,1304.000000		2.97500000,651.000000	2.97500000,687.000000	2.97500000,896.000000		2.97500000,650.000000	2.97500000,524.000000	2.97500000,692.000000		2.97500000,353.000000	2.97500000,675.000000	2.97500000,465.000000		2.97500000,284.000000	2.97500000,1622.000000	2.97500000,478.000000		2.97500000,408.000000	2.97500000,568.000000	2.97500000,526.000000		2.97500000,610.000000	2.97500000,1525.000000	2.97500000,784.000000		2.97500000,625.000000	2.97500000,1338.000000	2.97500000,567.000000		2.97500000,1114.000000	2.97500000,1581.000000	2.97500000,450.000000		2.97500000,1425.000000	2.97500000,1780.000000	2.97500000,610.000000		2.97500000,950.000000	2.97500000,2222.000000	2.97500000,1210.000000
2.98333333,0.047156764	2.98333333,1776.000000	2.98333333,2203.000000		2.98333333,1092.000000	2.98333333,1102.000000	2.98333333,1195.000000		2.98333333,856.000000	2.98333333,714.000000	2.98333333,931.000000		2.98333333,426.000000	2.98333333,816.000000	2.98333333,507.000000		2.98333333,321.000000	2.98333333,2168.000000	2.98333333,541.000000		2.98333333,471.000000	2.98333333,684.000000	2.98333333,576.000000		2.98333333,706.000000	2.98333333,2506.000000	2.98333333,1019.000000		2.98333333,810.000000	2.98333333,1844.000000	2.98333333,790.000000		2.98333333,1328.000000	2.98333333,2597.000000	2.98333333,599.000000		2.98333333,1761.000000	2.98333333,2935.000000	2.98333333,761.000000		2.98333333,1586.000000	2.98333333,3111.000000	2.98333333,1969.000000
2.99166667,0.079453318	2.99166667,2905.000000	2.99166667,3144.000000		2.99166667,1574.000000	2.99166667,1566.000000	2.99166667,1972.000000		2.99166667,1063.000000	2.99166667,1137.000000	2.99166667,1187.000000		2.99166667,621.000000	2.99166667,1178.000000	2.99166667,594.000000		2.99166667,357.000000	2.99166667,2702.000000	2.99166667,614.000000		2.99166667,641.000000	2.99166667,941.000000	2.99166667,646.000000		2.99166667,981.000000	2.99166667,3489.000000	2.99166667,1627.000000		2.99166667,1011.000000	2.99166667,3070.000000	2.99166667,1051.000000		2.99166667,1785.000000	2.99166667,3647.000000	2.99166667,770.000000		2.99166667,2031.000000	2.99166667,4113.000000	2.99166667,1113.000000		2.99166667,2254.000000	2.99166667,5161.000000	2.99166667,2759.000000
3,0.112373566	3.00000000,4051.000000	3.00000000,5279.000000		3.00000000,2744.000000	3.00000000,2672.000000	3.00000000,2797.000000		3.00000000,1561.000000	3.00000000,1588.000000	3.00000000,1880.000000		3.00000000,849.000000	3.00000000,1584.000000	3.00000000,679.000000		3.00000000,455.000000	3.00000000,3939.000000	3.00000000,813.000000		3.00000000,838.000000	3.00000000,1201.000000	3.00000000,819.000000		3.00000000,1289.000000	3.00000000,5717.000000	3.00000000,2259.000000		3.00000000,1521.000000	3.00000000,4284.000000	3.00000000,1670.000000		3.00000000,2264.000000	3.00000000,6042.000000	3.00000000,1217.000000		3.00000000,2515.000000	3.00000000,6790.000000	3.00000000,1489.000000		3.00000000,3807.000000	3.00000000,7122.000000	3.00000000,4577.000000
3.00833333,0.186403449	3.00833333,6627.000000	3.00833333,7345.000000		3.00833333,3948.000000	3.00833333,3777.000000	3.00833333,4679.000000		3.00833333,2093.000000	3.00833333,2653.000000	3.00833333,2600.000000		3.00833333,1445.000000	3.00833333,2553.000000	3.00833333,902.000000		3.00833333,572.000000	3.00833333,5186.000000	3.00833333,1023.000000		3.00833333,1358.000000	3.00833333,1856.000000	3.00833333,1045.000000		3.00833333,2035.000000	3.00833333,7843.000000	3.00833333,3758.000000		3.00833333,2086.000000	3.00833333,7047.000000	3.00833333,2350.000000		3.00833333,3407.000000	3.00833333,8344.000000	3.00833333,1714.000000		3.00833333,2938.000000	3.00833333,9353.000000	3.00833333,2443.000000		3.00833333,5332.000000	3.00833333,11324.000000	3.00833333,6362.000000
3.01666667,0.257558912	3.01666667,9092.000000	3.01666667,11773.000000		3.01666667,6682.000000	3.01666667,6310.000000	3.01666667,6537.000000		3.01666667,3372.000000	3.01666667,3736.000000	3.01666667,4304.000000		3.01666667,2100.000000	3.01666667,3553.000000	3.01666667,1151.000000		3.01666667,883.000000	3.01666667,7944.000000	3.01666667,1626.000000		3.01666667,1936.000000	3.01666667,2552.000000	3.01666667,1596.000000		3.01666667,2843.000000	3.01666667,12321.000000	3.01666667,5245.000000		3.01666667,3454.000000	3.01666667,9698.000000	3.01666667,3939.000000		3.01666667,4554.000000	3.01666667,13307.000000	3.01666667,2916.000000		3.01666667,3830.000000	3.01666667,14813.000000	3.01666667,3452.000000		3.01666667,8648.000000	3.01666667,15193.000000	3.01666667,10170.000000
3.025,0.408086341	3.02500000,14314.000000	3.02500000,15857.000000		3.02500000,9326.000000	3.02500000,8763.000000	3.02500000,10548.000000		3.02500000,4687.000000	3.02500000,6127.000000	3.02500000,6020.000000		3.02500000,3686.000000	3.02500000,5898.000000	3.02500000,1833.000000		3.02500000,1248.000000	3.02500000,10650.000000	3.02500000,2264.000000		3.02500000,3356.000000	3.02500000,4176.000000	3.02500000,2202.000000		3.02500000,4664.000000	3.02500000,16399.000000	3.02500000,8553.000000		3.02500000,4845.000000	3.02500000,15240.000000	3.02500000,5525.000000		3.02500000,7165.000000	3.02500000,17879.000000	3.02500000,4177.000000		3.02500000,4659.000000	3.02500000,19807.000000	3.02500000,5783.000000		3.02500000,11718.000000	3.02500000,22994.000000	3.02500000,13699.000000
3.03333333,0.54489248	3.03333333,19066.000000	3.03333333,24081.000000		3.03333333,14953.000000	3.03333333,13925.000000	3.03333333,14327.000000		3.03333333,7691.000000	3.03333333,8416.000000	3.03333333,9822.000000		3.03333333,5313.000000	3.03333333,8210.000000	3.03333333,2580.000000		3.03333333,2186.000000	3.03333333,16517.000000	3.03333333,3859.000000		3.03333333,4832.000000	3.03333333,5842.000000	3.03333333,3713.000000		3.03333333,6476.000000	3.03333333,24487.000000	3.03333333,11651.000000		3.03333333,7994.000000	3.03333333,20300.000000	3.03333333,9020.000000		3.03333333,9698.000000	3.03333333,27149.000000	3.03333333,7019.000000		3.03333333,6499.000000	3.03333333,29871.000000	3.03333333,8097.000000		3.03333333,17980.000000	3.03333333,29816.000000	3.03333333,20869.000000
3.04166667,0.81839629	3.04166667,28598.000000	3.04166667,31279.000000		3.04166667,20087.000000	3.04166667,18649.000000	3.04166667,22009.000000		3.04166667,10618.000000	3.04166667,13180.000000	3.04166667,13404.000000		3.04166667,8984.000000	3.04166667,13239.000000	3.04166667,4347.000000		3.04166667,3212.000000	3.04166667,22009.000000	3.04166667,5494.000000		3.04166667,8202.000000	3.04166667,9628.000000	3.04166667,5315.000000		3.04166667,10382.000000	3.04166667,31471.000000	3.04166667,18132.000000		3.04166667,11017.000000	3.04166667,30316.000000	3.04166667,12293.000000		3.04166667,15131.000000	3.04166667,35222.000000	3.04166667,9785.000000		3.04166667,8298.000000	3.04166667,38635.000000	3.04166667,13165.000000		3.04166667,23474.000000	3.04166667,42954.000000	3.04166667,27150.000000
3.05,1.054234347	3.05000000,36828.000000	3.05000000,45120.000000		3.05000000,30392.000000	3.05000000,28171.000000	3.05000000,28802.000000		3.05000000,16904.000000	3.05000000,17449.000000	3.05000000,20847.000000		3.05000000,12514.000000	3.05000000,17965.000000	3.05000000,6177.000000		3.05000000,5666.000000	3.05000000,33245.000000	3.05000000,9208.000000		3.05000000,11484.000000	3.05000000,13305.000000	3.05000000,8923.000000		3.05000000,14002.000000	3.05000000,44719.000000	3.05000000,23903.000000		3.05000000,17379.000000	3.05000000,38972.000000	3.05000000,19138.000000		3.05000000,20099.000000	3.05000000,50840.000000	3.05000000,15699.000000		3.05000000,12210.000000	3.05000000,55429.000000	3.05000000,17891.000000		3.05000000,34060.000000	3.05000000,53866.000000	3.05000000,39326.000000
3.05833333,1.50153212	3.05833333,52585.000000	3.05833333,56606.000000		3.05833333,39298.000000	3.05833333,36469.000000	3.05833333,41945.000000		3.05833333,22688.000000	3.05833333,25894.000000	3.05833333,27487.000000		3.05833333,19965.000000	3.05833333,27668.000000	3.05833333,10231.000000		3.05833333,8162.000000	3.05833333,43239.000000	3.05833333,12826.000000		3.05833333,18509.000000	3.05833333,21222.000000	3.05833333,12455.000000		3.05833333,21415.000000	3.05833333,55610.000000	3.05833333,35265.000000		3.05833333,23171.000000	3.05833333,55413.000000	3.05833333,25221.000000		3.05833333,30059.000000	3.05833333,63817.000000	3.05833333,21121.000000		3.05833333,15908.000000	3.05833333,69369.000000	3.05833333,27681.000000		3.05833333,42856.000000	3.05833333,73960.000000	3.05833333,49510.000000
3.06666667,1.86867153	3.06666667,65591.000000	3.06666667,77630.000000		3.06666667,56230.000000	3.06666667,52379.000000	3.06666667,53011.000000		3.06666667,34411.000000	3.06666667,33068.000000	3.06666667,40579.000000		3.06666667,26714.000000	3.06666667,36278.000000	3.06666667,14116.000000		3.06666667,13732.000000	3.06666667,62790.000000	3.06666667,20575.000000		3.06666667,24953.000000	3.06666667,28535.000000	3.06666667,20069.000000		3.06666667,27912.000000	3.06666667,75248.000000	3.06666667,44899.000000		3.06666667,34603.000000	3.06666667,68930.000000	3.06666667,37227.000000		3.06666667,38710.000000	3.06666667,87730.000000	3.06666667,32140.000000		3.06666667,23677.000000	3.06666667,94842.000000	3.06666667,36384.000000		3.06666667,58945.000000	3.06666667,89933.000000	3.06666667,68272.000000
3.075,2.53184912	3.07500000,89264.000000	3.07500000,94295.000000		3.07500000,70143.000000	3.07500000,65557.000000	3.07500000,73356.000000		3.07500000,44645.000000	3.07500000,46461.000000	3.07500000,51675.000000		3.07500000,40149.000000	3.07500000,53133.000000	3.07500000,22308.000000		3.07500000,19039.000000	3.07500000,79302.000000	3.07500000,27644.000000		3.07500000,37938.000000	3.07500000,43369.000000	3.07500000,27083.000000		3.07500000,40379.000000	3.07500000,90699.000000	3.07500000,62925.000000		3.07500000,44432.000000	3.07500000,93428.000000	3.07500000,47438.000000		3.07500000,55131.000000	3.07500000,106773.000000	3.07500000,41734.000000		3.07500000,30670.000000	3.07500000,115120.000000	3.07500000,53329.000000		3.07500000,71673.000000	3.07500000,118044.000000	3.07500000,83256.000000
3.08333333,3.051848035	3.08333333,108006.000000	3.08333333,123457.000000		3.08333333,95305.000000	3.08333333,89642.000000	3.08333333,89669.000000		3.08333333,64289.000000	3.08333333,57299.000000	3.08333333,72363.000000		3.08333333,51671.000000	3.08333333,67362.000000	3.08333333,29700.000000		3.08333333,30140.000000	3.08333333,110153.000000	3.08333333,41900.000000		3.08333333,49216.000000	3.08333333,56398.000000	3.08333333,41306.000000		3.08333333,50776.000000	3.08333333,117426.000000	3.08333333,77500.000000		3.08333333,62888.000000	3.08333333,112743.000000	3.08333333,66431.000000		3.08333333,68625.000000	3.08333333,140293.000000	3.08333333,60105.000000		3.08333333,44565.000000	3.08333333,150552.000000	3.08333333,67601.000000		3.08333333,93869.000000	3.08333333,139450.000000	3.08333333,109631.000000
3.09166667,3.948694308	3.09166667,140616.000000	3.09166667,145590.000000		3.09166667,115035.000000	3.09166667,108740.000000	3.09166667,118405.000000		3.09166667,80599.000000	3.09166667,76495.000000	3.09166667,89083.000000		3.09166667,73376.000000	3.09166667,93818.000000	3.09166667,44427.000000		3.09166667,40106.000000	3.09166667,135084.000000	3.09166667,54258.000000		3.09166667,70716.000000	3.09166667,81532.000000	3.09166667,53727.000000		3.09166667,69703.000000	3.09166667,137552.000000	3.09166667,103516.000000		3.09166667,77888.000000	3.09166667,146170.000000	3.09166667,81820.000000		3.09166667,92930.000000	3.09166667,165881.000000	3.09166667,75387.000000		3.09166667,56481.000000	3.09166667,177605.000000	3.09166667,94112.000000		3.09166667,110653.000000	3.09166667,175571.000000	3.09166667,129842.000000
3.1,4.621769667	3.10000000,165294.000000	3.10000000,182621.000000		3.10000000,149074.000000	3.10000000,142118.000000	3.10000000,140461.000000		3.10000000,110417.000000	3.10000000,91291.000000	3.10000000,118858.000000		3.10000000,91072.000000	3.10000000,115203.000000	3.10000000,57045.000000		3.10000000,59751.000000	3.10000000,179470.000000	3.10000000,77724.000000		3.10000000,88459.000000	3.10000000,102536.000000	3.10000000,77587.000000		3.10000000,84683.000000	3.10000000,170881.000000	3.10000000,123636.000000		3.10000000,104725.000000	3.10000000,171484.000000	3.10000000,109165.000000		3.10000000,111955.000000	3.10000000,208979.000000	3.10000000,103242.000000		3.10000000,78845.000000	3.10000000,222941.000000	3.10000000,115411.000000		3.10000000,138616.000000	3.10000000,201998.000000	3.10000000,163914.000000
3.10833333,5.73379071	3.10833333,206583.000000	3.10833333,209585.000000		3.10833333,174601.000000	3.10833333,167520.000000	3.10833333,177615.000000		3.10833333,134032.000000	3.10833333,116342.000000	3.10833333,141809.000000		3.10833333,122776.000000	3.10833333,153160.000000	3.10833333,80813.000000		3.10833333,76450.000000	3.10833333,213812.000000	3.10833333,97115.000000		3.10833333,120624.000000	3.10833333,141168.000000	3.10833333,97380.000000		3.10833333,110713.000000	3.10833333,194967.000000	3.10833333,157925.000000		3.10833333,125497.000000	3.10833333,213522.000000	3.10833333,130346.000000		3.10833333,144558.000000	3.10833333,240594.000000	3.10833333,125295.000000		3.10833333,97041.000000	3.10833333,256148.000000	3.10833333,153112.000000		3.10833333,158871.000000	3.10833333,244796.000000	3.10833333,188935.000000
3.11666667,6.534289666	3.11666667,236586.000000	3.11666667,252919.000000		3.11666667,216766.000000	3.11666667,210030.000000	3.11666667,204938.000000		3.11666667,175213.000000	3.11666667,134785.000000	3.11666667,180858.000000		3.11666667,147410.000000	3.11666667,182494.000000	3.11666667,100185.000000		3.11666667,107632.000000	3.11666667,272401.000000	3.11666667,132119.000000		3.11666667,145909.000000	3.11666667,172022.000000	3.11666667,133627.000000		3.11666667,130394.000000	3.11666667,233317.000000	3.11666667,183359.000000		3.11666667,160970.000000	3.11666667,244073.000000	3.11666667,166277.000000		3.11666667,168904.000000	3.11666667,291752.000000	3.11666667,163672.000000		3.11666667,129519.000000	3.11666667,309665.000000	3.11666667,182010.000000		3.11666667,191265.000000	3.11666667,274902.000000	3.11666667,229416.000000
3.125,7.804376712	3.12500000,284780.000000	3.12500000,283187.000000		3.12500000,247100.000000	3.12500000,241048.000000	3.12500000,249150.000000		3.12500000,206403.000000	3.12500000,164748.000000	3.12500000,209658.000000		3.12500000,189497.000000	3.12500000,232331.000000	3.12500000,134913.000000		3.12500000,132813.000000	3.12500000,315868.000000	3.12500000,159596.000000		3.12500000,189608.000000	3.12500000,226194.000000	3.12500000,162286.000000		3.12500000,163061.000000	3.12500000,260007.000000	3.12500000,224874.000000		3.12500000,187215.000000	3.12500000,292829.000000	3.12500000,192918.000000		3.12500000,208784.000000	3.12500000,327836.000000	3.12500000,192695.000000		3.12500000,154693.000000	3.12500000,347324.000000	3.12500000,230855.000000		3.12500000,213798.000000	3.12500000,321779.000000	3.12500000,258037.000000
3.13333333,8.683407002	3.13333333,318502.000000	3.13333333,329972.000000		3.13333333,295198.000000	3.13333333,290954.000000	3.13333333,280390.000000		3.13333333,258458.000000	3.13333333,185924.000000	3.13333333,256645.000000		3.13333333,220746.000000	3.13333333,269277.000000	3.13333333,161953.000000		3.13333333,177483.000000	3.13333333,386918.000000	3.13333333,206934.000000		3.13333333,222438.000000	3.13333333,267609.000000	3.13333333,212250.000000		3.13333333,186732.000000	3.13333333,300805.000000	3.13333333,254410.000000		3.13333333,230083.000000	3.13333333,326934.000000	3.13333333,236252.000000		3.13333333,237280.000000	3.13333333,384007.000000	3.13333333,241023.000000		3.13333333,197491.000000	3.13333333,405702.000000	3.13333333,266727.000000		3.13333333,248447.000000	3.13333333,353462.000000	3.13333333,302486.000000
3.14166667,10.02429699	3.14166667,370504.000000	3.14166667,361397.000000		3.14166667,328466.000000	3.14166667,325945.000000	3.14166667,329011.000000		3.14166667,296265.000000	3.14166667,218854.000000	3.14166667,289931.000000		3.14166667,271844.000000	3.14166667,329530.000000	3.14166667,208236.000000		3.14166667,211864.000000	3.14166667,437597.000000	3.14166667,242440.000000		3.14166667,276688.000000	3.14166667,337184.000000	3.14166667,250024.000000		3.14166667,224436.000000	3.14166667,328049.000000	3.14166667,300740.000000		3.14166667,260544.000000	3.14166667,379304.000000	3.14166667,267082.000000		3.14166667,282048.000000	3.14166667,422074.000000	3.14166667,276046.000000		3.14166667,229132.000000	3.14166667,445235.000000	3.14166667,324730.000000		3.14166667,271640.000000	3.14166667,400874.000000	3.14166667,332700.000000
3.15,10.91669604	3.15000000,405522.000000	3.15000000,407990.000000		3.15000000,379190.000000	3.15000000,380074.000000	3.15000000,362051.000000		3.15000000,356818.000000	3.15000000,241210.000000	3.15000000,342088.000000		3.15000000,308222.000000	3.15000000,372435.000000	3.15000000,242713.000000		3.15000000,270018.000000	3.15000000,517245.000000	3.15000000,300906.000000		3.15000000,315750.000000	3.15000000,388143.000000	3.15000000,312986.000000		3.15000000,250718.000000	3.15000000,368096.000000	3.15000000,332440.000000		3.15000000,308266.000000	3.15000000,414546.000000	3.15000000,315187.000000		3.15000000,312761.000000	3.15000000,479158.000000	3.15000000,331878.000000		3.15000000,280599.000000	3.15000000,504082.000000	3.15000000,365566.000000		3.15000000,305911.000000	3.15000000,431653.000000	3.15000000,377789.000000
3.15833333,12.22493695	3.15833333,457416.000000	3.15833333,438027.000000		3.15833333,412932.000000	3.15833333,416564.000000	3.15833333,411520.000000		3.15833333,399083.000000	3.15833333,274635.000000	3.15833333,377601.000000		3.15833333,365285.000000	3.15833333,439747.000000	3.15833333,299177.000000		3.15833333,312781.000000	3.15833333,571802.000000	3.15833333,342927.000000		3.15833333,377644.000000	3.15833333,470334.000000	3.15833333,358596.000000		3.15833333,290962.000000	3.15833333,393751.000000	3.15833333,380183.000000		3.15833333,340888.000000	3.15833333,466562.000000	3.15833333,348020.000000		3.15833333,359058.000000	3.15833333,516295.000000	3.15833333,370780.000000		3.15833333,317066.000000	3.15833333,542406.000000	3.15833333,428928.000000		3.15833333,327959.000000	3.15833333,475789.000000	3.15833333,407204.000000
3.16666667,13.06085094	3.16666667,490928.000000	3.16666667,480608.000000		3.16666667,462404.000000	3.16666667,470889.000000	3.16666667,443811.000000		3.16666667,464186.000000	3.16666667,296390.000000	3.16666667,431076.000000		3.16666667,404313.000000	3.16666667,485832.000000	3.16666667,339545.000000		3.16666667,381991.000000	3.16666667,654256.000000	3.16666667,409165.000000		3.16666667,420454.000000	3.16666667,528119.000000	3.16666667,431434.000000		3.16666667,317893.000000	3.16666667,429798.000000	3.16666667,411530.000000		3.16666667,389982.000000	3.16666667,500125.000000	3.16666667,397304.000000		3.16666667,389517.000000	3.16666667,569699.000000	3.16666667,430228.000000		3.16666667,373910.000000	3.16666667,597042.000000	3.16666667,471724.000000		3.16666667,359199.000000	3.16666667,503113.000000	3.16666667,449341.000000
3.175,14.23377715	3.17500000,538438.000000	3.17500000,506768.000000		3.17500000,493991.000000	3.17500000,506013.000000	3.17500000,490229.000000		3.17500000,507909.000000	3.17500000,327525.000000	3.17500000,466098.000000		3.17500000,463134.000000	3.17500000,555389.000000	3.17500000,403066.000000		3.17500000,430784.000000	3.17500000,708562.000000	3.17500000,454882.000000		3.17500000,485593.000000	3.17500000,617650.000000	3.17500000,482065.000000		3.17500000,357557.000000	3.17500000,451757.000000	3.17500000,456878.000000		3.17500000,422202.000000	3.17500000,547630.000000	3.17500000,429580.000000		3.17500000,433579.000000	3.17500000,602882.000000	3.17500000,470006.000000		3.17500000,412543.000000	3.17500000,630995.000000	3.17500000,535418.000000		3.17500000,378399.000000	3.17500000,540256.000000	3.17500000,475615.000000
3.18333333,14.94796214	3.18333333,567645.000000	3.18333333,541906.000000		3.18333333,538358.000000	3.18333333,556045.000000	3.18333333,519220.000000		3.18333333,572708.000000	3.18333333,346913.000000	3.18333333,516672.000000		3.18333333,501788.000000	3.18333333,601243.000000	3.18333333,446669.000000		3.18333333,506516.000000	3.18333333,787255.000000	3.18333333,524014.000000		3.18333333,528860.000000	3.18333333,678133.000000	3.18333333,559723.000000		3.18333333,383119.000000	3.18333333,480883.000000	3.18333333,485342.000000		3.18333333,468886.000000	3.18333333,576843.000000	3.18333333,476060.000000		3.18333333,461371.000000	3.18333333,648360.000000	3.18333333,528223.000000		3.18333333,470373.000000	3.18333333,676958.000000	3.18333333,576562.000000		3.18333333,404285.000000	3.18333333,561863.000000	3.18333333,511343.000000
3.19166667,15.89681916	3.19166667,606918.000000	3.19166667,562068.000000		3.19166667,565380.000000	3.19166667,586948.000000	3.19166667,558853.000000		3.19166667,614537.000000	3.19166667,373239.000000	3.19166667,548370.000000		3.19166667,557715.000000	3.19166667,667702.000000	3.19166667,512588.000000		3.19166667,557751.000000	3.19166667,836827.000000	3.19166667,569791.000000		3.19166667,592087.000000	3.19166667,768084.000000	3.19166667,611525.000000		3.19166667,419259.000000	3.19166667,497404.000000	3.19166667,524551.000000		3.19166667,498265.000000	3.19166667,615982.000000	3.19166667,505119.000000		3.19166667,499657.000000	3.19166667,674979.000000	3.19166667,565515.000000		3.19166667,508104.000000	3.19166667,703861.000000	3.19166667,635177.000000		3.19166667,419275.000000	3.19166667,589067.000000	3.19166667,532375.000000
3.2,16.43775253	3.20000000,629494.000000	3.20000000,587029.000000		3.20000000,601354.000000	3.20000000,628643.000000	3.20000000,582343.000000		3.20000000,674028.000000	3.20000000,388682.000000	3.20000000,592007.000000		3.20000000,592909.000000	3.20000000,709665.000000	3.20000000,556103.000000		3.20000000,634140.000000	3.20000000,905352.000000	3.20000000,636242.000000		3.20000000,632357.000000	3.20000000,826401.000000	3.20000000,687772.000000		3.20000000,441468.000000	3.20000000,517436.000000	3.20000000,547851.000000		3.20000000,538909.000000	3.20000000,638615.000000	3.20000000,544889.000000		3.20000000,522539.000000	3.20000000,708933.000000	3.20000000,617671.000000		3.20000000,562182.000000	3.20000000,737627.000000	3.20000000,671273.000000		3.20000000,438048.000000	3.20000000,603329.000000	3.20000000,559052.000000
3.20833333,17.09808282	3.20833333,657426.000000	3.20833333,599802.000000		3.20833333,621907.000000	3.20833333,652798.000000	3.20833333,612275.000000		3.20833333,710778.000000	3.20833333,408188.000000	3.20833333,617932.000000		3.20833333,641548.000000	3.20833333,767782.000000	3.20833333,619263.000000		3.20833333,683747.000000	3.20833333,946212.000000	3.20833333,678292.000000		3.20833333,688625.000000	3.20833333,909423.000000	3.20833333,736459.000000		3.20833333,471347.000000	3.20833333,527452.000000	3.20833333,577882.000000		3.20833333,563236.000000	3.20833333,666493.000000	3.20833333,568362.000000		3.20833333,552211.000000	3.20833333,727074.000000	3.20833333,649389.000000		3.20833333,595924.000000	3.20833333,755474.000000	3.20833333,719810.000000		3.20833333,447913.000000	3.20833333,618668.000000	3.20833333,573339.000000
3.21666667,17.43197657	3.21666667,671670.000000	3.21666667,612954.000000		3.21666667,647102.000000	3.21666667,682867.000000	3.21666667,628546.000000		3.21666667,760550.000000	3.21666667,418560.000000	3.21666667,651405.000000		3.21666667,670612.000000	3.21666667,802612.000000	3.21666667,659222.000000		3.21666667,754634.000000	3.21666667,999100.000000	3.21666667,736471.000000		3.21666667,722739.000000	3.21666667,960788.000000	3.21666667,805023.000000		3.21666667,488677.000000	3.21666667,537269.000000	3.21666667,594291.000000		3.21666667,594916.000000	3.21666667,680858.000000	3.21666667,598339.000000		3.21666667,568582.000000	3.21666667,747279.000000	3.21666667,691180.000000		3.21666667,642033.000000	3.21666667,774838.000000	3.21666667,747762.000000		3.21666667,458601.000000	3.21666667,624737.000000	3.21666667,589229.000000
3.225,17.76852781	3.22500000,686385.000000	3.22500000,617673.000000		3.22500000,659931.000000	3.22500000,698543.000000	3.22500000,646894.000000		3.22500000,789592.000000	3.22500000,429906.000000	3.22500000,669638.000000		3.22500000,708415.000000	3.22500000,847816.000000	3.22500000,714575.000000		3.22500000,798642.000000	3.22500000,1028065.000000	3.22500000,771339.000000		3.22500000,767806.000000	3.22500000,1030220.000000	3.22500000,846642.000000		3.22500000,510318.000000	3.22500000,540282.000000	3.22500000,613115.000000		3.22500000,612530.000000	3.22500000,695772.000000	3.22500000,614526.000000		3.22500000,587709.000000	3.22500000,755807.000000	3.22500000,714783.000000		3.22500000,669221.000000	3.22500000,782650.000000	3.22500000,782422.000000		3.22500000,462937.000000	3.22500000,627562.000000	3.22500000,595994.000000
3.23333333,17.88269111	3.23333333,691591.000000	3.23333333,618685.000000		3.23333333,673061.000000	3.23333333,714997.000000	3.23333333,655022.000000		3.23333333,826268.000000	3.23333333,434653.000000	3.23333333,690702.000000		3.23333333,729360.000000	3.23333333,872880.000000	3.23333333,747789.000000		3.23333333,858538.000000	3.23333333,1061484.000000	3.23333333,816650.000000		3.23333333,793323.000000	3.23333333,1070547.000000	3.23333333,901922.000000		3.23333333,521741.000000	3.23333333,539658.000000	3.23333333,621683.000000		3.23333333,633381.000000	3.23333333,701197.000000	3.23333333,632727.000000		3.23333333,596722.000000	3.23333333,761327.000000	3.23333333,743054.000000		3.23333333,703967.000000	3.23333333,786697.000000	3.23333333,800219.000000		3.23333333,465310.000000	3.23333333,625395.000000	3.23333333,600392.000000
3.24166667,17.89155842	3.24166667,692513.000000	3.24166667,615448.000000		3.24166667,677699.000000	3.24166667,721177.000000	3.24166667,660952.000000		3.24166667,845775.000000	3.24166667,437501.000000	3.24166667,700265.000000		3.24166667,753965.000000	3.24166667,902150.000000	3.24166667,791241.000000		3.24166667,893671.000000	3.24166667,1076676.000000	3.24166667,841750.000000		3.24166667,824164.000000	3.24166667,1121090.000000	3.24166667,933224.000000		3.24166667,534074.000000	3.24166667,535899.000000	3.24166667,628431.000000		3.24166667,643379.000000	3.24166667,702552.000000	3.24166667,640644.000000		3.24166667,604485.000000	3.24166667,760106.000000	3.24166667,756879.000000		3.24166667,722809.000000	3.24166667,784375.000000	3.24166667,818547.000000		3.24166667,464213.000000	3.24166667,616269.000000	3.24166667,599579.000000
3.25,17.79287903	3.25000000,688704.000000	3.25000000,605117.000000		3.25000000,678582.000000	3.25000000,723354.000000	3.25000000,660807.000000		3.25000000,867306.000000	3.25000000,436601.000000	3.25000000,707963.000000		3.25000000,765645.000000	3.25000000,915924.000000	3.25000000,815399.000000		3.25000000,938357.000000	3.25000000,1088679.000000	3.25000000,870978.000000		3.25000000,839540.000000	3.25000000,1143581.000000	3.25000000,971082.000000		3.25000000,539109.000000	3.25000000,525630.000000	3.25000000,628911.000000		3.25000000,652459.000000	3.25000000,699119.000000	3.25000000,646183.000000		3.25000000,605917.000000	3.25000000,751351.000000	3.25000000,769881.000000		3.25000000,744195.000000	3.25000000,773693.000000	3.25000000,825066.000000		3.25000000,458748.000000	3.25000000,606576.000000	3.25000000,592978.000000
3.25833333,17.4977086	3.25833333,676700.000000	3.25833333,594790.000000		3.25833333,675251.000000	3.25833333,720187.000000	3.25833333,654737.000000		3.25833333,876389.000000	3.25833333,431232.000000	3.25833333,708649.000000		3.25833333,775985.000000	3.25833333,927511.000000	3.25833333,843941.000000		3.25833333,962343.000000	3.25833333,1089502.000000	3.25833333,884670.000000		3.25833333,854576.000000	3.25833333,1145489.000000	3.25833333,989868.000000		3.25833333,541866.000000	3.25833333,515895.000000	3.25833333,623798.000000		3.25833333,654583.000000	3.25833333,687781.000000	3.25833333,645706.000000		3.25833333,602550.000000	3.25833333,741201.000000	3.25833333,773392.000000		3.25833333,753744.000000	3.25833333,762045.000000	3.25833333,826456.000000		3.25833333,452731.000000	3.25833333,587098.000000	3.25833333,585174.000000
3.26666667,17.21007674	3.26666667,664838.000000	3.26666667,574681.000000		3.26666667,664727.000000	3.26666667,708762.000000	3.26666667,646979.000000		3.26666667,882135.000000	3.26666667,425161.000000	3.26666667,703304.000000		3.26666667,778127.000000	3.26666667,929359.000000	3.26666667,857614.000000		3.26666667,989213.000000	3.26666667,1080169.000000	3.26666667,896283.000000		3.26666667,859246.000000	3.26666667,1145440.000000	3.26666667,1008166.000000		3.26666667,540602.000000	3.26666667,497515.000000	3.26666667,616737.000000		3.26666667,652069.000000	3.26666667,676370.000000	3.26666667,639007.000000		3.26666667,596875.000000	3.26666667,719895.000000	3.26666667,770957.000000		3.26666667,761048.000000	3.26666667,738589.000000	3.26666667,821864.000000		3.26666667,440467.000000	3.26666667,571217.000000	3.26666667,568827.000000
3.275,16.65620848	3.27500000,641800.000000	3.27500000,558654.000000		3.27500000,654296.000000	3.27500000,697051.000000	3.27500000,630147.000000		3.27500000,880816.000000	3.27500000,412666.000000	3.27500000,695677.000000		3.27500000,774424.000000	3.27500000,923472.000000	3.27500000,869891.000000		3.27500000,1000870.000000	3.27500000,1067269.000000	3.27500000,898104.000000		3.27500000,858375.000000	3.27500000,1145471.000000	3.27500000,1013491.000000		3.27500000,534322.000000	3.27500000,483060.000000	3.27500000,601101.000000		3.27500000,646796.000000	3.27500000,654164.000000	3.27500000,630728.000000		3.27500000,583541.000000	3.27500000,702129.000000	3.27500000,764386.000000		3.27500000,761234.000000	3.27500000,719270.000000	3.27500000,807201.000000		3.27500000,430367.000000	3.27500000,543704.000000	3.27500000,555205.000000
3.28333333,16.21520189	3.28333333,623319.000000	3.28333333,531156.000000		3.28333333,634032.000000	3.28333333,673909.000000	3.28333333,615858.000000		3.28333333,871448.000000	3.28333333,402302.000000	3.28333333,678616.000000		3.28333333,767561.000000	3.28333333,914063.000000	3.28333333,872626.000000		3.28333333,1008982.000000	3.28333333,1038581.000000	3.28333333,892139.000000		3.28333333,852730.000000	3.28333333,1145477.000000	3.28333333,1011642.000000		3.28333333,527409.000000	3.28333333,458541.000000	3.28333333,587688.000000		3.28333333,633797.000000	3.28333333,636239.000000	3.28333333,613187.000000		3.28333333,571745.000000	3.28333333,670842.000000	3.28333333,747782.000000		3.28333333,754813.000000	3.28333333,685740.000000	3.28333333,792681.000000		3.28333333,412715.000000	3.28333333,523331.000000	3.28333333,531176.000000
3.29166667,15.46324267	3.29166667,591841.000000	3.29166667,510971.000000		3.29166667,617800.000000	3.29166667,655217.000000	3.29166667,590495.000000		3.29166667,860565.000000	3.29166667,384162.000000	3.29166667,663849.000000		3.29166667,751150.000000	3.29166667,892178.000000	3.29166667,868742.000000		3.29166667,1008227.000000	3.29166667,1013871.000000	3.29166667,882642.000000		3.29166667,837136.000000	3.29166667,1145477.000000	3.29166667,1003979.000000		3.29166667,513284.000000	3.29166667,440678.000000	3.29166667,563454.000000		3.29166667,622037.000000	3.29166667,605547.000000	3.29166667,598372.000000		3.29166667,550232.000000	3.29166667,647426.000000	3.29166667,732505.000000		3.29166667,746357.000000	3.29166667,660746.000000	3.29166667,764308.000000		3.29166667,399543.000000	3.29166667,490444.000000	3.29166667,513098.000000
3.3,14.9123573	3.30000000,568804.000000	3.30000000,478615.000000		3.30000000,589980.000000	3.30000000,623009.000000	3.30000000,571245.000000		3.30000000,837847.000000	3.30000000,370586.000000	3.30000000,637287.000000		3.30000000,736487.000000	3.30000000,872932.000000	3.30000000,861056.000000		3.30000000,998215.000000	3.30000000,969355.000000	3.30000000,860818.000000		3.30000000,822349.000000	3.30000000,1145267.000000	3.30000000,983335.000000		3.30000000,501622.000000	3.30000000,412293.000000	3.30000000,545104.000000		3.30000000,600333.000000	3.30000000,582976.000000	3.30000000,572239.000000		3.30000000,533716.000000	3.30000000,609167.000000	3.30000000,704015.000000		3.30000000,727804.000000	3.30000000,620301.000000	3.30000000,741636.000000		3.30000000,378087.000000	3.30000000,467442.000000	3.30000000,483695.000000
3.30833333,14.02860862	3.30833333,531856.000000	3.30833333,456075.000000		3.30833333,569533.000000	3.30833333,599266.000000	3.30833333,539708.000000		3.30833333,818864.000000	3.30833333,348578.000000	3.30833333,617021.000000		3.30833333,709566.000000	3.30833333,837929.000000	3.30833333,842375.000000		3.30833333,985925.000000	3.30833333,935484.000000	3.30833333,841565.000000		3.30833333,794285.000000	3.30833333,1112829.000000	3.30833333,963985.000000		3.30833333,481277.000000	3.30833333,392615.000000	3.30833333,514752.000000		3.30833333,583478.000000	3.30833333,546729.000000	3.30833333,552523.000000		3.30833333,506192.000000	3.30833333,582186.000000	3.30833333,681815.000000		3.30833333,711947.000000	3.30833333,591871.000000	3.30833333,702907.000000		3.30833333,362941.000000	3.30833333,431833.000000	3.30833333,462843.000000
3.31666667,13.41231662	3.31666667,506150.000000	3.31666667,421330.000000		3.31666667,536621.000000	3.31666667,561065.000000	3.31666667,517230.000000		3.31666667,785379.000000	3.31666667,333049.000000	3.31666667,583531.000000		3.31666667,688772.000000	3.31666667,811021.000000	3.31666667,825600.000000		3.31666667,959736.000000	3.31666667,879594.000000	3.31666667,806704.000000		3.31666667,772127.000000	3.31666667,1081918.000000	3.31666667,927533.000000		3.31666667,466055.000000	3.31666667,362427.000000	3.31666667,493180.000000		3.31666667,555211.000000	3.31666667,521344.000000	3.31666667,520319.000000		3.31666667,486478.000000	3.31666667,540101.000000	3.31666667,644625.000000		3.31666667,683574.000000	3.31666667,547905.000000	3.31666667,674529.000000		3.31666667,339316.000000	3.31666667,407869.000000	3.31666667,430362.000000
3.325,12.46248339	3.32500000,466731.000000	3.32500000,398004.000000		3.32500000,513602.000000	3.32500000,534378.000000	3.32500000,482074.000000		3.32500000,760229.000000	3.32500000,308914.000000	3.32500000,559645.000000		3.32500000,654031.000000	3.32500000,766342.000000	3.32500000,794656.000000		3.32500000,937606.000000	3.32500000,839840.000000	3.32500000,779889.000000		3.32500000,734566.000000	3.32500000,1028190.000000	3.32500000,898913.000000		3.32500000,441279.000000	3.32500000,342204.000000	3.32500000,459264.000000		3.32500000,534785.000000	3.32500000,482362.000000	3.32500000,497475.000000		3.32500000,455314.000000	3.32500000,511504.000000	3.32500000,617687.000000		3.32500000,662034.000000	3.32500000,518087.000000	3.32500000,629106.000000		3.32500000,323220.000000	3.32500000,371981.000000	3.32500000,408232.000000
3.33333333,11.82213846	3.33333333,440226.000000	3.33333333,363172.000000		3.33333333,478026.000000	3.33333333,493233.000000	3.33333333,458010.000000		3.33333333,719051.000000	3.33333333,292523.000000	3.33333333,521998.000000		3.33333333,629007.000000	3.33333333,734283.000000	3.33333333,770617.000000		3.33333333,898299.000000	3.33333333,777552.000000	3.33333333,735514.000000		3.33333333,707160.000000	3.33333333,988302.000000	3.33333333,850474.000000		3.33333333,423710.000000	3.33333333,312105.000000	3.33333333,436050.000000		3.33333333,502297.000000	3.33333333,455976.000000	3.33333333,461927.000000		3.33333333,433810.000000	3.33333333,468509.000000	3.33333333,575129.000000		3.33333333,626537.000000	3.33333333,473518.000000	3.33333333,597567.000000		3.33333333,298874.000000	3.33333333,348495.000000	3.33333333,374904.000000
3.34166667,10.86408873	3.34166667,400852.000000	3.34166667,340380.000000		3.34166667,453978.000000	3.34166667,465557.000000	3.34166667,421578.000000		3.34166667,689848.000000	3.34166667,267913.000000	3.34166667,496240.000000		3.34166667,589373.000000	3.34166667,683808.000000	3.34166667,730501.000000		3.34166667,868612.000000	3.34166667,734993.000000	3.34166667,703704.000000		3.34166667,663396.000000	3.34166667,923794.000000	3.34166667,815310.000000		3.34166667,396438.000000	3.34166667,292449.000000	3.34166667,400922.000000		3.34166667,479882.000000	3.34166667,416672.000000	3.34166667,437641.000000		3.34166667,401157.000000	3.34166667,440136.000000	3.34166667,545727.000000		3.34166667,601202.000000	3.34166667,444145.000000	3.34166667,549153.000000		3.34166667,282746.000000	3.34166667,314273.000000	3.34166667,352864.000000
3.35,10.23467202	3.35000000,375136.000000	3.35000000,307169.000000		3.35000000,417892.000000	3.35000000,424200.000000	3.35000000,397403.000000		3.35000000,644168.000000	3.35000000,251695.000000	3.35000000,457063.000000		3.35000000,562028.000000	3.35000000,649106.000000	3.35000000,701510.000000		3.35000000,819876.000000	3.35000000,670920.000000	3.35000000,653771.000000		3.35000000,632957.000000	3.35000000,878499.000000	3.35000000,759374.000000		3.35000000,377747.000000	3.35000000,263938.000000	3.35000000,377596.000000		3.35000000,445408.000000	3.35000000,390842.000000	3.35000000,401166.000000		3.35000000,379289.000000	3.35000000,398503.000000	3.35000000,501067.000000		3.35000000,561505.000000	3.35000000,401325.000000	3.35000000,516762.000000		3.35000000,258917.000000	3.35000000,292365.000000	3.35000000,320462.000000
3.35833333,9.314965968	3.35833333,337845.000000	3.35833333,285930.000000		3.35833333,394133.000000	3.35833333,397184.000000	3.35833333,361727.000000		3.35833333,612998.000000	3.35833333,227902.000000	3.35833333,431007.000000		3.35833333,520270.000000	3.35833333,596426.000000	3.35833333,655630.000000		3.35833333,785231.000000	3.35833333,628560.000000	3.35833333,619475.000000		3.35833333,586224.000000	3.35833333,808580.000000	3.35833333,720729.000000		3.35833333,349533.000000	3.35833333,245690.000000	3.35833333,343130.000000		3.35833333,422259.000000	3.35833333,353254.000000	3.35833333,376985.000000		3.35833333,346927.000000	3.35833333,371693.000000	3.35833333,471263.000000		3.35833333,534298.000000	3.35833333,373776.000000	3.35833333,468609.000000		3.35833333,243465.000000	3.35833333,261084.000000	3.35833333,299520.000000
3.36666667,8.723350598	3.36666667,314037.000000	3.36666667,255633.000000		3.36666667,359300.000000	3.36666667,357821.000000	3.36666667,338594.000000		3.36666667,565798.000000	3.36666667,212592.000000	3.36666667,392491.000000		3.36666667,492351.000000	3.36666667,561346.000000	3.36666667,623911.000000		3.36666667,731029.000000	3.36666667,566512.000000	3.36666667,567596.000000		3.36666667,554799.000000	3.36666667,761346.000000	3.36666667,661659.000000		3.36666667,330781.000000	3.36666667,219736.000000	3.36666667,320820.000000		3.36666667,387837.000000	3.36666667,329108.000000	3.36666667,341598.000000		3.36666667,325834.000000	3.36666667,333242.000000	3.36666667,427211.000000		3.36666667,493015.000000	3.36666667,334515.000000	3.36666667,437269.000000		3.36666667,221088.000000	3.36666667,241468.000000	3.36666667,269386.000000
3.375,7.875016948	3.37500000,280161.000000	3.37500000,236567.000000		3.37500000,336853.000000	3.37500000,332678.000000	3.37500000,305198.000000		3.37500000,534485.000000	3.37500000,190619.000000	3.37500000,367480.000000		3.37500000,450874.000000	3.37500000,509642.000000	3.37500000,575547.000000		3.37500000,694025.000000	3.37500000,526604.000000	3.37500000,533107.000000		3.37500000,507952.000000	3.37500000,690924.000000	3.37500000,622210.000000		3.37500000,303073.000000	3.37500000,203444.000000	3.37500000,288599.000000		3.37500000,365249.000000	3.37500000,294660.000000	3.37500000,318673.000000		3.37500000,295226.000000	3.37500000,308938.000000	3.37500000,398631.000000		3.37500000,465598.000000	3.37500000,309752.000000	3.37500000,391916.000000		3.37500000,206846.000000	3.37500000,213962.000000	3.37500000,250318.000000
3.38333333,7.339181604	3.38333333,258981.000000	3.38333333,209895.000000		3.38333333,304558.000000	3.38333333,296814.000000	3.38333333,283920.000000		3.38333333,488268.000000	3.38333333,176748.000000	3.38333333,331283.000000		3.38333333,423809.000000	3.38333333,476051.000000	3.38333333,543158.000000		3.38333333,638102.000000	3.38333333,469473.000000	3.38333333,482456.000000		3.38333333,477271.000000	3.38333333,644901.000000	3.38333333,563812.000000		3.38333333,285033.000000	3.38333333,180624.000000	3.38333333,268203.000000		3.38333333,332325.000000	3.38333333,272946.000000	3.38333333,285873.000000		3.38333333,275687.000000	3.38333333,274699.000000	3.38333333,357395.000000		3.38333333,425031.000000	3.38333333,275016.000000	3.38333333,363115.000000		3.38333333,186546.000000	3.38333333,197027.000000	3.38333333,223327.000000
3.39166667,6.582585351	3.39166667,229325.000000	3.39166667,193417.000000		3.39166667,284116.000000	3.39166667,274343.000000	3.39166667,253807.000000		3.39166667,458302.000000	3.39166667,157191.000000	3.39166667,308240.000000		3.39166667,384484.000000	3.39166667,427617.000000	3.39166667,495165.000000		3.39166667,601075.000000	3.39166667,433496.000000	3.39166667,449626.000000		3.39166667,432607.000000	3.39166667,577946.000000	3.39166667,525918.000000		3.39166667,258953.000000	3.39166667,166567.000000	3.39166667,239183.000000		3.39166667,311192.000000	3.39166667,242538.000000	3.39166667,265063.000000		3.39166667,247860.000000	3.39166667,253471.000000	3.39166667,331214.000000		3.39166667,398724.000000	3.39166667,253520.000000	3.39166667,322224.000000		3.39166667,173807.000000	3.39166667,173609.000000	3.39166667,206513.000000
3.4,6.111749871	3.40000000,211091.000000	3.40000000,170648.000000		3.40000000,255178.000000	3.40000000,242874.000000	3.40000000,234935.000000		3.40000000,414978.000000	3.40000000,145061.000000	3.40000000,275530.000000		3.40000000,359342.000000	3.40000000,396864.000000	3.40000000,463844.000000		3.40000000,546610.000000	3.40000000,383079.000000	3.40000000,402537.000000		3.40000000,403977.000000	3.40000000,535269.000000	3.40000000,471075.000000		3.40000000,242287.000000	3.40000000,147137.000000	3.40000000,221107.000000		3.40000000,280890.000000	3.40000000,223671.000000	3.40000000,235781.000000		3.40000000,230345.000000	3.40000000,223998.000000	3.40000000,294201.000000		3.40000000,360658.000000	3.40000000,223822.000000	3.40000000,296731.000000		3.40000000,155913.000000	3.40000000,159386.000000	3.40000000,183112.000000
3.40833333,5.456490495	3.40833333,185958.000000	3.40833333,156836.000000		3.40833333,237123.000000	3.40833333,223487.000000	3.40833333,208638.000000		3.40833333,387418.000000	3.40833333,128239.000000	3.40833333,255078.000000		3.40833333,323483.000000	3.40833333,353355.000000	3.40833333,418409.000000		3.40833333,511412.000000	3.40833333,351924.000000	3.40833333,372632.000000		3.40833333,363107.000000	3.40833333,474729.000000	3.40833333,436292.000000		3.40833333,218551.000000	3.40833333,135293.000000	3.40833333,195898.000000		3.40833333,261780.000000	3.40833333,197623.000000	3.40833333,217549.000000		3.40833333,205832.000000	3.40833333,205997.000000	3.40833333,271106.000000		3.40833333,336429.000000	3.40833333,205699.000000	3.40833333,261312.000000		3.40833333,144837.000000	3.40833333,140013.000000	3.40833333,168740.000000
3.41666667,5.053854706	3.41666667,170743.000000	3.41666667,137935.000000		3.41666667,211933.000000	3.41666667,196748.000000	3.41666667,192412.000000		3.41666667,348258.000000	3.41666667,117950.000000	3.41666667,226447.000000		3.41666667,300939.000000	3.41666667,326219.000000	3.41666667,389397.000000		3.41666667,460775.000000	3.41666667,308987.000000	3.41666667,330607.000000		3.41666667,337390.000000	3.41666667,436909.000000	3.41666667,387058.000000		3.41666667,203590.000000	3.41666667,119214.000000	3.41666667,180411.000000		3.41666667,234802.000000	3.41666667,181698.000000	3.41666667,192254.000000		3.41666667,190663.000000	3.41666667,181345.000000	3.41666667,239050.000000		3.41666667,302001.000000	3.41666667,181013.000000	3.41666667,239587.000000		3.41666667,129453.000000	3.41666667,128427.000000	3.41666667,149022.000000
3.425,4.499823738	3.42500000,150018.000000	3.42500000,126602.000000		3.42500000,196422.000000	3.42500000,180520.000000	3.42500000,170119.000000		3.42500000,323738.000000	3.42500000,103906.000000	3.42500000,208838.000000		3.42500000,269286.000000	3.42500000,288438.000000	3.42500000,348103.000000		3.42500000,428723.000000	3.42500000,282899.000000	3.42500000,304483.000000		3.42500000,301276.000000	3.42500000,384283.000000	3.42500000,356416.000000		3.42500000,182647.000000	3.42500000,109508.000000	3.42500000,159120.000000		3.42500000,217997.000000	3.42500000,160027.000000	3.42500000,176768.000000		3.42500000,169680.000000	3.42500000,166496.000000	3.42500000,219386.000000		3.42500000,280473.000000	3.42500000,166157.000000	3.42500000,209863.000000		3.42500000,120036.000000	3.42500000,112814.000000	3.42500000,137075.000000
3.43333333,4.1632725	3.43333333,137608.000000	3.43333333,111329.000000		3.43333333,175019.000000	3.43333333,158439.000000	3.43333333,156540.000000		3.43333333,289418.000000	3.43333333,95420.000000	3.43333333,184511.000000		3.43333333,249676.000000	3.43333333,265235.000000	3.43333333,322211.000000		3.43333333,383457.000000	3.43333333,247481.000000	3.43333333,268310.000000		3.43333333,278906.000000	3.43333333,352016.000000	3.43333333,313846.000000		3.43333333,169639.000000	3.43333333,96477.000000	3.43333333,146212.000000		3.43333333,194639.000000	3.43333333,146948.000000	3.43333333,155589.000000		3.43333333,156850.000000	3.43333333,146403.000000	3.43333333,192509.000000		3.43333333,250381.000000	3.43333333,146162.000000	3.43333333,191929.000000		3.43333333,107077.000000	3.43333333,103558.000000	3.43333333,120875.000000
3.44166667,3.704856686	3.44166667,120964.000000	3.44166667,102264.000000		3.44166667,161985.000000	3.44166667,145198.000000	3.44166667,138094.000000		3.44166667,268235.000000	3.44166667,83978.000000	3.44166667,169763.000000		3.44166667,222502.000000	3.44166667,233419.000000	3.44166667,285960.000000		3.44166667,355305.000000	3.44166667,226260.000000	3.44166667,246216.000000		3.44166667,247942.000000	3.44166667,307882.000000	3.44166667,287807.000000		3.44166667,151567.000000	3.44166667,88731.000000	3.44166667,128699.000000		3.44166667,180306.000000	3.44166667,129323.000000	3.44166667,142764.000000		3.44166667,139325.000000	3.44166667,134403.000000	3.44166667,176237.000000		3.44166667,231788.000000	3.44166667,134271.000000	3.44166667,167717.000000		3.44166667,99217.000000	3.44166667,91239.000000	3.44166667,111163.000000
3.45,3.42872251	3.45000000,111096.000000	3.45000000,90165.000000		3.45000000,144191.000000	3.45000000,127455.000000	3.45000000,127003.000000		3.45000000,238940.000000	3.45000000,77154.000000	3.45000000,149674.000000		3.45000000,205880.000000	3.45000000,214182.000000	3.45000000,263627.000000		3.45000000,316177.000000	3.45000000,197848.000000	3.45000000,216068.000000		3.45000000,229013.000000	3.45000000,281263.000000	3.45000000,252198.000000		3.45000000,140483.000000	3.45000000,78358.000000	3.45000000,118169.000000		3.45000000,160520.000000	3.45000000,118819.000000	3.45000000,125472.000000		3.45000000,128710.000000	3.45000000,118401.000000	3.45000000,154312.000000		3.45000000,206171.000000	3.45000000,118450.000000	3.45000000,153322.000000		3.45000000,88509.000000	3.45000000,84006.000000	3.45000000,98136.000000
3.45833333,3.055508854	3.45833333,97986.000000	3.45833333,83051.000000		3.45833333,133453.000000	3.45833333,116925.000000	3.45833333,112079.000000		3.45833333,221070.000000	3.45833333,68061.000000	3.45833333,137606.000000		3.45833333,183113.000000	3.45833333,188096.000000	3.45833333,232770.000000		3.45833333,292193.000000	3.45833333,181071.000000	3.45833333,197916.000000		3.45833333,203147.000000	3.45833333,245391.000000	3.45833333,230739.000000		3.45833333,125298.000000	3.45833333,72289.000000	3.45833333,104093.000000		3.45833333,148509.000000	3.45833333,104815.000000	3.45833333,115116.000000		3.45833333,114350.000000	3.45833333,108946.000000	3.45833333,141236.000000		3.45833333,190548.000000	3.45833333,109146.000000	3.45833333,134112.000000		3.45833333,82068.000000	3.45833333,74451.000000	3.45833333,90419.000000
3.46666667,2.832226049	3.46666667,90297.000000	3.46666667,73656.000000		3.46666667,118908.000000	3.46666667,102940.000000	3.46666667,103186.000000		3.46666667,196636.000000	3.46666667,62708.000000	3.46666667,121346.000000		3.46666667,169320.000000	3.46666667,172523.000000	3.46666667,213995.000000		3.46666667,259319.000000	3.46666667,158849.000000	3.46666667,173510.000000		3.46666667,187515.000000	3.46666667,224044.000000	3.46666667,201775.000000		3.46666667,116055.000000	3.46666667,64245.000000	3.46666667,95734.000000		3.46666667,132138.000000	3.46666667,96551.000000	3.46666667,101321.000000		3.46666667,105736.000000	3.46666667,96421.000000	3.46666667,123824.000000		3.46666667,169280.000000	3.46666667,96831.000000	3.46666667,122859.000000		3.46666667,73346.000000	3.46666667,68919.000000	3.46666667,80153.000000
3.475,2.532310112	3.47500000,80181.000000	3.47500000,68179.000000		3.47500000,110193.000000	3.47500000,94735.000000	3.47500000,91361.000000		3.47500000,181875.000000	3.47500000,55599.000000	3.47500000,111715.000000		3.47500000,150616.000000	3.47500000,151683.000000	3.47500000,188440.000000		3.47500000,239419.000000	3.47500000,145868.000000	3.47500000,158977.000000		3.47500000,166365.000000	3.47500000,195683.000000	3.47500000,184588.000000		3.47500000,103487.000000	3.47500000,59554.000000	3.47500000,84633.000000		3.47500000,122289.000000	3.47500000,85613.000000	3.47500000,93143.000000		3.47500000,94161.000000	3.47500000,89107.000000	3.47500000,113521.000000		3.47500000,156438.000000	3.47500000,89666.000000	3.47500000,107964.000000		3.47500000,68134.000000	3.47500000,61641.000000	3.47500000,74116.000000
3.48333333,2.35379776	3.48333333,74282.000000	3.48333333,61011.000000		3.48333333,98461.000000	3.48333333,83974.000000	3.48333333,84387.000000		3.48333333,161869.000000	3.48333333,51469.000000	3.48333333,98865.000000		3.48333333,139395.000000	3.48333333,139361.000000	3.48333333,173098.000000		3.48333333,212447.000000	3.48333333,128874.000000	3.48333333,139715.000000		3.48333333,153711.000000	3.48333333,179027.000000	3.48333333,161679.000000		3.48333333,95900.000000	3.48333333,53375.000000	3.48333333,78122.000000		3.48333333,108949.000000	3.48333333,79227.000000	3.48333333,82366.000000		3.48333333,87283.000000	3.48333333,79485.000000	3.48333333,99978.000000		3.48333333,139095.000000	3.48333333,80273.000000	3.48333333,99323.000000		3.48333333,61113.000000	3.48333333,57464.000000	3.48333333,66152.000000
3.49166667,2.114895463	3.49166667,66603.000000	3.49166667,56855.000000		3.49166667,91471.000000	3.49166667,77698.000000	3.49166667,75204.000000		3.49166667,149882.000000	3.49166667,46045.000000	3.49166667,91314.000000		3.49166667,124293.000000	3.49166667,123064.000000	3.49166667,152431.000000		3.49166667,196300.000000	3.49166667,119045.000000	3.49166667,128396.000000		3.49166667,136743.000000	3.49166667,157150.000000	3.49166667,148222.000000		3.49166667,85676.000000	3.49166667,49784.000000	3.49166667,69518.000000		3.49166667,100955.000000	3.49166667,70847.000000	3.49166667,76023.000000		3.49166667,78081.000000	3.49166667,73910.000000	3.49166667,92042.000000		3.49166667,128741.000000	3.49166667,74796.000000	3.49166667,88027.000000		3.49166667,56931.000000	3.49166667,51987.000000	3.49166667,61512.000000
3.5,1.973289584	3.50000000,62158.000000	3.50000000,51432.000000		3.50000000,82106.000000	3.50000000,69512.000000	3.50000000,69813.000000		3.50000000,133752.000000	3.50000000,42881.000000	3.50000000,81294.000000		3.50000000,115289.000000	3.50000000,113512.000000	3.50000000,140161.000000		3.50000000,174602.000000	3.50000000,106260.000000	3.50000000,113513.000000		3.50000000,126667.000000	3.50000000,144436.000000	3.50000000,130510.000000		3.50000000,79508.000000	3.50000000,45107.000000	3.50000000,64510.000000		3.50000000,90212.000000	3.50000000,65971.000000	3.50000000,67740.000000		3.50000000,72634.000000	3.50000000,66642.000000	3.50000000,81712.000000		3.50000000,114839.000000	3.50000000,67733.000000	3.50000000,81505.000000		3.50000000,51321.000000	3.50000000,48841.000000	3.50000000,55431.000000
3.50833333,1.7841473	3.50833333,56393.000000	3.50833333,48298.000000		3.50833333,76550.000000	3.50833333,64794.000000	3.50833333,62757.000000		3.50833333,124147.000000	3.50833333,38785.000000	3.50833333,75469.000000		3.50833333,103240.000000	3.50833333,100988.000000	3.50833333,123830.000000		3.50833333,161717.000000	3.50833333,98949.000000	3.50833333,104843.000000		3.50833333,113237.000000	3.50833333,127967.000000	3.50833333,120198.000000		3.50833333,71298.000000	3.50833333,42420.000000	3.50833333,57953.000000		3.50833333,83849.000000	3.50833333,59638.000000	3.50833333,62929.000000		3.50833333,65385.000000	3.50833333,62426.000000	3.50833333,75716.000000		3.50833333,106589.000000	3.50833333,63647.000000	3.50833333,73083.000000		3.50833333,47988.000000	3.50833333,44761.000000	3.50833333,51896.000000
3.51666667,1.672072023	3.51666667,53081.000000	3.51666667,44236.000000		3.51666667,69122.000000	3.51666667,58686.000000	3.51666667,58664.000000		3.51666667,111275.000000	3.51666667,36422.000000	3.51666667,67814.000000		3.51666667,96095.000000	3.51666667,93694.000000	3.51666667,114213.000000		3.51666667,144526.000000	3.51666667,89478.000000	3.51666667,93605.000000		3.51666667,105302.000000	3.51666667,118459.000000	3.51666667,106747.000000		3.51666667,66367.000000	3.51666667,38895.000000	3.51666667,54148.000000		3.51666667,75308.000000	3.51666667,55966.000000	3.51666667,56656.000000		3.51666667,61102.000000	3.51666667,56984.000000	3.51666667,67958.000000		3.51666667,95574.000000	3.51666667,58336.000000	3.51666667,68278.000000		3.51666667,43528.000000	3.51666667,42435.000000	3.51666667,47302.000000
3.525,1.522439461	3.52500000,48787.000000	3.52500000,41921.000000		3.52500000,64717.000000	3.52500000,55154.000000	3.52500000,53293.000000		3.52500000,103637.000000	3.52500000,33354.000000	3.52500000,63362.000000		3.52500000,86566.000000	3.52500000,84213.000000	3.52500000,101551.000000		3.52500000,134367.000000	3.52500000,84087.000000	3.52500000,87104.000000		3.52500000,94777.000000	3.52500000,106222.000000	3.52500000,99012.000000		3.52500000,59788.000000	3.52500000,36868.000000	3.52500000,49207.000000		3.52500000,70248.000000	3.52500000,51191.000000	3.52500000,53008.000000		3.52500000,55378.000000	3.52500000,53845.000000	3.52500000,63509.000000		3.52500000,89099.000000	3.52500000,55281.000000	3.52500000,62056.000000		3.52500000,40881.000000	3.52500000,39404.000000	3.52500000,44649.000000
3.53333333,1.433739187	3.53333333,46320.000000	3.53333333,38875.000000		3.53333333,58835.000000	3.53333333,50600.000000	3.53333333,50212.000000		3.53333333,93433.000000	3.53333333,31586.000000	3.53333333,57565.000000		3.53333333,80930.000000	3.53333333,78761.000000	3.53333333,94147.000000		3.53333333,120863.000000	3.53333333,77167.000000	3.53333333,78713.000000		3.53333333,88579.000000	3.53333333,99218.000000	3.53333333,88990.000000		3.53333333,55871.000000	3.53333333,34233.000000	3.53333333,46349.000000		3.53333333,63479.000000	3.53333333,48454.000000	3.53333333,48283.000000		3.53333333,52027.000000	3.53333333,49779.000000	3.53333333,57749.000000		3.53333333,80434.000000	3.53333333,51329.000000	3.53333333,58520.000000		3.53333333,37336.000000	3.53333333,37683.000000	3.53333333,41182.000000
3.54166667,1.314938851	3.54166667,43151.000000	3.54166667,37141.000000		3.54166667,55343.000000	3.54166667,48010.000000	3.54166667,46158.000000		3.54166667,87394.000000	3.54166667,29299.000000	3.54166667,54202.000000		3.54166667,73425.000000	3.54166667,71661.000000	3.54166667,84462.000000		3.54166667,112902.000000	3.54166667,73224.000000	3.54166667,73925.000000		3.54166667,80367.000000	3.54166667,90261.000000	3.54166667,83258.000000		3.54166667,50663.000000	3.54166667,32731.000000	3.54166667,42657.000000		3.54166667,59469.000000	3.54166667,44916.000000	3.54166667,45573.000000		3.54166667,47512.000000	3.54166667,47447.000000	3.54166667,54442.000000		3.54166667,75322.000000	3.54166667,49038.000000	3.54166667,53973.000000		3.54166667,35231.000000	3.54166667,35429.000000	3.54166667,39192.000000
3.55,1.244325731	3.55000000,41320.000000	3.55000000,34897.000000		3.55000000,50669.000000	3.55000000,44645.000000	3.55000000,43829.000000		3.55000000,79326.000000	3.55000000,27965.000000	3.55000000,49830.000000		3.55000000,68981.000000	3.55000000,67594.000000	3.55000000,78867.000000		3.55000000,102323.000000	3.55000000,68157.000000	3.55000000,67742.000000		3.55000000,75530.000000	3.55000000,85175.000000	3.55000000,75883.000000		3.55000000,47552.000000	3.55000000,30752.000000	3.55000000,40522.000000		3.55000000,54128.000000	3.55000000,42844.000000	3.55000000,42058.000000		3.55000000,44866.000000	3.55000000,44408.000000	3.55000000,50199.000000		3.55000000,68541.000000	3.55000000,46085.000000	3.55000000,51394.000000		3.55000000,32409.000000	3.55000000,34143.000000	3.55000000,36580.000000
3.55833333,1.149388508	3.55833333,38963.000000	3.55833333,33596.000000		3.55833333,47889.000000	3.55833333,42715.000000	3.55833333,40805.000000		3.55833333,74546.000000	3.55833333,26269.000000	3.55833333,47299.000000		3.55833333,63056.000000	3.55833333,62330.000000	3.55833333,71586.000000		3.55833333,96084.000000	3.55833333,65279.000000	3.55833333,64193.000000		3.55833333,69105.000000	3.55833333,78653.000000	3.55833333,71691.000000		3.55833333,43404.000000	3.55833333,29610.000000	3.55833333,37739.000000		3.55833333,50959.000000	3.55833333,40181.000000	3.55833333,40020.000000		3.55833333,41323.000000	3.55833333,42695.000000	3.55833333,47768.000000		3.55833333,64524.000000	3.55833333,44364.000000	3.55833333,48048.000000		3.55833333,30727.000000	3.55833333,32444.000000	3.55833333,35061.000000
3.56666667,1.092713616	3.56666667,37595.000000	3.56666667,31859.000000		3.56666667,44148.000000	3.56666667,40212.000000	3.56666667,39006.000000		3.56666667,68149.000000	3.56666667,25260.000000	3.56666667,43995.000000		3.56666667,59537.000000	3.56666667,59308.000000	3.56666667,67395.000000		3.56666667,87778.000000	3.56666667,61541.000000	3.56666667,59639.000000		3.56666667,65305.000000	3.56666667,74924.000000	3.56666667,66278.000000		3.56666667,40927.000000	3.56666667,28135.000000	3.56666667,36141.000000		3.56666667,46716.000000	3.56666667,38641.000000	3.56666667,37386.000000		3.56666667,39197.000000	3.56666667,40385.000000	3.56666667,44626.000000		3.56666667,59179.000000	3.56666667,42097.000000	3.56666667,46153.000000		3.56666667,28466.000000	3.56666667,31461.000000	3.56666667,33102.000000
3.575,1.016026249	3.57500000,35817.000000	3.57500000,30871.000000		3.57500000,41913.000000	3.57500000,38772.000000	3.57500000,36716.000000		3.57500000,64343.000000	3.57500000,23962.000000	3.57500000,42091.000000		3.57500000,54822.000000	3.57500000,55379.000000	3.57500000,61924.000000		3.57500000,82868.000000	3.57500000,59378.000000	3.57500000,57036.000000		3.57500000,60234.000000	3.57500000,70176.000000	3.57500000,63185.000000		3.57500000,37655.000000	3.57500000,27255.000000	3.57500000,34052.000000		3.57500000,44204.000000	3.57500000,36638.000000	3.57500000,35882.000000		3.57500000,36363.000000	3.57500000,39064.000000	3.57500000,42832.000000		3.57500000,55990.000000	3.57500000,40783.000000	3.57500000,43661.000000		3.57500000,27117.000000	3.57500000,30182.000000	3.57500000,31961.000000
3.58333333,0.969927055	3.58333333,34766.000000	3.58333333,29553.000000		3.58333333,38891.000000	3.58333333,36896.000000	3.58333333,35373.000000		3.58333333,59229.000000	3.58333333,23193.000000	3.58333333,39572.000000		3.58333333,52011.000000	3.58333333,53107.000000	3.58333333,58773.000000		3.58333333,76302.000000	3.58333333,56536.000000	3.58333333,53664.000000		3.58333333,57213.000000	3.58333333,67430.000000	3.58333333,59193.000000		3.58333333,35665.000000	3.58333333,26099.000000	3.58333333,32843.000000		3.58333333,40780.000000	3.58333333,35457.000000	3.58333333,33894.000000		3.58333333,34670.000000	3.58333333,37303.000000	3.58333333,40502.000000		3.58333333,51744.000000	3.58333333,39044.000000	3.58333333,42217.000000		3.58333333,25289.000000	3.58333333,29402.000000	3.58333333,30452.000000
3.59166667,0.907150799	3.59166667,33390.000000	3.59166667,28767.000000		3.59166667,37072.000000	3.59166667,35773.000000	3.59166667,33599.000000		3.59166667,56170.000000	3.59166667,22183.000000	3.59166667,38115.000000		3.59166667,48218.000000	3.59166667,50158.000000	3.59166667,54693.000000		3.59166667,72400.000000	3.59166667,54858.000000	3.59166667,51698.000000		3.59166667,53151.000000	3.59166667,63865.000000	3.59166667,56902.000000		3.59166667,33026.000000	3.59166667,25413.000000	3.59166667,31206.000000		3.59166667,38749.000000	3.59166667,33933.000000	3.59166667,32729.000000		3.59166667,32356.000000	3.59166667,36263.000000	3.59166667,39122.000000		3.59166667,49189.000000	3.59166667,37990.000000	3.59166667,40316.000000		3.59166667,24191.000000	3.59166667,28371.000000	3.59166667,29566.000000
3.6,0.869105404	3.60000000,32563.000000	3.60000000,27694.000000		3.60000000,34594.000000	3.60000000,34315.000000	3.60000000,32566.000000		3.60000000,52030.000000	3.60000000,21568.000000	3.60000000,36174.000000		3.60000000,45938.000000	3.60000000,48426.000000	3.60000000,52321.000000		3.60000000,67146.000000	3.60000000,52639.000000	3.60000000,49116.000000		3.60000000,50712.000000	3.60000000,61790.000000	3.60000000,53905.000000		3.60000000,31433.000000	3.60000000,24496.000000	3.60000000,30279.000000		3.60000000,36024.000000	3.60000000,32991.000000	3.60000000,31205.000000		3.60000000,30984.000000	3.60000000,34877.000000	3.60000000,37328.000000		3.60000000,45753.000000	3.60000000,36557.000000	3.60000000,39215.000000		3.60000000,22699.000000	3.60000000,27738.000000	3.60000000,28356.000000
3.60833333,0.816904846	3.60833333,31433.000000	3.60833333,27057.000000		3.60833333,33094.000000	3.60833333,33449.000000	3.60833333,31136.000000		3.60833333,49534.000000	3.60833333,20731.000000	3.60833333,35047.000000		3.60833333,42834.000000	3.60833333,46143.000000	3.60833333,49230.000000		3.60833333,63999.000000	3.60833333,51286.000000	3.60833333,47621.000000		3.60833333,47395.000000	3.60833333,59034.000000	3.60833333,52133.000000		3.60833333,29279.000000	3.60833333,23942.000000	3.60833333,29022.000000		3.60833333,34349.000000	3.60833333,31748.000000	3.60833333,30300.000000		3.60833333,29066.000000	3.60833333,34031.000000	3.60833333,36252.000000		3.60833333,43679.000000	3.60833333,35702.000000	3.60833333,37694.000000		3.60833333,21798.000000	3.60833333,26872.000000	3.60833333,27661.000000
3.61666667,0.784987933	3.61666667,30722.000000	3.61666667,26153.000000		3.61666667,31029.000000	3.61666667,32256.000000	3.61666667,30310.000000		3.61666667,46132.000000	3.61666667,20214.000000	3.61666667,33486.000000		3.61666667,40951.000000	3.61666667,44788.000000	3.61666667,47416.000000		3.61666667,59737.000000	3.61666667,49430.000000	3.61666667,45543.000000		3.61666667,45379.000000	3.61666667,57394.000000	3.61666667,49789.000000		3.61666667,28009.000000	3.61666667,23174.000000	3.61666667,28250.000000		3.61666667,32105.000000	3.61666667,31009.000000	3.61666667,29085.000000		3.61666667,27908.000000	3.61666667,32869.000000	3.61666667,34832.000000		3.61666667,40853.000000	3.61666667,34503.000000	3.61666667,36782.000000		3.61666667,20557.000000	3.61666667,26352.000000	3.61666667,26696.000000
3.625,0.740868292	3.62500000,29797.000000	3.62500000,25604.000000		3.62500000,29768.000000	3.62500000,31521.000000	3.62500000,29165.000000		3.62500000,44063.000000	3.62500000,19512.000000	3.62500000,32541.000000		3.62500000,38366.000000	3.62500000,42968.000000	3.62500000,45028.000000		3.62500000,57168.000000	3.62500000,48274.000000	3.62500000,44315.000000		3.62500000,42611.000000	3.62500000,55148.000000	3.62500000,48382.000000		3.62500000,26223.000000	3.62500000,22690.000000	3.62500000,27197.000000		3.62500000,30749.000000	3.62500000,29958.000000	3.62500000,28337.000000		3.62500000,26314.000000	3.62500000,32137.000000	3.62500000,33953.000000		3.62500000,39129.000000	3.62500000,33747.000000	3.62500000,35508.000000		3.62500000,19804.000000	3.62500000,25593.000000	3.62500000,26078.000000
3.63333333,0.713724001	3.63333333,29195.000000	3.63333333,24836.000000		3.63333333,28018.000000	3.63333333,30509.000000	3.63333333,28446.000000		3.63333333,41217.000000	3.63333333,19071.000000	3.63333333,31277.000000		3.63333333,36780.000000	3.63333333,41844.000000	3.63333333,43594.000000		3.63333333,53663.000000	3.63333333,46626.000000	3.63333333,42589.000000		3.63333333,40908.000000	3.63333333,53750.000000	3.63333333,46462.000000		3.63333333,25157.000000	3.63333333,22026.000000	3.63333333,26553.000000		3.63333333,28876.000000	3.63333333,29311.000000	3.63333333,27317.000000		3.63333333,25352.000000	3.63333333,31121.000000	3.63333333,32777.000000		3.63333333,36762.000000	3.63333333,32664.000000	3.63333333,34701.000000		3.63333333,18766.000000	3.63333333,25133.000000	3.63333333,25248.000000
3.64166667,0.675922662	3.64166667,28325.000000	3.64166667,24332.000000		3.64166667,26938.000000	3.64166667,29881.000000	3.64166667,27455.000000		3.64166667,39469.000000	3.64166667,18430.000000	3.64166667,30493.000000		3.64166667,34579.000000	3.64166667,40293.000000	3.64166667,41661.000000		3.64166667,51541.000000	3.64166667,45587.000000	3.64166667,41537.000000		3.64166667,38547.000000	3.64166667,51820.000000	3.64166667,45285.000000		3.64166667,23700.000000	3.64166667,21620.000000	3.64166667,25660.000000		3.64166667,27739.000000	3.64166667,28411.000000	3.64166667,26672.000000		3.64166667,23998.000000	3.64166667,30481.000000	3.64166667,32002.000000		3.64166667,35325.000000	3.64166667,31988.000000	3.64166667,33552.000000		3.64166667,18130.000000	3.64166667,24429.000000	3.64166667,24714.000000
3.65,0.652412073	3.65000000,27775.000000	3.65000000,23618.000000		3.65000000,25429.000000	3.65000000,28953.000000	3.65000000,26813.000000		3.65000000,37044.000000	3.65000000,18025.000000	3.65000000,29378.000000		3.65000000,33216.000000	3.65000000,39348.000000	3.65000000,40493.000000		3.65000000,48636.000000	3.65000000,44088.000000	3.65000000,40033.000000		3.65000000,37080.000000	3.65000000,50598.000000	3.65000000,43613.000000		3.65000000,22786.000000	3.65000000,20971.000000	3.65000000,25106.000000		3.65000000,26144.000000	3.65000000,27827.000000	3.65000000,25791.000000		3.65000000,23163.000000	3.65000000,29532.000000	3.65000000,30956.000000		3.65000000,33326.000000	3.65000000,30993.000000	3.65000000,32840.000000		3.65000000,17250.000000	3.65000000,23997.000000	3.65000000,23966.000000
3.65833333,0.619518941	3.65833333,26944.000000	3.65833333,23151.000000		3.65833333,24490.000000	3.65833333,28361.000000	3.65833333,25925.000000		3.65833333,35547.000000	3.65833333,17446.000000	3.65833333,28684.000000		3.65833333,31307.000000	3.65833333,38017.000000	3.65833333,38884.000000		3.65833333,46871.000000	3.65833333,43105.000000	3.65833333,39069.000000		3.65833333,35028.000000	3.65833333,48818.000000	3.65833333,42553.000000		3.65833333,21567.000000	3.65833333,20582.000000	3.65833333,24294.000000		3.65833333,25180.000000	3.65833333,26982.000000	3.65833333,25229.000000		3.65833333,22008.000000	3.65833333,28935.000000	3.65833333,30272.000000		3.65833333,32070.000000	3.65833333,30348.000000	3.65833333,31783.000000		3.65833333,16707.000000	3.65833333,23322.000000	3.65833333,23494.000000
3.66666667,0.599045475	3.66666667,26407.000000	3.66666667,22458.000000		3.66666667,23170.000000	3.66666667,27504.000000	3.66666667,25370.000000		3.66666667,33449.000000	3.66666667,17060.000000	3.66666667,27680.000000		3.66666667,30119.000000	3.66666667,37131.000000	3.66666667,37873.000000		3.66666667,44457.000000	3.66666667,41670.000000	3.66666667,37672.000000		3.66666667,33744.000000	3.66666667,47686.000000	3.66666667,41053.000000		3.66666667,20810.000000	3.66666667,19996.000000	3.66666667,23779.000000		3.66666667,23832.000000	3.66666667,26446.000000	3.66666667,24421.000000		3.66666667,21287.000000	3.66666667,28066.000000	3.66666667,29298.000000		3.66666667,30350.000000	3.66666667,29409.000000	3.66666667,31122.000000		3.66666667,15952.000000	3.66666667,22906.000000	3.66666667,22794.000000
3.675,0.570274155	3.67500000,25638.000000	3.67500000,22014.000000		3.67500000,22345.000000	3.67500000,26935.000000	3.67500000,24534.000000		3.67500000,32143.000000	3.67500000,16505.000000	3.67500000,27039.000000		3.67500000,28443.000000	3.67500000,35879.000000	3.67500000,36467.000000		3.67500000,42995.000000	3.67500000,40733.000000	3.67500000,36812.000000		3.67500000,31934.000000	3.67500000,46024.000000	3.67500000,40070.000000		3.67500000,19749.000000	3.67500000,19619.000000	3.67500000,23048.000000		3.67500000,22968.000000	3.67500000,25641.000000	3.67500000,23895.000000		3.67500000,20262.000000	3.67500000,27485.000000	3.67500000,28667.000000		3.67500000,29267.000000	3.67500000,28784.000000	3.67500000,30112.000000		3.67500000,15483.000000	3.67500000,22266.000000	3.67500000,22347.000000
3.68333333,0.552268352	3.68333333,25131.000000	3.68333333,21349.000000		3.68333333,21182.000000	3.68333333,26108.000000	3.68333333,24003.000000		3.68333333,30313.000000	3.68333333,16129.000000	3.68333333,26121.000000		3.68333333,27394.000000	3.68333333,35064.000000	3.68333333,35541.000000		3.68333333,41008.000000	3.68333333,39369.000000	3.68333333,35499.000000		3.68333333,30796.000000	3.68333333,44940.000000	3.68333333,38660.000000		3.68333333,19095.000000	3.68333333,19068.000000	3.68333333,22545.000000		3.68333333,21793.000000	3.68333333,25121.000000	3.68333333,23158.000000		3.68333333,19654.000000	3.68333333,26629.000000	3.68333333,27725.000000		3.68333333,27776.000000	3.68333333,27877.000000	3.68333333,29458.000000		3.68333333,14828.000000	3.68333333,21857.000000	3.68333333,21683.000000
3.69166667,0.526995146	3.69166667,24355.000000	3.69166667,20934.000000		3.69166667,20450.000000	3.69166667,25570.000000	3.69166667,23229.000000		3.69166667,29168.000000	3.69166667,15596.000000	3.69166667,25527.000000		3.69166667,25915.000000	3.69166667,33909.000000	3.69166667,34271.000000		3.69166667,39813.000000	3.69166667,38452.000000	3.69166667,34667.000000		3.69166667,29188.000000	3.69166667,43336.000000	3.69166667,37738.000000		3.69166667,18170.000000	3.69166667,18703.000000	3.69166667,21841.000000		3.69166667,21058.000000	3.69166667,24355.000000	3.69166667,22675.000000		3.69166667,18772.000000	3.69166667,26071.000000	3.69166667,27125.000000		3.69166667,26826.000000	3.69166667,27282.000000	3.69166667,28485.000000		3.69166667,14420.000000	3.69166667,21234.000000	3.69166667,21253.000000
3.7,0.511185834	3.70000000,23845.000000	3.70000000,20307.000000		3.70000000,19420.000000	3.70000000,24757.000000	3.70000000,22717.000000		3.70000000,27560.000000	3.70000000,15234.000000	3.70000000,24645.000000		3.70000000,24987.000000	3.70000000,33120.000000	3.70000000,33454.000000		3.70000000,38216.000000	3.70000000,37113.000000	3.70000000,33433.000000		3.70000000,28178.000000	3.70000000,42285.000000	3.70000000,36390.000000		3.70000000,17596.000000	3.70000000,18158.000000	3.70000000,21384.000000		3.70000000,20028.000000	3.70000000,23840.000000	3.70000000,21933.000000		3.70000000,18234.000000	3.70000000,25246.000000	3.70000000,26233.000000		3.70000000,25515.000000	3.70000000,26400.000000	3.70000000,27865.000000		3.70000000,13850.000000	3.70000000,20830.000000	3.70000000,20623.000000
3.70833333,0.489031103	3.70833333,23106.000000	3.70833333,19909.000000		3.70833333,18774.000000	3.70833333,24226.000000	3.70833333,21968.000000		3.70833333,26555.000000	3.70833333,14737.000000	3.70833333,24073.000000		3.70833333,23681.000000	3.70833333,31991.000000	3.70833333,32247.000000		3.70833333,37276.000000	3.70833333,36261.000000	3.70833333,32636.000000		3.70833333,26752.000000	3.70833333,40753.000000	3.70833333,35521.000000		3.70833333,16806.000000	3.70833333,17814.000000	3.70833333,20728.000000		3.70833333,19403.000000	3.70833333,23095.000000	3.70833333,21481.000000		3.70833333,17466.000000	3.70833333,24712.000000	3.70833333,25666.000000		3.70833333,24701.000000	3.70833333,25842.000000	3.70833333,26946.000000		3.70833333,13495.000000	3.70833333,20238.000000	3.70833333,20185.000000
3.71666667,0.475255579	3.71666667,22619.000000	3.71666667,19316.000000		3.71666667,17861.000000	3.71666667,23435.000000	3.71666667,21485.000000		3.71666667,25137.000000	3.71666667,14407.000000	3.71666667,23237.000000		3.71666667,22864.000000	3.71666667,31262.000000	3.71666667,31489.000000		3.71666667,36051.000000	3.71666667,35024.000000	3.71666667,31468.000000		3.71666667,25858.000000	3.71666667,39739.000000	3.71666667,34241.000000		3.71666667,16314.000000	3.71666667,17266.000000	3.71666667,20282.000000		3.71666667,18517.000000	3.71666667,22635.000000	3.71666667,20772.000000		3.71666667,17006.000000	3.71666667,23920.000000	3.71666667,24831.000000		3.71666667,23567.000000	3.71666667,25005.000000	3.71666667,26351.000000		3.71666667,13002.000000	3.71666667,19847.000000	3.71666667,19595.000000
3.725,0.456002386	3.72500000,21902.000000	3.72500000,18931.000000		3.72500000,17291.000000	3.72500000,22928.000000	3.72500000,20763.000000		3.72500000,24255.000000	3.72500000,13928.000000	3.72500000,22712.000000		3.72500000,21722.000000	3.72500000,30171.000000	3.72500000,30353.000000		3.72500000,35359.000000	3.72500000,34205.000000	3.72500000,30725.000000		3.72500000,24607.000000	3.72500000,38287.000000	3.72500000,33411.000000		3.72500000,15614.000000	3.72500000,16956.000000	3.72500000,19628.000000		3.72500000,17966.000000	3.72500000,21931.000000	3.72500000,20344.000000		3.72500000,16366.000000	3.72500000,23387.000000	3.72500000,24290.000000		3.72500000,22873.000000	3.72500000,24456.000000	3.72500000,25489.000000		3.72500000,12700.000000	3.72500000,19296.000000	3.72500000,19198.000000
3.73333333,0.444206416	3.73333333,21427.000000	3.73333333,18371.000000		3.73333333,16490.000000	3.73333333,22172.000000	3.73333333,20312.000000		3.73333333,23015.000000	3.73333333,13629.000000	3.73333333,21947.000000		3.73333333,21013.000000	3.73333333,29473.000000	3.73333333,29645.000000		3.73333333,34501.000000	3.73333333,33031.000000	3.73333333,29652.000000		3.73333333,23832.000000	3.73333333,37342.000000	3.73333333,32214.000000		3.73333333,15175.000000	3.73333333,16462.000000	3.73333333,19241.000000		3.73333333,17192.000000	3.73333333,21464.000000	3.73333333,19694.000000		3.73333333,15977.000000	3.73333333,22673.000000	3.73333333,23496.000000		3.73333333,21899.000000	3.73333333,23683.000000	3.73333333,24915.000000		3.73333333,12285.000000	3.73333333,18925.000000	3.73333333,18638.000000
3.74166667,0.427963229	3.74166667,20762.000000	3.74166667,18030.000000		3.74166667,15994.000000	3.74166667,21696.000000	3.74166667,19645.000000		3.74166667,22245.000000	3.74166667,13192.000000	3.74166667,21427.000000		3.74166667,20031.000000	3.74166667,28442.000000	3.74166667,28569.000000		3.74166667,34049.000000	3.74166667,32289.000000	3.74166667,28992.000000		3.74166667,22760.000000	3.74166667,35995.000000	3.74166667,31448.000000		3.74166667,14592.000000	3.74166667,16148.000000	3.74166667,18625.000000		3.74166667,16718.000000	3.74166667,20803.000000	3.74166667,19261.000000		3.74166667,15458.000000	3.74166667,22183.000000	3.74166667,22988.000000		3.74166667,21324.000000	3.74166667,23170.000000	3.74166667,24139.000000		3.74166667,12033.000000	3.74166667,18427.000000	3.74166667,18266.000000
3.75,0.41817393	3.75000000,20337.000000	3.75000000,17526.000000		3.75000000,15306.000000	3.75000000,21008.000000	3.75000000,19204.000000		3.75000000,21170.000000	3.75000000,12930.000000	3.75000000,20717.000000		3.75000000,19430.000000	3.75000000,27772.000000	3.75000000,27890.000000		3.75000000,33552.000000	3.75000000,31264.000000	3.75000000,28012.000000		3.75000000,22102.000000	3.75000000,35135.000000	3.75000000,30364.000000		3.75000000,14223.000000	3.75000000,15717.000000	3.75000000,18250.000000		3.75000000,16066.000000	3.75000000,20375.000000	3.75000000,18648.000000		3.75000000,15158.000000	3.75000000,21503.000000	3.75000000,22257.000000		3.75000000,20509.000000	3.75000000,22467.000000	3.75000000,23640.000000		3.75000000,11694.000000	3.75000000,18090.000000	3.75000000,17743.000000
3.75833333,0.405184804	3.75833333,19754.000000	3.75833333,17215.000000		3.75833333,14883.000000	3.75833333,20560.000000	3.75833333,18594.000000		3.75833333,20509.000000	3.75833333,12571.000000	3.75833333,20250.000000		3.75833333,18612.000000	3.75833333,26814.000000	3.75833333,26901.000000		3.75833333,33336.000000	3.75833333,30623.000000	3.75833333,27422.000000		3.75833333,21214.000000	3.75833333,33910.000000	3.75833333,29647.000000		3.75833333,13707.000000	3.75833333,15430.000000	3.75833333,17697.000000		3.75833333,15656.000000	3.75833333,19775.000000	3.75833333,18277.000000		3.75833333,14751.000000	3.75833333,21069.000000	3.75833333,21801.000000		3.75833333,20035.000000	3.75833333,22006.000000	3.75833333,22940.000000		3.75833333,11491.000000	3.75833333,17650.000000	3.75833333,17410.000000
3.76666667,0.397537761	3.76666667,19351.000000	3.76666667,16802.000000		3.76666667,14304.000000	3.76666667,19951.000000	3.76666667,18197.000000		3.76666667,19599.000000	3.76666667,12292.000000	3.76666667,19590.000000		3.76666667,18122.000000	3.76666667,26227.000000	3.76666667,26261.000000		3.76666667,33183.000000	3.76666667,29710.000000	3.76666667,26593.000000		3.76666667,20683.000000	3.76666667,33138.000000	3.76666667,28690.000000		3.76666667,13402.000000	3.76666667,15028.000000	3.76666667,17362.000000		3.76666667,15133.000000	3.76666667,19381.000000	3.76666667,17733.000000		3.76666667,14528.000000	3.76666667,20453.000000	3.76666667,21157.000000		3.76666667,19413.000000	3.76666667,21395.000000	3.76666667,22513.000000		3.76666667,11227.000000	3.76666667,17383.000000	3.76666667,16953.000000
3.775,0.387802695	3.77500000,18835.000000	3.77500000,16536.000000		3.77500000,13957.000000	3.77500000,19556.000000	3.77500000,17645.000000		3.77500000,19046.000000	3.77500000,11970.000000	3.77500000,19187.000000		3.77500000,17473.000000	3.77500000,25359.000000	3.77500000,25367.000000		3.77500000,33192.000000	3.77500000,29154.000000	3.77500000,26089.000000		3.77500000,19984.000000	3.77500000,32097.000000	3.77500000,28070.000000		3.77500000,12989.000000	3.77500000,14806.000000	3.77500000,16884.000000		3.77500000,14815.000000	3.77500000,18840.000000	3.77500000,17389.000000		3.77500000,14246.000000	3.77500000,20100.000000	3.77500000,20790.000000		3.77500000,19047.000000	3.77500000,21004.000000	3.77500000,21920.000000		3.77500000,11076.000000	3.77500000,17005.000000	3.77500000,16670.000000
3.78333333,0.382487729	3.78333333,18510.000000	3.78333333,16199.000000		3.78333333,13495.000000	3.78333333,19033.000000	3.78333333,17290.000000		3.78333333,18300.000000	3.78333333,11789.000000	3.78333333,18589.000000		3.78333333,17097.000000	3.78333333,24799.000000	3.78333333,24793.000000		3.78333333,33352.000000	3.78333333,28416.000000	3.78333333,25395.000000		3.78333333,19585.000000	3.78333333,31449.000000	3.78333333,27235.000000		3.78333333,12747.000000	3.78333333,14473.000000	3.78333333,16595.000000		3.78333333,14408.000000	3.78333333,18526.000000	3.78333333,16911.000000		3.78333333,14128.000000	3.78333333,19585.000000	3.78333333,20222.000000		3.78333333,18609.000000	3.78333333,20476.000000	3.78333333,21578.000000		3.78333333,10887.000000	3.78333333,16812.000000	3.78333333,16291.000000
3.79166667,0.376223662	3.79166667,18086.000000	3.79166667,15989.000000		3.79166667,13231.000000	3.79166667,18712.000000	3.79166667,16830.000000		3.79166667,17860.000000	3.79166667,11535.000000	3.79166667,18230.000000		3.79166667,16621.000000	3.79166667,24046.000000	3.79166667,23970.000000		3.79166667,33555.000000	3.79166667,27986.000000	3.79166667,24999.000000		3.79166667,19089.000000	3.79166667,30563.000000	3.79166667,26718.000000		3.79166667,12414.000000	3.79166667,14280.000000	3.79166667,16190.000000		3.79166667,14176.000000	3.79166667,18062.000000	3.79166667,16616.000000		3.79166667,13978.000000	3.79166667,19277.000000	3.79166667,19903.000000		3.79166667,18371.000000	3.79166667,20151.000000	3.79166667,21112.000000		3.79166667,10787.000000	3.79166667,16523.000000	3.79166667,16037.000000
3.8,0.373240773	3.80000000,17846.000000	3.80000000,15739.000000		3.80000000,12896.000000	3.80000000,18277.000000	3.80000000,16547.000000		3.80000000,17285.000000	3.80000000,11405.000000	3.80000000,17735.000000		3.80000000,16360.000000	3.80000000,23568.000000	3.80000000,23436.000000		3.80000000,33978.000000	3.80000000,27394.000000	3.80000000,24453.000000		3.80000000,18823.000000	3.80000000,30048.000000	3.80000000,25999.000000		3.80000000,12252.000000	3.80000000,14037.000000	3.80000000,15962.000000		3.80000000,13875.000000	3.80000000,17794.000000	3.80000000,16226.000000		3.80000000,13914.000000	3.80000000,18873.000000	3.80000000,19458.000000		3.80000000,18093.000000	3.80000000,19745.000000	3.80000000,20857.000000		3.80000000,10680.000000	3.80000000,16380.000000	3.80000000,15723.000000
3.80833333,0.370610408	3.80833333,17529.000000	3.80833333,15608.000000		3.80833333,12717.000000	3.80833333,18053.000000	3.80833333,16142.000000		3.80833333,16964.000000	3.80833333,11219.000000	3.80833333,17411.000000		3.80833333,16059.000000	3.80833333,22947.000000	3.80833333,22718.000000		3.80833333,34336.000000	3.80833333,27085.000000	3.80833333,24135.000000		3.80833333,18535.000000	3.80833333,29371.000000	3.80833333,25593.000000		3.80833333,12006.000000	3.80833333,13904.000000	3.80833333,15653.000000		3.80833333,13742.000000	3.80833333,17447.000000	3.80833333,15998.000000		3.80833333,13904.000000	3.80833333,18645.000000	3.80833333,19201.000000		3.80833333,18020.000000	3.80833333,19531.000000	3.80833333,20529.000000		3.80833333,10635.000000	3.80833333,16179.000000	3.80833333,15539.000000
3.81666667,0.370122298	3.81666667,17364.000000	3.81666667,15467.000000		3.81666667,12516.000000	3.81666667,17740.000000	3.81666667,15922.000000		3.81666667,16564.000000	3.81666667,11131.000000	3.81666667,17021.000000		3.81666667,15915.000000	3.81666667,22539.000000	3.81666667,22277.000000		3.81666667,34955.000000	3.81666667,26710.000000	3.81666667,23719.000000		3.81666667,18409.000000	3.81666667,28977.000000	3.81666667,25047.000000		3.81666667,11905.000000	3.81666667,13727.000000	3.81666667,15461.000000		3.81666667,13581.000000	3.81666667,17253.000000	3.81666667,15684.000000		3.81666667,13945.000000	3.81666667,18371.000000	3.81666667,18877.000000		3.81666667,17912.000000	3.81666667,19242.000000	3.81666667,20336.000000		3.81666667,10609.000000	3.81666667,16109.000000	3.81666667,15313.000000
3.825,0.371179868	3.82500000,17154.000000	3.82500000,15400.000000		3.82500000,12428.000000	3.82500000,17581.000000	3.82500000,15619.000000		3.82500000,16360.000000	3.82500000,11036.000000	3.82500000,16788.000000		3.82500000,15789.000000	3.82500000,22035.000000	3.82500000,21646.000000		3.82500000,35412.000000	3.82500000,26505.000000	3.82500000,23507.000000		3.82500000,18327.000000	3.82500000,28497.000000	3.82500000,24733.000000		3.82500000,11810.000000	3.82500000,13663.000000	3.82500000,15245.000000		3.82500000,13505.000000	3.82500000,17011.000000	3.82500000,15523.000000		3.82500000,14046.000000	3.82500000,18224.000000	3.82500000,18700.000000		3.82500000,17899.000000	3.82500000,19102.000000	3.82500000,20120.000000		3.82500000,10617.000000	3.82500000,16026.000000	3.82500000,15192.000000
3.83333333,0.373186539	3.83333333,17082.000000	3.83333333,15358.000000		3.83333333,12368.000000	3.83333333,17414.000000	3.83333333,15460.000000		3.83333333,16150.000000	3.83333333,10985.000000	3.83333333,16505.000000		3.83333333,15761.000000	3.83333333,21744.000000	3.83333333,21256.000000		3.83333333,36137.000000	3.83333333,26315.000000	3.83333333,23241.000000		3.83333333,18341.000000	3.83333333,28260.000000	3.83333333,24328.000000		3.83333333,11746.000000	3.83333333,13579.000000	3.83333333,15137.000000		3.83333333,13502.000000	3.83333333,16898.000000	3.83333333,15314.000000		3.83333333,14158.000000	3.83333333,18076.000000	3.83333333,18488.000000		3.83333333,18013.000000	3.83333333,18971.000000	3.83333333,20048.000000		3.83333333,10669.000000	3.83333333,16015.000000	3.83333333,15040.000000
3.84166667,0.377932044	3.84166667,16996.000000	3.84166667,15364.000000		3.84166667,12376.000000	3.84166667,17316.000000	3.84166667,15267.000000		3.84166667,16071.000000	3.84166667,10973.000000	3.84166667,16334.000000		3.84166667,15807.000000	3.84166667,21393.000000	3.84166667,20724.000000		3.84166667,36633.000000	3.84166667,26262.000000	3.84166667,23129.000000		3.84166667,18468.000000	3.84166667,27994.000000	3.84166667,24123.000000		3.84166667,11719.000000	3.84166667,13573.000000	3.84166667,15007.000000		3.84166667,13508.000000	3.84166667,16749.000000	3.84166667,15215.000000		3.84166667,14364.000000	3.84166667,18023.000000	3.84166667,18378.000000		3.84166667,18109.000000	3.84166667,18923.000000	3.84166667,19987.000000		3.84166667,10725.000000	3.84166667,16050.000000	3.84166667,14995.000000
3.85,0.382297909	3.85000000,17003.000000	3.85000000,15445.000000		3.85000000,12459.000000	3.85000000,17293.000000	3.85000000,15186.000000		3.85000000,16056.000000	3.85000000,10984.000000	3.85000000,16142.000000		3.85000000,15894.000000	3.85000000,21182.000000	3.85000000,20426.000000		3.85000000,37370.000000	3.85000000,26299.000000	3.85000000,23000.000000		3.85000000,18618.000000	3.85000000,27874.000000	3.85000000,23878.000000		3.85000000,11738.000000	3.85000000,13575.000000	3.85000000,14989.000000		3.85000000,13611.000000	3.85000000,16739.000000	3.85000000,15103.000000		3.85000000,14565.000000	3.85000000,18018.000000	3.85000000,18310.000000		3.85000000,18404.000000	3.85000000,18942.000000	3.85000000,19980.000000		3.85000000,10842.000000	3.85000000,16095.000000	3.85000000,14967.000000
3.85833333,0.390514413	3.85833333,17070.000000	3.85833333,15526.000000		3.85833333,12564.000000	3.85833333,17308.000000	3.85833333,15129.000000		3.85833333,16112.000000	3.85833333,11079.000000	3.85833333,16075.000000		3.85833333,16109.000000	3.85833333,21001.000000	3.85833333,20022.000000		3.85833333,37838.000000	3.85833333,26391.000000	3.85833333,22951.000000		3.85833333,18943.000000	3.85833333,27850.000000	3.85833333,23761.000000		3.85833333,11799.000000	3.85833333,13622.000000	3.85833333,14963.000000		3.85833333,13734.000000	3.85833333,16726.000000	3.85833333,15071.000000		3.85833333,14871.000000	3.85833333,18070.000000	3.85833333,18299.000000		3.85833333,18610.000000	3.85833333,18994.000000	3.85833333,20058.000000		3.85833333,10941.000000	3.85833333,16235.000000	3.85833333,14962.000000
3.86666667,0.397022534	3.86666667,17155.000000	3.86666667,15687.000000		3.86666667,12797.000000	3.86666667,17410.000000	3.86666667,15107.000000		3.86666667,16300.000000	3.86666667,11122.000000	3.86666667,16016.000000		3.86666667,16307.000000	3.86666667,20928.000000	3.86666667,19796.000000		3.86666667,38487.000000	3.86666667,26663.000000	3.86666667,22994.000000		3.86666667,19220.000000	3.86666667,27911.000000	3.86666667,23695.000000		3.86666667,11895.000000	3.86666667,13738.000000	3.86666667,15006.000000		3.86666667,13934.000000	3.86666667,16771.000000	3.86666667,15091.000000		3.86666667,15130.000000	3.86666667,18227.000000	3.86666667,18333.000000		3.86666667,19034.000000	3.86666667,19191.000000	3.86666667,20135.000000		3.86666667,11118.000000	3.86666667,16358.000000	3.86666667,15041.000000
3.875,0.408167693	3.87500000,17368.000000	3.87500000,15847.000000		3.87500000,12997.000000	3.87500000,17527.000000	3.87500000,15194.000000		3.87500000,16494.000000	3.87500000,11283.000000	3.87500000,16033.000000		3.87500000,16683.000000	3.87500000,20922.000000	3.87500000,19536.000000		3.87500000,38868.000000	3.87500000,26916.000000	3.87500000,23040.000000		3.87500000,19732.000000	3.87500000,28129.000000	3.87500000,23686.000000		3.87500000,12058.000000	3.87500000,13834.000000	3.87500000,15105.000000		3.87500000,14133.000000	3.87500000,16911.000000	3.87500000,15145.000000		3.87500000,15526.000000	3.87500000,18376.000000	3.87500000,18404.000000		3.87500000,19379.000000	3.87500000,19365.000000	3.87500000,20357.000000		3.87500000,11254.000000	3.87500000,16603.000000	3.87500000,15122.000000
3.88333333,0.416546899	3.88333333,17527.000000	3.88333333,16123.000000		3.88333333,13372.000000	3.88333333,17779.000000	3.88333333,15262.000000		3.88333333,16890.000000	3.88333333,11414.000000	3.88333333,16129.000000		3.88333333,16984.000000	3.88333333,20973.000000	3.88333333,19395.000000		3.88333333,39346.000000	3.88333333,27432.000000	3.88333333,23182.000000		3.88333333,20129.000000	3.88333333,28349.000000	3.88333333,23812.000000		3.88333333,12208.000000	3.88333333,14033.000000	3.88333333,15224.000000		3.88333333,14452.000000	3.88333333,17033.000000	3.88333333,15296.000000		3.88333333,15806.000000	3.88333333,18684.000000	3.88333333,18587.000000		3.88333333,19923.000000	3.88333333,19695.000000	3.88333333,20537.000000		3.88333333,11478.000000	3.88333333,16798.000000	3.88333333,15295.000000
3.89166667,0.430078369	3.89166667,17878.000000	3.89166667,16338.000000		3.89166667,13668.000000	3.89166667,17980.000000	3.89166667,15459.000000		3.89166667,17224.000000	3.89166667,11646.000000	3.89166667,16244.000000		3.89166667,17512.000000	3.89166667,21144.000000	3.89166667,19280.000000		3.89166667,39590.000000	3.89166667,27859.000000	3.89166667,23348.000000		3.89166667,20805.000000	3.89166667,28827.000000	3.89166667,23929.000000		3.89166667,12442.000000	3.89166667,14199.000000	3.89166667,15441.000000		3.89166667,14711.000000	3.89166667,17305.000000	3.89166667,15404.000000		3.89166667,16249.000000	3.89166667,18933.000000	3.89166667,18757.000000		3.89166667,20323.000000	3.89166667,19953.000000	3.89166667,20906.000000		3.89166667,11636.000000	3.89166667,17101.000000	3.89166667,15438.000000
3.9,0.4397592	3.90000000,18168.000000	3.90000000,16665.000000		3.90000000,14175.000000	3.90000000,18391.000000	3.90000000,15655.000000		3.90000000,17827.000000	3.90000000,11833.000000	3.90000000,16474.000000		3.90000000,17911.000000	3.90000000,21357.000000	3.90000000,19242.000000		3.90000000,39831.000000	3.90000000,28634.000000	3.90000000,23648.000000		3.90000000,21303.000000	3.90000000,29243.000000	3.90000000,24239.000000		3.90000000,12637.000000	3.90000000,14455.000000	3.90000000,15635.000000		3.90000000,15148.000000	3.90000000,17516.000000	3.90000000,15647.000000		3.90000000,16572.000000	3.90000000,19387.000000	3.90000000,19076.000000		3.90000000,20979.000000	3.90000000,20461.000000	3.90000000,21188.000000		3.90000000,11888.000000	3.90000000,17325.000000	3.90000000,15692.000000
3.90833333,0.454863465	3.90833333,18616.000000	3.90833333,16974.000000		3.90833333,14551.000000	3.90833333,18672.000000	3.90833333,15950.000000		3.90833333,18294.000000	3.90833333,12131.000000	3.90833333,16682.000000		3.90833333,18572.000000	3.90833333,21749.000000	3.90833333,19298.000000		3.90833333,39903.000000	3.90833333,29232.000000	3.90833333,23930.000000		3.90833333,22110.000000	3.90833333,29996.000000	3.90833333,24502.000000		3.90833333,12946.000000	3.90833333,14653.000000	3.90833333,15969.000000		3.90833333,15459.000000	3.90833333,17915.000000	3.90833333,15862.000000		3.90833333,17055.000000	3.90833333,19732.000000	3.90833333,19318.000000		3.90833333,21436.000000	3.90833333,20822.000000	3.90833333,21675.000000		3.90833333,12059.000000	3.90833333,17715.000000	3.90833333,15919.000000
3.91666667,0.465195108	3.91666667,18979.000000	3.91666667,17372.000000		3.91666667,15169.000000	3.91666667,19207.000000	3.91666667,16218.000000		3.91666667,19086.000000	3.91666667,12375.000000	3.91666667,17088.000000		3.91666667,19053.000000	3.91666667,22097.000000	3.91666667,19368.000000		3.91666667,39868.000000	3.91666667,30212.000000	3.91666667,24397.000000		3.91666667,22681.000000	3.91666667,30620.000000	3.91666667,25028.000000		3.91666667,13188.000000	3.91666667,14998.000000	3.91666667,16219.000000		3.91666667,15970.000000	3.91666667,18206.000000	3.91666667,16230.000000		3.91666667,17356.000000	3.91666667,20318.000000	3.91666667,19769.000000		3.91666667,22172.000000	3.91666667,21449.000000	3.91666667,22042.000000		3.91666667,12319.000000	3.91666667,17977.000000	3.91666667,16246.000000
3.925,0.4808146	3.92500000,19538.000000	3.92500000,17676.000000		3.92500000,15609.000000	3.92500000,19598.000000	3.92500000,16692.000000		3.92500000,19669.000000	3.92500000,12773.000000	3.92500000,17400.000000		3.92500000,19825.000000	3.92500000,22692.000000	3.92500000,19608.000000		3.92500000,39752.000000	3.92500000,30966.000000	3.92500000,24771.000000		3.92500000,23580.000000	3.92500000,31653.000000	3.92500000,25435.000000		3.92500000,13543.000000	3.92500000,15228.000000	3.92500000,16652.000000		3.92500000,16350.000000	3.92500000,18692.000000	3.92500000,16495.000000		3.92500000,17800.000000	3.92500000,20728.000000	3.92500000,20097.000000		3.92500000,22673.000000	3.92500000,21885.000000	3.92500000,22663.000000		3.92500000,12491.000000	3.92500000,18402.000000	3.92500000,16517.000000
3.93333333,0.491064891	3.93333333,19936.000000	3.93333333,18121.000000		3.93333333,16302.000000	3.93333333,20242.000000	3.93333333,17026.000000		3.93333333,20620.000000	3.93333333,13038.000000	3.93333333,17921.000000		3.93333333,20369.000000	3.93333333,23179.000000	3.93333333,19811.000000		3.93333333,39432.000000	3.93333333,32199.000000	3.93333333,25401.000000		3.93333333,24197.000000	3.93333333,32442.000000	3.93333333,26159.000000		3.93333333,13812.000000	3.93333333,15586.000000	3.93333333,16981.000000		3.93333333,16899.000000	3.93333333,19032.000000	3.93333333,16971.000000		3.93333333,18094.000000	3.93333333,21403.000000	3.93333333,20664.000000		3.93333333,23411.000000	3.93333333,22586.000000	3.93333333,23124.000000		3.93333333,12737.000000	3.93333333,18696.000000	3.93333333,16923.000000
3.94166667,0.50595222	3.94166667,20615.000000	3.94166667,18447.000000		3.94166667,16779.000000	3.94166667,20678.000000	3.94166667,17572.000000		3.94166667,21295.000000	3.94166667,13469.000000	3.94166667,18331.000000		3.94166667,21215.000000	3.94166667,24012.000000	3.94166667,20273.000000		3.94166667,39125.000000	3.94166667,33040.000000	3.94166667,25869.000000		3.94166667,25133.000000	3.94166667,33767.000000	3.94166667,26734.000000		3.94166667,14189.000000	3.94166667,15853.000000	3.94166667,17476.000000		3.94166667,17271.000000	3.94166667,19588.000000	3.94166667,17324.000000		3.94166667,18513.000000	3.94166667,21877.000000	3.94166667,21079.000000		3.94166667,23915.000000	3.94166667,23089.000000	3.94166667,23836.000000		3.94166667,12891.000000	3.94166667,19114.000000	3.94166667,17211.000000
3.95,0.515388996	3.95000000,21051.000000	3.95000000,18897.000000		3.95000000,17502.000000	3.95000000,21390.000000	3.95000000,17964.000000		3.95000000,22356.000000	3.95000000,13777.000000	3.95000000,18996.000000		3.95000000,21793.000000	3.95000000,24597.000000	3.95000000,20623.000000		3.95000000,38533.000000	3.95000000,34396.000000	3.95000000,26668.000000		3.95000000,25755.000000	3.95000000,34721.000000	3.95000000,27652.000000		3.95000000,14435.000000	3.95000000,16237.000000	3.95000000,17848.000000		3.95000000,17833.000000	3.95000000,19984.000000	3.95000000,17880.000000		3.95000000,18761.000000	3.95000000,22596.000000	3.95000000,21749.000000		3.95000000,24632.000000	3.95000000,23852.000000	3.95000000,24349.000000		3.95000000,13103.000000	3.95000000,19386.000000	3.95000000,17651.000000
3.95833333,0.528567942	3.95833333,21743.000000	3.95833333,19183.000000		3.95833333,17984.000000	3.95833333,21883.000000	3.95833333,18577.000000		3.95833333,23083.000000	3.95833333,14228.000000	3.95833333,19457.000000		3.95833333,22667.000000	3.95833333,25580.000000	3.95833333,21254.000000		3.95833333,38058.000000	3.95833333,35319.000000	3.95833333,27261.000000		3.95833333,26671.000000	3.95833333,36252.000000	3.95833333,28355.000000		3.95833333,14833.000000	3.95833333,16487.000000	3.95833333,18396.000000		3.95833333,18193.000000	3.95833333,20573.000000	3.95833333,18256.000000		3.95833333,19101.000000	3.95833333,23080.000000	3.95833333,22223.000000		3.95833333,25109.000000	3.95833333,24349.000000	3.95833333,25155.000000		3.95833333,13228.000000	3.95833333,19786.000000	3.95833333,17953.000000
3.96666667,0.536540391	3.96666667,22201.000000	3.96666667,19627.000000		3.96666667,18692.000000	3.96666667,22608.000000	3.96666667,19016.000000		3.96666667,24189.000000	3.96666667,14550.000000	3.96666667,20180.000000		3.96666667,23243.000000	3.96666667,26285.000000	3.96666667,21752.000000		3.96666667,37228.000000	3.96666667,36720.000000	3.96666667,28151.000000		3.96666667,27258.000000	3.96666667,37335.000000	3.96666667,29478.000000		3.96666667,15091.000000	3.96666667,16859.000000	3.96666667,18799.000000		3.96666667,18721.000000	3.96666667,20967.000000	3.96666667,18846.000000		3.96666667,19283.000000	3.96666667,23792.000000	3.96666667,22926.000000		3.96666667,25752.000000	3.96666667,25098.000000	3.96666667,25686.000000		3.96666667,13389.000000	3.96666667,20033.000000	3.96666667,18408.000000
3.975,0.547061854	3.97500000,22858.000000	3.97500000,19870.000000		3.97500000,19147.000000	3.97500000,23107.000000	3.97500000,19660.000000		3.97500000,24923.000000	3.97500000,15015.000000	3.97500000,20685.000000		3.97500000,24091.000000	3.97500000,27403.000000	3.97500000,22550.000000		3.97500000,36607.000000	3.97500000,37650.000000	3.97500000,28784.000000		3.97500000,28088.000000	3.97500000,38995.000000	3.97500000,30246.000000		3.97500000,15438.000000	3.97500000,17082.000000	3.97500000,19365.000000		3.97500000,19080.000000	3.97500000,21545.000000	3.97500000,19251.000000		3.97500000,19508.000000	3.97500000,24262.000000	3.97500000,23397.000000		3.97500000,26138.000000	3.97500000,25591.000000	3.97500000,26490.000000		3.97500000,13473.000000	3.97500000,20383.000000	3.97500000,18681.000000
3.98333333,0.552946281	3.98333333,23296.000000	3.98333333,20204.000000		3.98333333,19788.000000	3.98333333,23824.000000	3.98333333,20107.000000		3.98333333,26003.000000	3.98333333,15312.000000	3.98333333,21466.000000		3.98333333,24630.000000	3.98333333,28157.000000	3.98333333,23133.000000		3.98333333,35584.000000	3.98333333,38997.000000	3.98333333,29778.000000		3.98333333,28597.000000	3.98333333,40107.000000	3.98333333,31479.000000		3.98333333,15659.000000	3.98333333,17371.000000	3.98333333,19729.000000		3.98333333,19540.000000	3.98333333,21894.000000	3.98333333,19852.000000		3.98333333,19623.000000	3.98333333,24900.000000	3.98333333,24166.000000		3.98333333,26689.000000	3.98333333,26245.000000	3.98333333,27005.000000		3.98333333,13565.000000	3.98333333,20555.000000	3.98333333,19088.000000
3.99166667,0.559915394	3.99166667,23897.000000	3.99166667,20396.000000		3.99166667,20183.000000	3.99166667,24291.000000	3.99166667,20699.000000		3.99166667,26695.000000	3.99166667,15730.000000	3.99166667,21993.000000		3.99166667,25390.000000	3.99166667,29299.000000	3.99166667,24099.000000		3.99166667,34850.000000	3.99166667,39859.000000	3.99166667,30415.000000		3.99166667,29283.000000	3.99166667,41790.000000	3.99166667,32301.000000		3.99166667,15957.000000	3.99166667,17555.000000	3.99166667,20263.000000		3.99166667,19835.000000	3.99166667,22428.000000	3.99166667,20236.000000		3.99166667,19711.000000	3.99166667,25319.000000	3.99166667,24635.000000		3.99166667,26984.000000	3.99166667,26631.000000	3.99166667,27782.000000		3.99166667,13601.000000	3.99166667,20797.000000	3.99166667,19350.000000
4,0.563277924	4.00000000,24268.000000	4.00000000,20609.000000		4.00000000,20713.000000	4.00000000,24932.000000	4.00000000,21095.000000		4.00000000,27670.000000	4.00000000,15993.000000	4.00000000,22732.000000		4.00000000,25855.000000	4.00000000,30065.000000	4.00000000,24756.000000		4.00000000,33686.000000	4.00000000,41033.000000	4.00000000,31374.000000		4.00000000,29677.000000	4.00000000,42895.000000	4.00000000,33564.000000		4.00000000,16117.000000	4.00000000,17779.000000	4.00000000,20599.000000		4.00000000,20192.000000	4.00000000,22732.000000	4.00000000,20799.000000		4.00000000,19732.000000	4.00000000,25841.000000	4.00000000,25328.000000		4.00000000,27343.000000	4.00000000,27162.000000	4.00000000,28246.000000		4.00000000,13616.000000	4.00000000,20881.000000	4.00000000,19671.000000
4.00833333,0.566233696	4.00833333,24753.000000	4.00833333,20718.000000		4.00833333,21018.000000	4.00833333,25330.000000	4.00833333,21653.000000		4.00833333,28270.000000	4.00833333,16343.000000	4.00833333,23187.000000		4.00833333,26474.000000	4.00833333,31178.000000	4.00833333,25802.000000		4.00833333,32877.000000	4.00833333,41734.000000	4.00833333,31979.000000		4.00833333,30165.000000	4.00833333,44435.000000	4.00833333,34378.000000		4.00833333,16316.000000	4.00833333,17900.000000	4.00833333,21044.000000		4.00833333,20384.000000	4.00833333,23155.000000	4.00833333,21137.000000		4.00833333,19704.000000	4.00833333,26150.000000	4.00833333,25748.000000		4.00833333,27531.000000	4.00833333,27469.000000	4.00833333,28894.000000		4.00833333,13598.000000	4.00833333,21001.000000	4.00833333,19853.000000
4.01666667,0.566721805	4.01666667,25018.000000	4.01666667,20787.000000		4.01666667,21399.000000	4.01666667,25834.000000	4.01666667,21985.000000		4.01666667,29074.000000	4.01666667,16556.000000	4.01666667,23876.000000		4.01666667,26833.000000	4.01666667,31878.000000	4.01666667,26502.000000		4.01666667,31619.000000	4.01666667,42651.000000	4.01666667,32861.000000		4.01666667,30414.000000	4.01666667,45407.000000	4.01666667,35552.000000		4.01666667,16423.000000	4.01666667,18020.000000	4.01666667,21299.000000		4.01666667,20621.000000	4.01666667,23355.000000	4.01666667,21604.000000		4.01666667,19623.000000	4.01666667,26515.000000	4.01666667,26304.000000		4.01666667,27711.000000	4.01666667,27791.000000	4.01666667,29276.000000		4.01666667,13532.000000	4.01666667,21020.000000	4.01666667,20071.000000
4.025,0.56523036	4.02500000,25343.000000	4.02500000,20778.000000		4.02500000,21595.000000	4.02500000,26117.000000	4.02500000,22394.000000		4.02500000,29539.000000	4.02500000,16796.000000	4.02500000,24268.000000		4.02500000,27271.000000	4.02500000,32847.000000	4.02500000,27501.000000		4.02500000,30767.000000	4.02500000,43164.000000	4.02500000,33400.000000		4.02500000,30668.000000	4.02500000,46734.000000	4.02500000,36267.000000		4.02500000,16519.000000	4.02500000,18044.000000	4.02500000,21620.000000		4.02500000,20734.000000	4.02500000,23609.000000	4.02500000,21881.000000		4.02500000,19450.000000	4.02500000,26701.000000	4.02500000,26643.000000		4.02500000,27734.000000	4.02500000,27958.000000	4.02500000,29719.000000		4.02500000,13457.000000	4.02500000,20944.000000	4.02500000,20183.000000
4.03333333,0.562789815	4.03333333,25499.000000	4.03333333,20708.000000		4.03333333,21797.000000	4.03333333,26458.000000	4.03333333,22601.000000		4.03333333,30119.000000	4.03333333,16940.000000	4.03333333,24792.000000		4.03333333,27494.000000	4.03333333,33444.000000	4.03333333,28208.000000		4.03333333,29465.000000	4.03333333,43708.000000	4.03333333,34078.000000		4.03333333,30751.000000	4.03333333,47490.000000	4.03333333,37269.000000		4.03333333,16571.000000	4.03333333,18046.000000	4.03333333,21787.000000		4.03333333,20845.000000	4.03333333,23718.000000	4.03333333,22202.000000		4.03333333,19301.000000	4.03333333,26856.000000	4.03333333,27033.000000		4.03333333,27708.000000	4.03333333,28066.000000	4.03333333,29982.000000		4.03333333,13309.000000	4.03333333,20882.000000	4.03333333,20254.000000
4.04166667,0.556959623	4.04166667,25626.000000	4.04166667,20603.000000		4.04166667,21872.000000	4.04166667,26609.000000	4.04166667,22903.000000		4.04166667,30416.000000	4.04166667,17058.000000	4.04166667,25088.000000		4.04166667,27719.000000	4.04166667,34200.000000	4.04166667,29138.000000		4.04166667,28592.000000	4.04166667,43926.000000	4.04166667,34465.000000		4.04166667,30749.000000	4.04166667,48429.000000	4.04166667,37845.000000		4.04166667,16562.000000	4.04166667,17998.000000	4.04166667,21933.000000		4.04166667,20825.000000	4.04166667,23809.000000	4.04166667,22368.000000		4.04166667,18973.000000	4.04166667,26870.000000	4.04166667,27258.000000		4.04166667,27620.000000	4.04166667,28049.000000	4.04166667,30203.000000		4.04166667,13183.000000	4.04166667,20690.000000	4.04166667,20262.000000
4.05,0.551753125	4.05000000,25644.000000	4.05000000,20355.000000		4.05000000,21883.000000	4.05000000,26731.000000	4.05000000,22994.000000		4.05000000,30729.000000	4.05000000,17095.000000	4.05000000,25421.000000		4.05000000,27794.000000	4.05000000,34636.000000	4.05000000,29754.000000		4.05000000,27287.000000	4.05000000,44067.000000	4.05000000,34903.000000		4.05000000,30658.000000	4.05000000,48864.000000	4.05000000,38543.000000		4.05000000,16527.000000	4.05000000,17839.000000	4.05000000,21981.000000		4.05000000,20762.000000	4.05000000,23791.000000	4.05000000,22525.000000		4.05000000,18755.000000	4.05000000,26812.000000	4.05000000,27447.000000		4.05000000,27384.000000	4.05000000,27915.000000	4.05000000,30260.000000		4.05000000,12958.000000	4.05000000,20481.000000	4.05000000,20198.000000
4.05833333,0.541909591	4.05833333,25548.000000	4.05833333,20153.000000		4.05833333,21827.000000	4.05833333,26748.000000	4.05833333,23045.000000		4.05833333,30845.000000	4.05833333,17085.000000	4.05833333,25571.000000		4.05833333,27788.000000	4.05833333,35114.000000	4.05833333,30537.000000		4.05833333,26420.000000	4.05833333,43998.000000	4.05833333,35106.000000		4.05833333,30398.000000	4.05833333,49351.000000	4.05833333,38918.000000		4.05833333,16400.000000	4.05833333,17701.000000	4.05833333,21958.000000		4.05833333,20656.000000	4.05833333,23649.000000	4.05833333,22564.000000		4.05833333,18342.000000	4.05833333,26676.000000	4.05833333,27495.000000		4.05833333,27140.000000	4.05833333,27735.000000	4.05833333,30238.000000		4.05833333,12781.000000	4.05833333,20132.000000	4.05833333,20100.000000
4.06666667,0.534181197	4.06666667,25408.000000	4.06666667,19752.000000		4.06666667,21649.000000	4.06666667,26634.000000	4.06666667,23038.000000		4.06666667,30875.000000	4.06666667,17026.000000	4.06666667,25687.000000		4.06666667,27705.000000	4.06666667,35322.000000	4.06666667,30995.000000		4.06666667,25135.000000	4.06666667,43708.000000	4.06666667,35242.000000		4.06666667,30142.000000	4.06666667,49473.000000	4.06666667,39273.000000		4.06666667,16298.000000	4.06666667,17424.000000	4.06666667,21902.000000		4.06666667,20418.000000	4.06666667,23525.000000	4.06666667,22539.000000		4.06666667,18030.000000	4.06666667,26401.000000	4.06666667,27436.000000		4.06666667,26723.000000	4.06666667,27363.000000	4.06666667,30130.000000		4.06666667,12482.000000	4.06666667,19836.000000	4.06666667,19857.000000
4.075,0.520839548	4.07500000,25108.000000	4.07500000,19439.000000		4.07500000,21470.000000	4.07500000,26488.000000	4.07500000,22935.000000		4.07500000,30799.000000	4.07500000,16851.000000	4.07500000,25678.000000		4.07500000,27469.000000	4.07500000,35484.000000	4.07500000,31553.000000		4.07500000,24291.000000	4.07500000,43351.000000	4.07500000,35235.000000		4.07500000,29641.000000	4.07500000,49425.000000	4.07500000,39393.000000		4.07500000,16067.000000	4.07500000,17198.000000	4.07500000,21696.000000		4.07500000,20212.000000	4.07500000,23227.000000	4.07500000,22429.000000		4.07500000,17507.000000	4.07500000,26106.000000	4.07500000,27334.000000		4.07500000,26367.000000	4.07500000,27025.000000	4.07500000,29815.000000		4.07500000,12263.000000	4.07500000,19320.000000	4.07500000,19663.000000
4.08333333,0.510941779	4.08333333,24829.000000	4.08333333,18898.000000		4.08333333,21116.000000	4.08333333,26137.000000	4.08333333,22776.000000		4.08333333,30546.000000	4.08333333,16695.000000	4.08333333,25555.000000		4.08333333,27239.000000	4.08333333,35483.000000	4.08333333,31818.000000		4.08333333,23049.000000	4.08333333,42593.000000	4.08333333,35046.000000		4.08333333,29234.000000	4.08333333,49216.000000	4.08333333,39350.000000		4.08333333,15898.000000	4.08333333,16769.000000	4.08333333,21491.000000		4.08333333,19842.000000	4.08333333,22943.000000	4.08333333,22234.000000		4.08333333,17149.000000	4.08333333,25579.000000	4.08333333,27020.000000		4.08333333,25752.000000	4.08333333,26427.000000	4.08333333,29523.000000		4.08333333,11909.000000	4.08333333,18956.000000	4.08333333,19265.000000
4.09166667,0.494834178	4.09166667,24307.000000	4.09166667,18504.000000		4.09166667,20825.000000	4.09166667,25855.000000	4.09166667,22435.000000		4.09166667,30286.000000	4.09166667,16382.000000	4.09166667,25400.000000		4.09166667,26787.000000	4.09166667,35294.000000	4.09166667,32120.000000		4.09166667,22239.000000	4.09166667,41981.000000	4.09166667,34834.000000		4.09166667,28524.000000	4.09166667,48632.000000	4.09166667,39200.000000		4.09166667,15560.000000	4.09166667,16455.000000	4.09166667,21117.000000		4.09166667,19542.000000	4.09166667,22479.000000	4.09166667,22009.000000		4.09166667,16551.000000	4.09166667,25165.000000	4.09166667,26746.000000		4.09166667,25295.000000	4.09166667,25950.000000	4.09166667,28929.000000		4.09166667,11658.000000	4.09166667,18332.000000	4.09166667,18982.000000
4.1,0.483255145	4.10000000,23891.000000	4.10000000,17836.000000		4.10000000,20314.000000	4.10000000,25283.000000	4.10000000,22162.000000		4.10000000,29774.000000	4.10000000,16149.000000	4.10000000,25032.000000		4.10000000,26421.000000	4.10000000,35047.000000	4.10000000,32189.000000		4.10000000,21053.000000	4.10000000,40842.000000	4.10000000,34298.000000		4.10000000,27986.000000	4.10000000,48063.000000	4.10000000,38765.000000		4.10000000,15313.000000	4.10000000,15969.000000	4.10000000,20800.000000		4.10000000,19067.000000	4.10000000,22079.000000	4.10000000,21602.000000		4.10000000,16151.000000	4.10000000,24425.000000	4.10000000,26202.000000		4.10000000,24536.000000	4.10000000,25135.000000	4.10000000,28457.000000		4.10000000,11262.000000	4.10000000,17866.000000	4.10000000,18458.000000
4.10833333,0.465032405	4.10833333,23212.000000	4.10833333,17388.000000		4.10833333,19928.000000	4.10833333,24865.000000	4.10833333,21653.000000		4.10833333,29349.000000	4.10833333,15720.000000	4.10833333,24745.000000		4.10833333,25783.000000	4.10833333,34550.000000	4.10833333,32169.000000		4.10833333,20285.000000	4.10833333,39981.000000	4.10833333,33870.000000		4.10833333,27102.000000	4.10833333,46986.000000	4.10833333,38340.000000		4.10833333,14917.000000	4.10833333,15588.000000	4.10833333,20259.000000		4.10833333,18686.000000	4.10833333,21425.000000	4.10833333,21260.000000		4.10833333,15526.000000	4.10833333,23899.000000	4.10833333,25796.000000		4.10833333,24006.000000	4.10833333,24540.000000	4.10833333,27655.000000		4.10833333,10982.000000	4.10833333,17161.000000	4.10833333,18061.000000
4.11666667,0.452341568	4.11666667,22687.000000	4.11666667,16643.000000		4.11666667,19290.000000	4.11666667,24114.000000	4.11666667,21267.000000		4.11666667,28604.000000	4.11666667,15392.000000	4.11666667,24179.000000		4.11666667,25302.000000	4.11666667,34074.000000	4.11666667,32035.000000		4.11666667,19165.000000	4.11666667,38524.000000	4.11666667,33046.000000		4.11666667,26464.000000	4.11666667,46122.000000	4.11666667,37530.000000		4.11666667,14615.000000	4.11666667,14993.000000	4.11666667,19831.000000		4.11666667,18087.000000	4.11666667,20954.000000	4.11666667,20660.000000		4.11666667,15070.000000	4.11666667,23013.000000	4.11666667,25041.000000		4.11666667,23168.000000	4.11666667,23570.000000	4.11666667,27021.000000		4.11666667,10552.000000	4.11666667,16644.000000	4.11666667,17442.000000
4.125,0.432708734	4.12500000,21840.000000	4.12500000,16104.000000		4.12500000,18828.000000	4.12500000,23562.000000	4.12500000,20591.000000		4.12500000,28042.000000	4.12500000,14860.000000	4.12500000,23730.000000		4.12500000,24510.000000	4.12500000,33243.000000	4.12500000,31682.000000		4.12500000,18444.000000	4.12500000,37474.000000	4.12500000,32401.000000		4.12500000,25448.000000	4.12500000,44618.000000	4.12500000,36868.000000		4.12500000,14141.000000	4.12500000,14570.000000	4.12500000,19159.000000		4.12500000,17696.000000	4.12500000,20158.000000	4.12500000,20226.000000		4.12500000,14415.000000	4.12500000,22392.000000	4.12500000,24465.000000		4.12500000,22569.000000	4.12500000,22880.000000	4.12500000,26013.000000		4.12500000,10259.000000	4.12500000,15895.000000	4.12500000,17008.000000
4.13333333,0.419339968	4.13333333,21243.000000	4.13333333,15320.000000		4.13333333,18098.000000	4.13333333,22677.000000	4.13333333,20114.000000		4.13333333,27112.000000	4.13333333,14471.000000	4.13333333,22999.000000		4.13333333,23939.000000	4.13333333,32622.000000	4.13333333,31356.000000		4.13333333,17397.000000	4.13333333,35781.000000	4.13333333,31319.000000		4.13333333,24737.000000	4.13333333,43482.000000	4.13333333,35704.000000		4.13333333,13801.000000	4.13333333,13900.000000	4.13333333,18653.000000		4.13333333,17008.000000	4.13333333,19600.000000	4.13333333,19523.000000		4.13333333,13945.000000	4.13333333,21381.000000	4.13333333,23558.000000		4.13333333,21630.000000	4.13333333,21823.000000	4.13333333,25265.000000		4.13333333,9810.000000	4.13333333,15338.000000	4.13333333,16289.000000
4.14166667,0.399029205	4.14166667,20291.000000	4.14166667,14779.000000		4.14166667,17585.000000	4.14166667,22053.000000	4.14166667,19330.000000		4.14166667,26439.000000	4.14166667,13875.000000	4.14166667,22419.000000		4.14166667,23033.000000	4.14166667,31506.000000	4.14166667,30698.000000		4.14166667,16724.000000	4.14166667,34590.000000	4.14166667,30518.000000		4.14166667,23636.000000	4.14166667,41619.000000	4.14166667,34849.000000		4.14166667,13292.000000	4.14166667,13449.000000	4.14166667,17851.000000		4.14166667,16545.000000	4.14166667,18714.000000	4.14166667,18996.000000		4.14166667,13304.000000	4.14166667,20689.000000	4.14166667,22899.000000		4.14166667,20997.000000	4.14166667,21073.000000	4.14166667,24116.000000		4.14166667,9510.000000	4.14166667,14540.000000	4.14166667,15792.000000
4.15,0.385443501	4.15000000,19625.000000	4.15000000,13944.000000		4.15000000,16790.000000	4.15000000,21052.000000	4.15000000,18780.000000		4.15000000,25370.000000	4.15000000,13445.000000	4.15000000,21541.000000		4.15000000,22399.000000	4.15000000,30699.000000	4.15000000,30200.000000		4.15000000,15751.000000	4.15000000,32751.000000	4.15000000,29232.000000		4.15000000,22881.000000	4.15000000,40313.000000	4.15000000,33429.000000		4.15000000,12934.000000	4.15000000,12755.000000	4.15000000,17311.000000		4.15000000,15840.000000	4.15000000,18111.000000	4.15000000,18153.000000		4.15000000,12868.000000	4.15000000,19617.000000	4.15000000,21866.000000		4.15000000,20043.000000	4.15000000,19935.000000	4.15000000,23311.000000		4.15000000,9058.000000	4.15000000,13996.000000	4.15000000,15025.000000
4.15833333,0.365078504	4.15833333,18605.000000	4.15833333,13403.000000		4.15833333,16248.000000	4.15833333,20365.000000	4.15833333,17895.000000		4.15833333,24624.000000	4.15833333,12782.000000	4.15833333,20914.000000		4.15833333,21419.000000	4.15833333,29409.000000	4.15833333,29291.000000		4.15833333,15123.000000	4.15833333,31480.000000	4.15833333,28335.000000		4.15833333,21739.000000	4.15833333,38209.000000	4.15833333,32433.000000		4.15833333,12387.000000	4.15833333,12293.000000	4.15833333,16463.000000		4.15833333,15356.000000	4.15833333,17171.000000	4.15833333,17572.000000		4.15833333,12187.000000	4.15833333,18921.000000	4.15833333,21147.000000		4.15833333,19404.000000	4.15833333,19178.000000	4.15833333,22075.000000		4.15833333,8760.000000	4.15833333,13167.000000	4.15833333,14516.000000
4.16666667,0.351682621	4.16666667,17927.000000	4.16666667,12597.000000		4.16666667,15421.000000	4.16666667,19304.000000	4.16666667,17291.000000		4.16666667,23468.000000	4.16666667,12345.000000	4.16666667,19946.000000		4.16666667,20746.000000	4.16666667,28504.000000	4.16666667,28619.000000		4.16666667,14224.000000	4.16666667,29574.000000	4.16666667,26913.000000		4.16666667,20969.000000	4.16666667,36775.000000	4.16666667,30797.000000		4.16666667,12010.000000	4.16666667,11579.000000	4.16666667,15887.000000		4.16666667,14627.000000	4.16666667,16542.000000	4.16666667,16684.000000		4.16666667,11764.000000	4.16666667,17802.000000	4.16666667,19993.000000		4.16666667,18433.000000	4.16666667,18008.000000	4.16666667,21207.000000		4.16666667,8316.000000	4.16666667,12617.000000	4.16666667,13722.000000
4.175,0.331805733	4.17500000,16882.000000	4.17500000,12029.000000		4.17500000,14867.000000	4.17500000,18593.000000	4.17500000,16376.000000		4.17500000,22681.000000	4.17500000,11643.000000	4.17500000,19242.000000		4.17500000,19727.000000	4.17500000,27068.000000	4.17500000,27501.000000		4.17500000,13652.000000	4.17500000,28296.000000	4.17500000,25921.000000		4.17500000,19819.000000	4.17500000,34568.000000	4.17500000,29715.000000		4.17500000,11456.000000	4.17500000,11124.000000	4.17500000,14995.000000		4.17500000,14131.000000	4.17500000,15592.000000	4.17500000,16063.000000		4.17500000,11143.000000	4.17500000,17080.000000	4.17500000,19251.000000		4.17500000,17790.000000	4.17500000,17253.000000	4.17500000,19941.000000		4.17500000,8027.000000	4.17500000,11817.000000	4.17500000,13171.000000
4.18333333,0.318816607	4.18333333,16199.000000	4.18333333,11254.000000		4.18333333,14035.000000	4.18333333,17529.000000	4.18333333,15776.000000		4.18333333,21484.000000	4.18333333,11186.000000	4.18333333,18190.000000		4.18333333,19041.000000	4.18333333,26102.000000	4.18333333,26715.000000		4.18333333,12825.000000	4.18333333,26370.000000	4.18333333,24414.000000		4.18333333,19059.000000	4.18333333,33081.000000	4.18333333,28011.000000		4.18333333,11079.000000	4.18333333,10415.000000	4.18333333,14417.000000		4.18333333,13406.000000	4.18333333,14963.000000	4.18333333,15132.000000		4.18333333,10727.000000	4.18333333,15974.000000	4.18333333,18100.000000		4.18333333,16853.000000	4.18333333,16111.000000	4.18333333,19074.000000		4.18333333,7600.000000	4.18333333,11285.000000	4.18333333,12378.000000
4.19166667,0.299915937	4.19166667,15156.000000	4.19166667,10713.000000		4.19166667,13486.000000	4.19166667,16810.000000	4.19166667,14804.000000		4.19166667,20682.000000	4.19166667,10501.000000	4.19166667,17495.000000		4.19166667,18018.000000	4.19166667,24595.000000	4.19166667,25458.000000		4.19166667,12298.000000	4.19166667,25115.000000	4.19166667,23429.000000		4.19166667,17934.000000	4.19166667,30820.000000	4.19166667,26836.000000		4.19166667,10527.000000	4.19166667,9969.000000	4.19166667,13512.000000		4.19166667,12905.000000	4.19166667,14020.000000	4.19166667,14541.000000		4.19166667,10117.000000	4.19166667,15277.000000	4.19166667,17352.000000		4.19166667,16230.000000	4.19166667,15373.000000	4.19166667,17803.000000		4.19166667,7321.000000	4.19166667,10530.000000	4.19166667,11876.000000
4.2,0.287686092	4.20000000,14503.000000	4.20000000,9969.000000		4.20000000,12673.000000	4.20000000,15733.000000	4.20000000,14204.000000		4.20000000,19481.000000	4.20000000,10051.000000	4.20000000,16427.000000		4.20000000,17341.000000	4.20000000,23587.000000	4.20000000,24598.000000		4.20000000,11543.000000	4.20000000,23297.000000	4.20000000,21920.000000		4.20000000,17199.000000	4.20000000,29361.000000	4.20000000,25128.000000		4.20000000,10170.000000	4.20000000,9326.000000	4.20000000,12922.000000		4.20000000,12217.000000	4.20000000,13400.000000	4.20000000,13614.000000		4.20000000,9717.000000	4.20000000,14217.000000	4.20000000,16192.000000		4.20000000,15333.000000	4.20000000,14300.000000	4.20000000,16965.000000		4.20000000,6914.000000	4.20000000,10031.000000	4.20000000,11103.000000
4.20833333,0.269978577	4.20833333,13535.000000	4.20833333,9505.000000		4.20833333,12145.000000	4.20833333,15029.000000	4.20833333,13264.000000		4.20833333,18691.000000	4.20833333,9396.000000	4.20833333,15723.000000		4.20833333,16335.000000	4.20833333,22086.000000	4.20833333,23251.000000		4.20833333,11063.000000	4.20833333,22118.000000	4.20833333,20904.000000		4.20833333,16128.000000	4.20833333,27192.000000	4.20833333,23993.000000		4.20833333,9624.000000	4.20833333,8882.000000	4.20833333,12060.000000		4.20833333,11740.000000	4.20833333,12484.000000	4.20833333,12993.000000		4.20833333,9175.000000	4.20833333,13528.000000	4.20833333,15434.000000		4.20833333,14747.000000	4.20833333,13592.000000	4.20833333,15749.000000		4.20833333,6651.000000	4.20833333,9336.000000	4.20833333,10613.000000
4.21666667,0.258616482	4.21666667,12887.000000	4.21666667,8803.000000		4.21666667,11369.000000	4.21666667,14030.000000	4.21666667,12683.000000		4.21666667,17523.000000	4.21666667,8959.000000	4.21666667,14674.000000		4.21666667,15678.000000	4.21666667,21110.000000	4.21666667,22344.000000		4.21666667,10372.000000	4.21666667,20415.000000	4.21666667,19453.000000		4.21666667,15431.000000	4.21666667,25753.000000	4.21666667,22290.000000		4.21666667,9277.000000	4.21666667,8254.000000	4.21666667,11511.000000		4.21666667,11063.000000	4.21666667,11901.000000	4.21666667,12103.000000		4.21666667,8795.000000	4.21666667,12552.000000	4.21666667,14357.000000		4.21666667,13894.000000	4.21666667,12586.000000	4.21666667,14983.000000		4.21666667,6268.000000	4.21666667,8855.000000	4.21666667,9876.000000
4.225,0.242264826	4.22500000,11959.000000	4.22500000,8364.000000		4.22500000,10869.000000	4.22500000,13369.000000	4.22500000,11797.000000		4.22500000,16762.000000	4.22500000,8334.000000	4.22500000,13982.000000		4.22500000,14715.000000	4.22500000,19640.000000	4.22500000,20990.000000		4.22500000,9934.000000	4.22500000,19319.000000	4.22500000,18511.000000		4.22500000,14427.000000	4.22500000,23719.000000	4.22500000,21193.000000		4.22500000,8761.000000	4.22500000,7867.000000	4.22500000,10685.000000		4.22500000,10594.000000	4.22500000,11032.000000	4.22500000,11513.000000		4.22500000,8290.000000	4.22500000,11908.000000	4.22500000,13647.000000		4.22500000,13365.000000	4.22500000,11937.000000	4.22500000,13836.000000		4.22500000,6020.000000	4.22500000,8212.000000	4.22500000,9419.000000
4.23333333,0.231824715	4.23333333,11375.000000	4.23333333,7721.000000		4.23333333,10142.000000	4.23333333,12418.000000	4.23333333,11222.000000		4.23333333,15651.000000	4.23333333,7953.000000	4.23333333,12997.000000		4.23333333,14090.000000	4.23333333,18680.000000	4.23333333,20072.000000		4.23333333,9309.000000	4.23333333,17758.000000	4.23333333,17133.000000		4.23333333,13780.000000	4.23333333,22405.000000	4.23333333,19590.000000		4.23333333,8419.000000	4.23333333,7286.000000	4.23333333,10151.000000		4.23333333,9957.000000	4.23333333,10495.000000	4.23333333,10688.000000		4.23333333,7974.000000	4.23333333,10998.000000	4.23333333,12647.000000		4.23333333,12562.000000	4.23333333,11011.000000	4.23333333,13104.000000		4.23333333,5667.000000	4.23333333,7796.000000	4.23333333,8749.000000
4.24166667,0.216883152	4.24166667,10532.000000	4.24166667,7332.000000		4.24166667,9679.000000	4.24166667,11823.000000	4.24166667,10399.000000		4.24166667,14937.000000	4.24166667,7380.000000	4.24166667,12340.000000		4.24166667,13186.000000	4.24166667,17306.000000	4.24166667,18711.000000		4.24166667,8914.000000	4.24166667,16772.000000	4.24166667,16239.000000		4.24166667,12854.000000	4.24166667,20530.000000	4.24166667,18578.000000		4.24166667,7938.000000	4.24166667,6941.000000	4.24166667,9410.000000		4.24166667,9568.000000	4.24166667,9707.000000	4.24166667,10148.000000		4.24166667,7506.000000	4.24166667,10434.000000	4.24166667,11973.000000		4.24166667,12081.000000	4.24166667,10399.000000	4.24166667,12074.000000		4.24166667,5441.000000	4.24166667,7223.000000	4.24166667,8315.000000
4.25,0.207446376	4.25000000,10010.000000	4.25000000,6744.000000		4.25000000,9012.000000	4.25000000,10971.000000	4.25000000,9883.000000		4.25000000,13902.000000	4.25000000,7014.000000	4.25000000,11428.000000		4.25000000,12606.000000	4.25000000,16434.000000	4.25000000,17836.000000		4.25000000,8348.000000	4.25000000,15405.000000	4.25000000,14968.000000		4.25000000,12266.000000	4.25000000,19330.000000	4.25000000,17083.000000		4.25000000,7636.000000	4.25000000,6408.000000	4.25000000,8908.000000		4.25000000,8966.000000	4.25000000,9210.000000	4.25000000,9362.000000		4.25000000,7178.000000	4.25000000,9624.000000	4.25000000,11058.000000		4.25000000,11369.000000	4.25000000,9600.000000	4.25000000,11424.000000		4.25000000,5117.000000	4.25000000,6848.000000	4.25000000,7686.000000
4.25833333,0.193942023	4.25833333,9250.000000	4.25833333,6431.000000		4.25833333,8589.000000	4.25833333,10427.000000	4.25833333,9127.000000		4.25833333,13242.000000	4.25833333,6477.000000	4.25833333,10832.000000		4.25833333,11772.000000	4.25833333,15167.000000	4.25833333,16554.000000		4.25833333,7992.000000	4.25833333,14539.000000	4.25833333,14169.000000		4.25833333,11425.000000	4.25833333,17656.000000	4.25833333,16162.000000		4.25833333,7156.000000	4.25833333,6111.000000	4.25833333,8232.000000		4.25833333,8571.000000	4.25833333,8502.000000	4.25833333,8869.000000		4.25833333,6777.000000	4.25833333,9107.000000	4.25833333,10471.000000		4.25833333,10904.000000	4.25833333,9097.000000	4.25833333,10502.000000		4.25833333,4910.000000	4.25833333,6339.000000	4.25833333,7328.000000
4.26666667,0.185508583	4.26666667,8785.000000	4.26666667,5913.000000		4.26666667,7986.000000	4.26666667,9638.000000	4.26666667,8643.000000		4.26666667,12296.000000	4.26666667,6169.000000	4.26666667,10001.000000		4.26666667,11241.000000	4.26666667,14349.000000	4.26666667,15721.000000		4.26666667,7486.000000	4.26666667,13333.000000	4.26666667,13023.000000		4.26666667,10892.000000	4.26666667,16609.000000	4.26666667,14825.000000		4.26666667,6875.000000	4.26666667,5652.000000	4.26666667,7793.000000		4.26666667,8034.000000	4.26666667,8067.000000	4.26666667,8180.000000		4.26666667,6490.000000	4.26666667,8391.000000	4.26666667,9645.000000		4.26666667,10271.000000	4.26666667,8369.000000	4.26666667,9932.000000		4.26666667,4618.000000	4.26666667,6022.000000	4.26666667,6766.000000
4.275,0.17344144	4.27500000,8121.000000	4.27500000,5601.000000		4.27500000,7606.000000	4.27500000,9178.000000	4.27500000,7970.000000		4.27500000,11697.000000	4.27500000,5701.000000	4.27500000,9458.000000		4.27500000,10487.000000	4.27500000,13210.000000	4.27500000,14526.000000		4.27500000,7168.000000	4.27500000,12600.000000	4.27500000,12304.000000		4.27500000,10135.000000	4.27500000,15147.000000	4.27500000,14008.000000		4.27500000,6456.000000	4.27500000,5352.000000	4.27500000,7172.000000		4.27500000,7685.000000	4.27500000,7438.000000	4.27500000,7725.000000		4.27500000,6104.000000	4.27500000,7923.000000	4.27500000,9128.000000		4.27500000,9854.000000	4.27500000,7928.000000	4.27500000,9135.000000		4.27500000,4434.000000	4.27500000,5567.000000	4.27500000,6430.000000
4.28333333,0.165848632	4.28333333,7708.000000	4.28333333,5175.000000		4.28333333,7066.000000	4.28333333,8490.000000	4.28333333,7548.000000		4.28333333,10845.000000	4.28333333,5422.000000	4.28333333,8712.000000		4.28333333,10008.000000	4.28333333,12490.000000	4.28333333,13752.000000		4.28333333,6715.000000	4.28333333,11569.000000	4.28333333,11313.000000		4.28333333,9659.000000	4.28333333,14257.000000	4.28333333,12835.000000		4.28333333,6206.000000	4.28333333,4952.000000	4.28333333,6814.000000		4.28333333,7185.000000	4.28333333,7061.000000	4.28333333,7117.000000		4.28333333,5877.000000	4.28333333,7308.000000	4.28333333,8383.000000		4.28333333,9275.000000	4.28333333,7308.000000	4.28333333,8644.000000		4.28333333,4169.000000	4.28333333,5296.000000	4.28333333,5937.000000
4.29166667,0.155083114	4.29166667,7137.000000	4.29166667,4901.000000		4.29166667,6726.000000	4.29166667,8082.000000	4.29166667,6968.000000		4.29166667,10307.000000	4.29166667,5029.000000	4.29166667,8241.000000		4.29166667,9325.000000	4.29166667,11482.000000	4.29166667,12663.000000		4.29166667,6431.000000	4.29166667,10932.000000	4.29166667,10669.000000		4.29166667,8988.000000	4.29166667,12995.000000	4.29166667,12101.000000		4.29166667,5820.000000	4.29166667,4706.000000	4.29166667,6275.000000		4.29166667,6885.000000	4.29166667,6500.000000	4.29166667,6734.000000		4.29166667,5519.000000	4.29166667,6919.000000	4.29166667,7934.000000		4.29166667,8922.000000	4.29166667,6904.000000	4.29166667,7955.000000		4.29166667,4004.000000	4.29166667,4907.000000	4.29166667,5662.000000
4.3,0.148385172	4.30000000,6782.000000	4.30000000,4550.000000		4.30000000,6246.000000	4.30000000,7506.000000	4.30000000,6614.000000		4.30000000,9547.000000	4.30000000,4788.000000	4.30000000,7576.000000		4.30000000,8898.000000	4.30000000,10866.000000	4.30000000,11976.000000		4.30000000,6028.000000	4.30000000,10065.000000	4.30000000,9810.000000		4.30000000,8569.000000	4.30000000,12225.000000	4.30000000,11091.000000		4.30000000,5590.000000	4.30000000,4378.000000	4.30000000,5936.000000		4.30000000,6450.000000	4.30000000,6169.000000	4.30000000,6190.000000		4.30000000,5315.000000	4.30000000,6380.000000	4.30000000,7335.000000		4.30000000,8422.000000	4.30000000,6380.000000	4.30000000,7530.000000		4.30000000,3764.000000	4.30000000,4658.000000	4.30000000,5211.000000
4.30833333,0.138948396	4.30833333,6307.000000	4.30833333,4326.000000		4.30833333,5945.000000	4.30833333,7153.000000	4.30833333,6081.000000		4.30833333,9070.000000	4.30833333,4452.000000	4.30833333,7186.000000		4.30833333,8291.000000	4.30833333,9991.000000	4.30833333,11004.000000		4.30833333,5776.000000	4.30833333,9548.000000	4.30833333,9261.000000		4.30833333,7975.000000	4.30833333,11156.000000	4.30833333,10483.000000		4.30833333,5224.000000	4.30833333,4175.000000	4.30833333,5489.000000		4.30833333,6166.000000	4.30833333,5699.000000	4.30833333,5866.000000		4.30833333,5007.000000	4.30833333,6059.000000	4.30833333,6955.000000		4.30833333,8089.000000	4.30833333,6054.000000	4.30833333,6962.000000		4.30833333,3615.000000	4.30833333,4339.000000	4.30833333,4984.000000
4.31666667,0.132982618	4.31666667,6011.000000	4.31666667,4012.000000		4.31666667,5522.000000	4.31666667,6665.000000	4.31666667,5791.000000		4.31666667,8401.000000	4.31666667,4234.000000	4.31666667,6609.000000		4.31666667,7910.000000	4.31666667,9464.000000	4.31666667,10406.000000		4.31666667,5423.000000	4.31666667,8822.000000	4.31666667,8534.000000		4.31666667,7603.000000	4.31666667,10536.000000	4.31666667,9630.000000		4.31666667,5033.000000	4.31666667,3870.000000	4.31666667,5188.000000		4.31666667,5777.000000	4.31666667,5408.000000	4.31666667,5407.000000		4.31666667,4814.000000	4.31666667,5583.000000	4.31666667,6421.000000		4.31666667,7643.000000	4.31666667,5600.000000	4.31666667,6600.000000		4.31666667,3402.000000	4.31666667,4148.000000	4.31666667,4613.000000
4.325,0.12471188	4.32500000,5604.000000	4.32500000,3841.000000		4.32500000,5258.000000	4.32500000,6366.000000	4.32500000,5339.000000		4.32500000,7984.000000	4.32500000,3945.000000	4.32500000,6254.000000		4.32500000,7371.000000	4.32500000,8718.000000	4.32500000,9566.000000		4.32500000,5201.000000	4.32500000,8387.000000	4.32500000,8069.000000		4.32500000,7085.000000	4.32500000,9651.000000	4.32500000,9100.000000		4.32500000,4709.000000	4.32500000,3698.000000	4.32500000,4836.000000		4.32500000,5518.000000	4.32500000,5016.000000	4.32500000,5114.000000		4.32500000,4535.000000	4.32500000,5323.000000	4.32500000,6105.000000		4.32500000,7343.000000	4.32500000,5333.000000	4.32500000,6112.000000		4.32500000,3267.000000	4.32500000,3873.000000	4.32500000,4404.000000
4.33333333,0.119451148	4.33333333,5331.000000	4.33333333,3591.000000		4.33333333,4887.000000	4.33333333,5968.000000	4.33333333,5065.000000		4.33333333,7400.000000	4.33333333,3771.000000	4.33333333,5763.000000		4.33333333,7032.000000	4.33333333,8054.000000	4.33333333,9021.000000		4.33333333,4889.000000	4.33333333,7779.000000	4.33333333,7450.000000		4.33333333,6760.000000	4.33333333,9137.000000	4.33333333,8400.000000		4.33333333,4544.000000	4.33333333,3459.000000	4.33333333,4577.000000		4.33333333,5190.000000	4.33333333,4785.000000	4.33333333,4721.000000		4.33333333,4376.000000	4.33333333,4944.000000	4.33333333,5658.000000		4.33333333,6963.000000	4.33333333,4938.000000	4.33333333,5818.000000		4.33333333,3075.000000	4.33333333,3726.000000	4.33333333,4094.000000
4.34166667,0.112183746	4.34166667,4992.000000	4.34166667,3442.000000		4.34166667,4657.000000	4.34166667,5726.000000	4.34166667,4683.000000		4.34166667,7039.000000	4.34166667,3561.000000	4.34166667,5483.000000		4.34166667,6554.000000	4.34166667,7636.000000	4.34166667,8302.000000		4.34166667,4696.000000	4.34166667,7449.000000	4.34166667,7072.000000		4.34166667,6307.000000	4.34166667,8422.000000	4.34166667,7961.000000		4.34166667,4271.000000	4.34166667,3312.000000	4.34166667,4231.000000		4.34166667,4950.000000	4.34166667,4437.000000	4.34166667,4484.000000		4.34166667,4133.000000	4.34166667,4709.000000	4.34166667,5382.000000		4.34166667,6707.000000	4.34166667,4724.000000	4.34166667,5413.000000		4.34166667,2956.000000	4.34166667,3494.000000	4.34166667,3908.000000
4.35,0.107655178	4.35000000,4783.000000	4.35000000,3215.000000		4.35000000,4335.000000	4.35000000,5391.000000	4.35000000,4476.000000		4.35000000,6531.000000	4.35000000,3395.000000	4.35000000,5062.000000		4.35000000,6259.000000	4.35000000,7074.000000	4.35000000,7845.000000		4.35000000,4424.000000	4.35000000,6949.000000	4.35000000,6562.000000		4.35000000,6024.000000	4.35000000,7984.000000	4.35000000,7362.000000		4.35000000,4078.000000	4.35000000,3096.000000	4.35000000,4034.000000		4.35000000,4650.000000	4.35000000,4234.000000	4.35000000,4149.000000		4.35000000,3997.000000	4.35000000,4383.000000	4.35000000,5002.000000		4.35000000,6369.000000	4.35000000,4401.000000	4.35000000,5166.000000		4.35000000,2790.000000	4.35000000,3358.000000	4.35000000,3660.000000
4.35833333,0.101336877	4.35833333,4506.000000	4.35833333,3099.000000		4.35833333,4135.000000	4.35833333,5199.000000	4.35833333,4153.000000		4.35833333,6219.000000	4.35833333,3197.000000	4.35833333,4819.000000		4.35833333,5845.000000	4.35833333,6744.000000	4.35833333,7221.000000		4.35833333,4256.000000	4.35833333,6657.000000	4.35833333,6234.000000		4.35833333,5629.000000	4.35833333,7411.000000	4.35833333,7013.000000		4.35833333,3857.000000	4.35833333,2976.000000	4.35833333,3746.000000		4.35833333,4459.000000	4.35833333,3952.000000	4.35833333,3964.000000		4.35833333,3773.000000	4.35833333,4197.000000	4.35833333,4794.000000		4.35833333,6138.000000	4.35833333,4220.000000	4.35833333,4840.000000		4.35833333,2684.000000	4.35833333,3164.000000	4.35833333,3504.000000
[truncated: 5,477 more rows]
