# Supplementary material for: The [4Fe-4S] cluster of sulfurtransferase TtuA desulfurizes TtuB during tRNA modification in Thermus thermophilus
Source: Commun Biol. 2020 Apr 7;3:168. doi: 10.1038/s42003-020-0895-3 (PMC7138817; doi:10.1038/s42003-020-0895-3)
Supplement: Supplementary file 4 — Supplementary data 2 [file 42003_2020_895_MOESM4_ESM.xlsx]

## Sheet: Sheet1
WT				S55A				D59A				K137A				D161A
First measuremant	Second measuremant	Third measuremant		First measuremant	Second measuremant	Third measuremant		First measuremant	Second measuremant	Third measuremant		First measuremant	Second measuremant	Third measuremant		First measuremant	Second measuremant	Third measuremant
min,Intensity	min,Intensity	min,Intensity		min,Intensity	min,Intensity	min,Intensity		min,Intensity	min,Intensity	min,Intensity		min,Intensity	min,Intensity	min,Intensity		min,Intensity	min,Intensity	min,Intensity
0.00000000,-4210.000000	0.00000000,-4234.000000	0.00000000,-4157.000000		0.00000000,-3383.000000	0.00000000,-3772.000000	0.00000000,-3944.000000		0.00000000,-4044.000000	0.00000000,-4257.000000	0.00000000,-4000.000000		0.00000000,-4393.000000	0.00000000,-3904.000000	0.00000000,-4135.000000		0.00000000,-4135.000000	0.00000000,-4120.000000	0.00000000,-4120.000000
0.00833333,-4220.000000	0.00833333,-4224.000000	0.00833333,-4148.000000		0.00833333,-3385.000000	0.00833333,-3927.000000	0.00833333,-3954.000000		0.00833333,-4035.000000	0.00833333,-4249.000000	0.00833333,-4007.000000		0.00833333,-4398.000000	0.00833333,-3890.000000	0.00833333,-4124.000000		0.00833333,-4129.000000	0.00833333,-4103.000000	0.00833333,-4106.000000
0.01666667,-4144.000000	0.01666667,-4082.000000	0.01666667,-4076.000000		0.01666667,-4080.000000	0.01666667,-4070.000000	0.01666667,-4062.000000		0.01666667,-4094.000000	0.01666667,-4081.000000	0.01666667,-4090.000000		0.01666667,-4082.000000	0.01666667,-4083.000000	0.01666667,-4090.000000		0.01666667,-4077.000000	0.01666667,-4069.000000	0.01666667,-4057.000000
0.02500000,-4074.000000	0.02500000,-4085.000000	0.02500000,-4072.000000		0.02500000,-4073.000000	0.02500000,-4084.000000	0.02500000,-4087.000000		0.02500000,-4088.000000	0.02500000,-4078.000000	0.02500000,-4089.000000		0.02500000,-4090.000000	0.02500000,-4084.000000	0.02500000,-4086.000000		0.02500000,-4068.000000	0.02500000,-4064.000000	0.02500000,-4076.000000
0.03333333,-4075.000000	0.03333333,-4069.000000	0.03333333,-4085.000000		0.03333333,-4090.000000	0.03333333,-4082.000000	0.03333333,-4087.000000		0.03333333,-4078.000000	0.03333333,-4103.000000	0.03333333,-4082.000000		0.03333333,-4076.000000	0.03333333,-4084.000000	0.03333333,-4096.000000		0.03333333,-4067.000000	0.03333333,-4064.000000	0.03333333,-4070.000000
0.04166667,-4076.000000	0.04166667,-4084.000000	0.04166667,-4074.000000		0.04166667,-4075.000000	0.04166667,-4084.000000	0.04166667,-4074.000000		0.04166667,-4086.000000	0.04166667,-4083.000000	0.04166667,-4080.000000		0.04166667,-4093.000000	0.04166667,-4071.000000	0.04166667,-4093.000000		0.04166667,-4075.000000	0.04166667,-4056.000000	0.04166667,-4067.000000
0.05000000,-4084.000000	0.05000000,-4082.000000	0.05000000,-4081.000000		0.05000000,-4080.000000	0.05000000,-4094.000000	0.05000000,-4087.000000		0.05000000,-4094.000000	0.05000000,-4095.000000	0.05000000,-4076.000000		0.05000000,-4085.000000	0.05000000,-4068.000000	0.05000000,-4095.000000		0.05000000,-4073.000000	0.05000000,-4071.000000	0.05000000,-4074.000000
0.05833333,-4084.000000	0.05833333,-4085.000000	0.05833333,-4091.000000		0.05833333,-4092.000000	0.05833333,-4082.000000	0.05833333,-4086.000000		0.05833333,-4081.000000	0.05833333,-4090.000000	0.05833333,-4076.000000		0.05833333,-4076.000000	0.05833333,-4088.000000	0.05833333,-4089.000000		0.05833333,-4070.000000	0.05833333,-4063.000000	0.05833333,-4076.000000
0.06666667,-4091.000000	0.06666667,-4078.000000	0.06666667,-4065.000000		0.06666667,-4077.000000	0.06666667,-4076.000000	0.06666667,-4086.000000		0.06666667,-4083.000000	0.06666667,-4082.000000	0.06666667,-4086.000000		0.06666667,-4086.000000	0.06666667,-4082.000000	0.06666667,-4070.000000		0.06666667,-4068.000000	0.06666667,-4066.000000	0.06666667,-4062.000000
0.07500000,-4091.000000	0.07500000,-4072.000000	0.07500000,-4074.000000		0.07500000,-4088.000000	0.07500000,-4088.000000	0.07500000,-4099.000000		0.07500000,-4078.000000	0.07500000,-4099.000000	0.07500000,-4085.000000		0.07500000,-4086.000000	0.07500000,-4075.000000	0.07500000,-4070.000000		0.07500000,-4072.000000	0.07500000,-4085.000000	0.07500000,-4065.000000
0.08333333,-4092.000000	0.08333333,-4068.000000	0.08333333,-4088.000000		0.08333333,-4090.000000	0.08333333,-4095.000000	0.08333333,-4079.000000		0.08333333,-4086.000000	0.08333333,-4099.000000	0.08333333,-4082.000000		0.08333333,-4077.000000	0.08333333,-4085.000000	0.08333333,-4071.000000		0.08333333,-4077.000000	0.08333333,-4075.000000	0.08333333,-4070.000000
0.09166667,-4081.000000	0.09166667,-4077.000000	0.09166667,-4070.000000		0.09166667,-4081.000000	0.09166667,-4081.000000	0.09166667,-4078.000000		0.09166667,-4090.000000	0.09166667,-4102.000000	0.09166667,-4082.000000		0.09166667,-4072.000000	0.09166667,-4088.000000	0.09166667,-4087.000000		0.09166667,-4085.000000	0.09166667,-4059.000000	0.09166667,-4067.000000
0.10000000,-4081.000000	0.10000000,-4085.000000	0.10000000,-4081.000000		0.10000000,-4092.000000	0.10000000,-4089.000000	0.10000000,-4078.000000		0.10000000,-4083.000000	0.10000000,-4107.000000	0.10000000,-4079.000000		0.10000000,-4077.000000	0.10000000,-4076.000000	0.10000000,-4085.000000		0.10000000,-4076.000000	0.10000000,-4075.000000	0.10000000,-4060.000000
0.10833333,-4090.000000	0.10833333,-4083.000000	0.10833333,-4087.000000		0.10833333,-4097.000000	0.10833333,-4086.000000	0.10833333,-4083.000000		0.10833333,-4077.000000	0.10833333,-4094.000000	0.10833333,-4082.000000		0.10833333,-4080.000000	0.10833333,-4094.000000	0.10833333,-4082.000000		0.10833333,-4080.000000	0.10833333,-4064.000000	0.10833333,-4066.000000
0.11666667,-4087.000000	0.11666667,-4071.000000	0.11666667,-4085.000000		0.11666667,-4098.000000	0.11666667,-4095.000000	0.11666667,-4070.000000		0.11666667,-4082.000000	0.11666667,-4096.000000	0.11666667,-4083.000000		0.11666667,-4094.000000	0.11666667,-4075.000000	0.11666667,-4081.000000		0.11666667,-4085.000000	0.11666667,-4073.000000	0.11666667,-4056.000000
0.12500000,-4098.000000	0.12500000,-4081.000000	0.12500000,-4085.000000		0.12500000,-4086.000000	0.12500000,-4098.000000	0.12500000,-4083.000000		0.12500000,-4083.000000	0.12500000,-4093.000000	0.12500000,-4082.000000		0.12500000,-4093.000000	0.12500000,-4087.000000	0.12500000,-4077.000000		0.12500000,-4066.000000	0.12500000,-4083.000000	0.12500000,-4069.000000
0.13333333,-4079.000000	0.13333333,-4090.000000	0.13333333,-4084.000000		0.13333333,-4096.000000	0.13333333,-4087.000000	0.13333333,-4078.000000		0.13333333,-4085.000000	0.13333333,-4094.000000	0.13333333,-4079.000000		0.13333333,-4090.000000	0.13333333,-4086.000000	0.13333333,-4070.000000		0.13333333,-4077.000000	0.13333333,-4075.000000	0.13333333,-4062.000000
0.14166667,-4100.000000	0.14166667,-4079.000000	0.14166667,-4064.000000		0.14166667,-4087.000000	0.14166667,-4079.000000	0.14166667,-4095.000000		0.14166667,-4089.000000	0.14166667,-4101.000000	0.14166667,-4089.000000		0.14166667,-4081.000000	0.14166667,-4092.000000	0.14166667,-4087.000000		0.14166667,-4065.000000	0.14166667,-4073.000000	0.14166667,-4066.000000
0.15000000,-4089.000000	0.15000000,-4079.000000	0.15000000,-4087.000000		0.15000000,-4092.000000	0.15000000,-4078.000000	0.15000000,-4084.000000		0.15000000,-4079.000000	0.15000000,-4094.000000	0.15000000,-4085.000000		0.15000000,-4075.000000	0.15000000,-4087.000000	0.15000000,-4083.000000		0.15000000,-4068.000000	0.15000000,-4076.000000	0.15000000,-4063.000000
0.15833333,-4084.000000	0.15833333,-4085.000000	0.15833333,-4083.000000		0.15833333,-4079.000000	0.15833333,-4095.000000	0.15833333,-4084.000000		0.15833333,-4079.000000	0.15833333,-4087.000000	0.15833333,-4083.000000		0.15833333,-4062.000000	0.15833333,-4082.000000	0.15833333,-4081.000000		0.15833333,-4078.000000	0.15833333,-4076.000000	0.15833333,-4068.000000
0.16666667,-4076.000000	0.16666667,-4081.000000	0.16666667,-4093.000000		0.16666667,-4080.000000	0.16666667,-4094.000000	0.16666667,-4082.000000		0.16666667,-4091.000000	0.16666667,-4096.000000	0.16666667,-4081.000000		0.16666667,-4076.000000	0.16666667,-4090.000000	0.16666667,-4089.000000		0.16666667,-4059.000000	0.16666667,-4076.000000	0.16666667,-4073.000000
0.17500000,-4070.000000	0.17500000,-4084.000000	0.17500000,-4079.000000		0.17500000,-4097.000000	0.17500000,-4101.000000	0.17500000,-4101.000000		0.17500000,-4095.000000	0.17500000,-4100.000000	0.17500000,-4085.000000		0.17500000,-4073.000000	0.17500000,-4082.000000	0.17500000,-4084.000000		0.17500000,-4056.000000	0.17500000,-4072.000000	0.17500000,-4071.000000
0.18333333,-4098.000000	0.18333333,-4073.000000	0.18333333,-4076.000000		0.18333333,-4100.000000	0.18333333,-4082.000000	0.18333333,-4068.000000		0.18333333,-4099.000000	0.18333333,-4107.000000	0.18333333,-4074.000000		0.18333333,-4076.000000	0.18333333,-4099.000000	0.18333333,-4100.000000		0.18333333,-4073.000000	0.18333333,-4079.000000	0.18333333,-4067.000000
0.19166667,-4093.000000	0.19166667,-4070.000000	0.19166667,-4084.000000		0.19166667,-4086.000000	0.19166667,-4089.000000	0.19166667,-4088.000000		0.19166667,-4096.000000	0.19166667,-4089.000000	0.19166667,-4075.000000		0.19166667,-4068.000000	0.19166667,-4088.000000	0.19166667,-4070.000000		0.19166667,-4076.000000	0.19166667,-4075.000000	0.19166667,-4084.000000
0.20000000,-4085.000000	0.20000000,-4068.000000	0.20000000,-4097.000000		0.20000000,-4081.000000	0.20000000,-4097.000000	0.20000000,-4079.000000		0.20000000,-4092.000000	0.20000000,-4084.000000	0.20000000,-4082.000000		0.20000000,-4087.000000	0.20000000,-4093.000000	0.20000000,-4091.000000		0.20000000,-4075.000000	0.20000000,-4075.000000	0.20000000,-4079.000000
0.20833333,-4073.000000	0.20833333,-4055.000000	0.20833333,-4087.000000		0.20833333,-4095.000000	0.20833333,-4090.000000	0.20833333,-4081.000000		0.20833333,-4082.000000	0.20833333,-4083.000000	0.20833333,-4079.000000		0.20833333,-4087.000000	0.20833333,-4098.000000	0.20833333,-4081.000000		0.20833333,-4063.000000	0.20833333,-4081.000000	0.20833333,-4073.000000
0.21666667,-4094.000000	0.21666667,-4059.000000	0.21666667,-4084.000000		0.21666667,-4088.000000	0.21666667,-4071.000000	0.21666667,-4082.000000		0.21666667,-4092.000000	0.21666667,-4093.000000	0.21666667,-4084.000000		0.21666667,-4082.000000	0.21666667,-4081.000000	0.21666667,-4079.000000		0.21666667,-4069.000000	0.21666667,-4066.000000	0.21666667,-4082.000000
0.22500000,-4093.000000	0.22500000,-4066.000000	0.22500000,-4089.000000		0.22500000,-4087.000000	0.22500000,-4090.000000	0.22500000,-4079.000000		0.22500000,-4088.000000	0.22500000,-4085.000000	0.22500000,-4084.000000		0.22500000,-4080.000000	0.22500000,-4084.000000	0.22500000,-4090.000000		0.22500000,-4079.000000	0.22500000,-4048.000000	0.22500000,-4069.000000
0.23333333,-4070.000000	0.23333333,-4079.000000	0.23333333,-4093.000000		0.23333333,-4078.000000	0.23333333,-4078.000000	0.23333333,-4099.000000		0.23333333,-4091.000000	0.23333333,-4080.000000	0.23333333,-4093.000000		0.23333333,-4096.000000	0.23333333,-4091.000000	0.23333333,-4096.000000		0.23333333,-4070.000000	0.23333333,-4070.000000	0.23333333,-4076.000000
0.24166667,-4074.000000	0.24166667,-4078.000000	0.24166667,-4107.000000		0.24166667,-4088.000000	0.24166667,-4075.000000	0.24166667,-4090.000000		0.24166667,-4101.000000	0.24166667,-4091.000000	0.24166667,-4090.000000		0.24166667,-4082.000000	0.24166667,-4096.000000	0.24166667,-4073.000000		0.24166667,-4075.000000	0.24166667,-4090.000000	0.24166667,-4081.000000
0.25000000,-4087.000000	0.25000000,-4073.000000	0.25000000,-4090.000000		0.25000000,-4090.000000	0.25000000,-4078.000000	0.25000000,-4097.000000		0.25000000,-4082.000000	0.25000000,-4082.000000	0.25000000,-4089.000000		0.25000000,-4067.000000	0.25000000,-4101.000000	0.25000000,-4083.000000		0.25000000,-4070.000000	0.25000000,-4077.000000	0.25000000,-4059.000000
0.25833333,-4081.000000	0.25833333,-4080.000000	0.25833333,-4091.000000		0.25833333,-4087.000000	0.25833333,-4070.000000	0.25833333,-4090.000000		0.25833333,-4091.000000	0.25833333,-4099.000000	0.25833333,-4104.000000		0.25833333,-4088.000000	0.25833333,-4073.000000	0.25833333,-4079.000000		0.25833333,-4080.000000	0.25833333,-4078.000000	0.25833333,-4069.000000
0.26666667,-4083.000000	0.26666667,-4062.000000	0.26666667,-4091.000000		0.26666667,-4088.000000	0.26666667,-4102.000000	0.26666667,-4087.000000		0.26666667,-4095.000000	0.26666667,-4101.000000	0.26666667,-4082.000000		0.26666667,-4079.000000	0.26666667,-4068.000000	0.26666667,-4083.000000		0.26666667,-4073.000000	0.26666667,-4087.000000	0.26666667,-4073.000000
0.27500000,-4100.000000	0.27500000,-4063.000000	0.27500000,-4075.000000		0.27500000,-4084.000000	0.27500000,-4089.000000	0.27500000,-4083.000000		0.27500000,-4075.000000	0.27500000,-4094.000000	0.27500000,-4095.000000		0.27500000,-4085.000000	0.27500000,-4094.000000	0.27500000,-4087.000000		0.27500000,-4065.000000	0.27500000,-4079.000000	0.27500000,-4068.000000
0.28333333,-4073.000000	0.28333333,-4086.000000	0.28333333,-4082.000000		0.28333333,-4088.000000	0.28333333,-4076.000000	0.28333333,-4090.000000		0.28333333,-4087.000000	0.28333333,-4093.000000	0.28333333,-4106.000000		0.28333333,-4081.000000	0.28333333,-4086.000000	0.28333333,-4079.000000		0.28333333,-4066.000000	0.28333333,-4076.000000	0.28333333,-4075.000000
0.29166667,-4083.000000	0.29166667,-4080.000000	0.29166667,-4077.000000		0.29166667,-4108.000000	0.29166667,-4097.000000	0.29166667,-4090.000000		0.29166667,-4088.000000	0.29166667,-4091.000000	0.29166667,-4093.000000		0.29166667,-4083.000000	0.29166667,-4089.000000	0.29166667,-4084.000000		0.29166667,-4074.000000	0.29166667,-4084.000000	0.29166667,-4064.000000
0.30000000,-4088.000000	0.30000000,-4082.000000	0.30000000,-4082.000000		0.30000000,-4097.000000	0.30000000,-4093.000000	0.30000000,-4089.000000		0.30000000,-4097.000000	0.30000000,-4096.000000	0.30000000,-4100.000000		0.30000000,-4099.000000	0.30000000,-4087.000000	0.30000000,-4079.000000		0.30000000,-4072.000000	0.30000000,-4092.000000	0.30000000,-4069.000000
0.30833333,-4083.000000	0.30833333,-4077.000000	0.30833333,-4086.000000		0.30833333,-4093.000000	0.30833333,-4095.000000	0.30833333,-4079.000000		0.30833333,-4089.000000	0.30833333,-4082.000000	0.30833333,-4099.000000		0.30833333,-4079.000000	0.30833333,-4077.000000	0.30833333,-4103.000000		0.30833333,-4073.000000	0.30833333,-4075.000000	0.30833333,-4077.000000
0.31666667,-4099.000000	0.31666667,-4078.000000	0.31666667,-4081.000000		0.31666667,-4088.000000	0.31666667,-4079.000000	0.31666667,-4083.000000		0.31666667,-4084.000000	0.31666667,-4110.000000	0.31666667,-4091.000000		0.31666667,-4111.000000	0.31666667,-4097.000000	0.31666667,-4090.000000		0.31666667,-4068.000000	0.31666667,-4094.000000	0.31666667,-4068.000000
0.32500000,-4082.000000	0.32500000,-4077.000000	0.32500000,-4097.000000		0.32500000,-4085.000000	0.32500000,-4063.000000	0.32500000,-4088.000000		0.32500000,-4081.000000	0.32500000,-4097.000000	0.32500000,-4091.000000		0.32500000,-4080.000000	0.32500000,-4078.000000	0.32500000,-4084.000000		0.32500000,-4076.000000	0.32500000,-4092.000000	0.32500000,-4085.000000
0.33333333,-4084.000000	0.33333333,-4084.000000	0.33333333,-4075.000000		0.33333333,-4090.000000	0.33333333,-4075.000000	0.33333333,-4084.000000		0.33333333,-4093.000000	0.33333333,-4078.000000	0.33333333,-4093.000000		0.33333333,-4094.000000	0.33333333,-4093.000000	0.33333333,-4074.000000		0.33333333,-4060.000000	0.33333333,-4080.000000	0.33333333,-4056.000000
0.34166667,-4093.000000	0.34166667,-4081.000000	0.34166667,-4088.000000		0.34166667,-4096.000000	0.34166667,-4097.000000	0.34166667,-4093.000000		0.34166667,-4091.000000	0.34166667,-4100.000000	0.34166667,-4107.000000		0.34166667,-4077.000000	0.34166667,-4099.000000	0.34166667,-4082.000000		0.34166667,-4076.000000	0.34166667,-4075.000000	0.34166667,-4069.000000
0.35000000,-4088.000000	0.35000000,-4085.000000	0.35000000,-4085.000000		0.35000000,-4082.000000	0.35000000,-4094.000000	0.35000000,-4091.000000		0.35000000,-4087.000000	0.35000000,-4093.000000	0.35000000,-4090.000000		0.35000000,-4093.000000	0.35000000,-4086.000000	0.35000000,-4089.000000		0.35000000,-4075.000000	0.35000000,-4090.000000	0.35000000,-4068.000000
0.35833333,-4085.000000	0.35833333,-4073.000000	0.35833333,-4085.000000		0.35833333,-4090.000000	0.35833333,-4078.000000	0.35833333,-4079.000000		0.35833333,-4091.000000	0.35833333,-4099.000000	0.35833333,-4096.000000		0.35833333,-4079.000000	0.35833333,-4088.000000	0.35833333,-4082.000000		0.35833333,-4078.000000	0.35833333,-4079.000000	0.35833333,-4084.000000
0.36666667,-4087.000000	0.36666667,-4075.000000	0.36666667,-4085.000000		0.36666667,-4083.000000	0.36666667,-4095.000000	0.36666667,-4096.000000		0.36666667,-4086.000000	0.36666667,-4093.000000	0.36666667,-4105.000000		0.36666667,-4100.000000	0.36666667,-4084.000000	0.36666667,-4090.000000		0.36666667,-4074.000000	0.36666667,-4086.000000	0.36666667,-4074.000000
0.37500000,-4091.000000	0.37500000,-4081.000000	0.37500000,-4082.000000		0.37500000,-4078.000000	0.37500000,-4100.000000	0.37500000,-4100.000000		0.37500000,-4101.000000	0.37500000,-4096.000000	0.37500000,-4087.000000		0.37500000,-4093.000000	0.37500000,-4095.000000	0.37500000,-4099.000000		0.37500000,-4079.000000	0.37500000,-4062.000000	0.37500000,-4061.000000
0.38333333,-4084.000000	0.38333333,-4082.000000	0.38333333,-4095.000000		0.38333333,-4084.000000	0.38333333,-4091.000000	0.38333333,-4096.000000		0.38333333,-4094.000000	0.38333333,-4099.000000	0.38333333,-4096.000000		0.38333333,-4088.000000	0.38333333,-4083.000000	0.38333333,-4112.000000		0.38333333,-4068.000000	0.38333333,-4060.000000	0.38333333,-4093.000000
0.39166667,-4064.000000	0.39166667,-4084.000000	0.39166667,-4076.000000		0.39166667,-4089.000000	0.39166667,-4091.000000	0.39166667,-4087.000000		0.39166667,-4096.000000	0.39166667,-4105.000000	0.39166667,-4088.000000		0.39166667,-4098.000000	0.39166667,-4093.000000	0.39166667,-4087.000000		0.39166667,-4075.000000	0.39166667,-4078.000000	0.39166667,-4075.000000
0.40000000,-4088.000000	0.40000000,-4077.000000	0.40000000,-4068.000000		0.40000000,-4084.000000	0.40000000,-4087.000000	0.40000000,-4098.000000		0.40000000,-4111.000000	0.40000000,-4106.000000	0.40000000,-4082.000000		0.40000000,-4086.000000	0.40000000,-4085.000000	0.40000000,-4075.000000		0.40000000,-4071.000000	0.40000000,-4080.000000	0.40000000,-4078.000000
0.40833333,-4092.000000	0.40833333,-4097.000000	0.40833333,-4089.000000		0.40833333,-4073.000000	0.40833333,-4082.000000	0.40833333,-4089.000000		0.40833333,-4093.000000	0.40833333,-4112.000000	0.40833333,-4088.000000		0.40833333,-4087.000000	0.40833333,-4094.000000	0.40833333,-4078.000000		0.40833333,-4076.000000	0.40833333,-4068.000000	0.40833333,-4067.000000
0.41666667,-4087.000000	0.41666667,-4082.000000	0.41666667,-4099.000000		0.41666667,-4090.000000	0.41666667,-4093.000000	0.41666667,-4094.000000		0.41666667,-4095.000000	0.41666667,-4101.000000	0.41666667,-4092.000000		0.41666667,-4078.000000	0.41666667,-4078.000000	0.41666667,-4081.000000		0.41666667,-4079.000000	0.41666667,-4084.000000	0.41666667,-4076.000000
0.42500000,-4081.000000	0.42500000,-4082.000000	0.42500000,-4081.000000		0.42500000,-4085.000000	0.42500000,-4092.000000	0.42500000,-4090.000000		0.42500000,-4097.000000	0.42500000,-4096.000000	0.42500000,-4090.000000		0.42500000,-4097.000000	0.42500000,-4096.000000	0.42500000,-4093.000000		0.42500000,-4092.000000	0.42500000,-4080.000000	0.42500000,-4062.000000
0.43333333,-4084.000000	0.43333333,-4067.000000	0.43333333,-4083.000000		0.43333333,-4082.000000	0.43333333,-4090.000000	0.43333333,-4087.000000		0.43333333,-4102.000000	0.43333333,-4105.000000	0.43333333,-4093.000000		0.43333333,-4081.000000	0.43333333,-4103.000000	0.43333333,-4088.000000		0.43333333,-4080.000000	0.43333333,-4085.000000	0.43333333,-4068.000000
0.44166667,-4076.000000	0.44166667,-4069.000000	0.44166667,-4079.000000		0.44166667,-4099.000000	0.44166667,-4089.000000	0.44166667,-4080.000000		0.44166667,-4102.000000	0.44166667,-4095.000000	0.44166667,-4112.000000		0.44166667,-4095.000000	0.44166667,-4081.000000	0.44166667,-4093.000000		0.44166667,-4083.000000	0.44166667,-4078.000000	0.44166667,-4073.000000
0.45000000,-4098.000000	0.45000000,-4091.000000	0.45000000,-4099.000000		0.45000000,-4088.000000	0.45000000,-4092.000000	0.45000000,-4086.000000		0.45000000,-4104.000000	0.45000000,-4112.000000	0.45000000,-4099.000000		0.45000000,-4095.000000	0.45000000,-4084.000000	0.45000000,-4098.000000		0.45000000,-4077.000000	0.45000000,-4094.000000	0.45000000,-4076.000000
0.45833333,-4098.000000	0.45833333,-4083.000000	0.45833333,-4093.000000		0.45833333,-4088.000000	0.45833333,-4093.000000	0.45833333,-4103.000000		0.45833333,-4110.000000	0.45833333,-4110.000000	0.45833333,-4094.000000		0.45833333,-4089.000000	0.45833333,-4097.000000	0.45833333,-4094.000000		0.45833333,-4059.000000	0.45833333,-4071.000000	0.45833333,-4073.000000
0.46666667,-4103.000000	0.46666667,-4084.000000	0.46666667,-4087.000000		0.46666667,-4084.000000	0.46666667,-4081.000000	0.46666667,-4084.000000		0.46666667,-4103.000000	0.46666667,-4111.000000	0.46666667,-4085.000000		0.46666667,-4083.000000	0.46666667,-4094.000000	0.46666667,-4089.000000		0.46666667,-4045.000000	0.46666667,-4084.000000	0.46666667,-4069.000000
0.47500000,-4100.000000	0.47500000,-4089.000000	0.47500000,-4093.000000		0.47500000,-4085.000000	0.47500000,-4084.000000	0.47500000,-4097.000000		0.47500000,-4096.000000	0.47500000,-4106.000000	0.47500000,-4099.000000		0.47500000,-4100.000000	0.47500000,-4084.000000	0.47500000,-4084.000000		0.47500000,-4062.000000	0.47500000,-4076.000000	0.47500000,-4074.000000
0.48333333,-4087.000000	0.48333333,-4087.000000	0.48333333,-4097.000000		0.48333333,-4098.000000	0.48333333,-4085.000000	0.48333333,-4084.000000		0.48333333,-4104.000000	0.48333333,-4097.000000	0.48333333,-4106.000000		0.48333333,-4087.000000	0.48333333,-4094.000000	0.48333333,-4082.000000		0.48333333,-4067.000000	0.48333333,-4087.000000	0.48333333,-4083.000000
0.49166667,-4100.000000	0.49166667,-4081.000000	0.49166667,-4084.000000		0.49166667,-4091.000000	0.49166667,-4079.000000	0.49166667,-4090.000000		0.49166667,-4087.000000	0.49166667,-4092.000000	0.49166667,-4097.000000		0.49166667,-4079.000000	0.49166667,-4097.000000	0.49166667,-4104.000000		0.49166667,-4069.000000	0.49166667,-4084.000000	0.49166667,-4074.000000
0.50000000,-4098.000000	0.50000000,-4087.000000	0.50000000,-4078.000000		0.50000000,-4073.000000	0.50000000,-4079.000000	0.50000000,-4093.000000		0.50000000,-4099.000000	0.50000000,-4097.000000	0.50000000,-4097.000000		0.50000000,-4094.000000	0.50000000,-4092.000000	0.50000000,-4075.000000		0.50000000,-4085.000000	0.50000000,-4085.000000	0.50000000,-4077.000000
0.50833333,-4090.000000	0.50833333,-4079.000000	0.50833333,-4084.000000		0.50833333,-4085.000000	0.50833333,-4081.000000	0.50833333,-4093.000000		0.50833333,-4097.000000	0.50833333,-4103.000000	0.50833333,-4096.000000		0.50833333,-4095.000000	0.50833333,-4093.000000	0.50833333,-4107.000000		0.50833333,-4090.000000	0.50833333,-4085.000000	0.50833333,-4074.000000
0.51666667,-4096.000000	0.51666667,-4075.000000	0.51666667,-4074.000000		0.51666667,-4095.000000	0.51666667,-4104.000000	0.51666667,-4086.000000		0.51666667,-4085.000000	0.51666667,-4104.000000	0.51666667,-4082.000000		0.51666667,-4085.000000	0.51666667,-4093.000000	0.51666667,-4107.000000		0.51666667,-4077.000000	0.51666667,-4074.000000	0.51666667,-4066.000000
0.52500000,-4100.000000	0.52500000,-4085.000000	0.52500000,-4080.000000		0.52500000,-4086.000000	0.52500000,-4091.000000	0.52500000,-4093.000000		0.52500000,-4096.000000	0.52500000,-4097.000000	0.52500000,-4092.000000		0.52500000,-4094.000000	0.52500000,-4085.000000	0.52500000,-4091.000000		0.52500000,-4085.000000	0.52500000,-4095.000000	0.52500000,-4070.000000
0.53333333,-4092.000000	0.53333333,-4085.000000	0.53333333,-4059.000000		0.53333333,-4100.000000	0.53333333,-4091.000000	0.53333333,-4095.000000		0.53333333,-4090.000000	0.53333333,-4093.000000	0.53333333,-4087.000000		0.53333333,-4094.000000	0.53333333,-4083.000000	0.53333333,-4077.000000		0.53333333,-4084.000000	0.53333333,-4068.000000	0.53333333,-4066.000000
0.54166667,-4090.000000	0.54166667,-4089.000000	0.54166667,-4075.000000		0.54166667,-4100.000000	0.54166667,-4096.000000	0.54166667,-4087.000000		0.54166667,-4101.000000	0.54166667,-4110.000000	0.54166667,-4087.000000		0.54166667,-4085.000000	0.54166667,-4094.000000	0.54166667,-4089.000000		0.54166667,-4076.000000	0.54166667,-4087.000000	0.54166667,-4070.000000
0.55000000,-4090.000000	0.55000000,-4079.000000	0.55000000,-4062.000000		0.55000000,-4087.000000	0.55000000,-4093.000000	0.55000000,-4090.000000		0.55000000,-4100.000000	0.55000000,-4114.000000	0.55000000,-4096.000000		0.55000000,-4087.000000	0.55000000,-4092.000000	0.55000000,-4106.000000		0.55000000,-4092.000000	0.55000000,-4094.000000	0.55000000,-4079.000000
0.55833333,-4077.000000	0.55833333,-4092.000000	0.55833333,-4087.000000		0.55833333,-4090.000000	0.55833333,-4090.000000	0.55833333,-4091.000000		0.55833333,-4092.000000	0.55833333,-4096.000000	0.55833333,-4076.000000		0.55833333,-4096.000000	0.55833333,-4084.000000	0.55833333,-4079.000000		0.55833333,-4065.000000	0.55833333,-4078.000000	0.55833333,-4076.000000
0.56666667,-4095.000000	0.56666667,-4091.000000	0.56666667,-4101.000000		0.56666667,-4085.000000	0.56666667,-4094.000000	0.56666667,-4091.000000		0.56666667,-4090.000000	0.56666667,-4109.000000	0.56666667,-4084.000000		0.56666667,-4091.000000	0.56666667,-4078.000000	0.56666667,-4092.000000		0.56666667,-4072.000000	0.56666667,-4074.000000	0.56666667,-4065.000000
0.57500000,-4101.000000	0.57500000,-4077.000000	0.57500000,-4077.000000		0.57500000,-4083.000000	0.57500000,-4084.000000	0.57500000,-4088.000000		0.57500000,-4088.000000	0.57500000,-4109.000000	0.57500000,-4092.000000		0.57500000,-4091.000000	0.57500000,-4091.000000	0.57500000,-4099.000000		0.57500000,-4072.000000	0.57500000,-4090.000000	0.57500000,-4082.000000
0.58333333,-4083.000000	0.58333333,-4101.000000	0.58333333,-4079.000000		0.58333333,-4094.000000	0.58333333,-4090.000000	0.58333333,-4079.000000		0.58333333,-4085.000000	0.58333333,-4093.000000	0.58333333,-4079.000000		0.58333333,-4080.000000	0.58333333,-4100.000000	0.58333333,-4078.000000		0.58333333,-4082.000000	0.58333333,-4079.000000	0.58333333,-4074.000000
0.59166667,-4093.000000	0.59166667,-4094.000000	0.59166667,-4087.000000		0.59166667,-4081.000000	0.59166667,-4102.000000	0.59166667,-4084.000000		0.59166667,-4085.000000	0.59166667,-4104.000000	0.59166667,-4084.000000		0.59166667,-4090.000000	0.59166667,-4091.000000	0.59166667,-4088.000000		0.59166667,-4079.000000	0.59166667,-4095.000000	0.59166667,-4069.000000
0.60000000,-4085.000000	0.60000000,-4090.000000	0.60000000,-4101.000000		0.60000000,-4084.000000	0.60000000,-4101.000000	0.60000000,-4082.000000		0.60000000,-4081.000000	0.60000000,-4103.000000	0.60000000,-4084.000000		0.60000000,-4096.000000	0.60000000,-4087.000000	0.60000000,-4088.000000		0.60000000,-4080.000000	0.60000000,-4091.000000	0.60000000,-4067.000000
0.60833333,-4086.000000	0.60833333,-4078.000000	0.60833333,-4074.000000		0.60833333,-4084.000000	0.60833333,-4101.000000	0.60833333,-4082.000000		0.60833333,-4082.000000	0.60833333,-4092.000000	0.60833333,-4095.000000		0.60833333,-4088.000000	0.60833333,-4103.000000	0.60833333,-4084.000000		0.60833333,-4065.000000	0.60833333,-4090.000000	0.60833333,-4091.000000
0.61666667,-4093.000000	0.61666667,-4093.000000	0.61666667,-4078.000000		0.61666667,-4073.000000	0.61666667,-4097.000000	0.61666667,-4079.000000		0.61666667,-4093.000000	0.61666667,-4107.000000	0.61666667,-4102.000000		0.61666667,-4094.000000	0.61666667,-4091.000000	0.61666667,-4090.000000		0.61666667,-4077.000000	0.61666667,-4085.000000	0.61666667,-4077.000000
0.62500000,-4113.000000	0.62500000,-4089.000000	0.62500000,-4074.000000		0.62500000,-4082.000000	0.62500000,-4087.000000	0.62500000,-4095.000000		0.62500000,-4085.000000	0.62500000,-4104.000000	0.62500000,-4087.000000		0.62500000,-4085.000000	0.62500000,-4089.000000	0.62500000,-4084.000000		0.62500000,-4086.000000	0.62500000,-4087.000000	0.62500000,-4071.000000
0.63333333,-4094.000000	0.63333333,-4091.000000	0.63333333,-4086.000000		0.63333333,-4075.000000	0.63333333,-4108.000000	0.63333333,-4083.000000		0.63333333,-4101.000000	0.63333333,-4091.000000	0.63333333,-4092.000000		0.63333333,-4087.000000	0.63333333,-4093.000000	0.63333333,-4094.000000		0.63333333,-4072.000000	0.63333333,-4091.000000	0.63333333,-4067.000000
0.64166667,-4085.000000	0.64166667,-4086.000000	0.64166667,-4073.000000		0.64166667,-4087.000000	0.64166667,-4093.000000	0.64166667,-4085.000000		0.64166667,-4090.000000	0.64166667,-4090.000000	0.64166667,-4083.000000		0.64166667,-4083.000000	0.64166667,-4091.000000	0.64166667,-4084.000000		0.64166667,-4076.000000	0.64166667,-4074.000000	0.64166667,-4074.000000
0.65000000,-4101.000000	0.65000000,-4090.000000	0.65000000,-4078.000000		0.65000000,-4079.000000	0.65000000,-4106.000000	0.65000000,-4088.000000		0.65000000,-4104.000000	0.65000000,-4110.000000	0.65000000,-4099.000000		0.65000000,-4084.000000	0.65000000,-4103.000000	0.65000000,-4087.000000		0.65000000,-4087.000000	0.65000000,-4085.000000	0.65000000,-4071.000000
0.65833333,-4103.000000	0.65833333,-4088.000000	0.65833333,-4076.000000		0.65833333,-4070.000000	0.65833333,-4112.000000	0.65833333,-4084.000000		0.65833333,-4096.000000	0.65833333,-4106.000000	0.65833333,-4100.000000		0.65833333,-4092.000000	0.65833333,-4081.000000	0.65833333,-4087.000000		0.65833333,-4094.000000	0.65833333,-4096.000000	0.65833333,-4066.000000
0.66666667,-4089.000000	0.66666667,-4098.000000	0.66666667,-4074.000000		0.66666667,-4089.000000	0.66666667,-4093.000000	0.66666667,-4086.000000		0.66666667,-4096.000000	0.66666667,-4085.000000	0.66666667,-4101.000000		0.66666667,-4094.000000	0.66666667,-4094.000000	0.66666667,-4105.000000		0.66666667,-4082.000000	0.66666667,-4079.000000	0.66666667,-4066.000000
0.67500000,-4102.000000	0.67500000,-4091.000000	0.67500000,-4100.000000		0.67500000,-4082.000000	0.67500000,-4094.000000	0.67500000,-4090.000000		0.67500000,-4097.000000	0.67500000,-4097.000000	0.67500000,-4096.000000		0.67500000,-4100.000000	0.67500000,-4090.000000	0.67500000,-4096.000000		0.67500000,-4079.000000	0.67500000,-4081.000000	0.67500000,-4061.000000
0.68333333,-4104.000000	0.68333333,-4069.000000	0.68333333,-4066.000000		0.68333333,-4089.000000	0.68333333,-4082.000000	0.68333333,-4076.000000		0.68333333,-4097.000000	0.68333333,-4110.000000	0.68333333,-4105.000000		0.68333333,-4084.000000	0.68333333,-4105.000000	0.68333333,-4077.000000		0.68333333,-4081.000000	0.68333333,-4081.000000	0.68333333,-4069.000000
0.69166667,-4090.000000	0.69166667,-4084.000000	0.69166667,-4079.000000		0.69166667,-4104.000000	0.69166667,-4095.000000	0.69166667,-4092.000000		0.69166667,-4098.000000	0.69166667,-4095.000000	0.69166667,-4097.000000		0.69166667,-4101.000000	0.69166667,-4087.000000	0.69166667,-4100.000000		0.69166667,-4072.000000	0.69166667,-4074.000000	0.69166667,-4056.000000
0.70000000,-4093.000000	0.70000000,-4093.000000	0.70000000,-4084.000000		0.70000000,-4093.000000	0.70000000,-4087.000000	0.70000000,-4077.000000		0.70000000,-4096.000000	0.70000000,-4113.000000	0.70000000,-4109.000000		0.70000000,-4077.000000	0.70000000,-4099.000000	0.70000000,-4091.000000		0.70000000,-4090.000000	0.70000000,-4076.000000	0.70000000,-4074.000000
0.70833333,-4096.000000	0.70833333,-4077.000000	0.70833333,-4087.000000		0.70833333,-4075.000000	0.70833333,-4085.000000	0.70833333,-4076.000000		0.70833333,-4102.000000	0.70833333,-4108.000000	0.70833333,-4081.000000		0.70833333,-4102.000000	0.70833333,-4086.000000	0.70833333,-4103.000000		0.70833333,-4069.000000	0.70833333,-4095.000000	0.70833333,-4063.000000
0.71666667,-4091.000000	0.71666667,-4084.000000	0.71666667,-4093.000000		0.71666667,-4087.000000	0.71666667,-4092.000000	0.71666667,-4092.000000		0.71666667,-4090.000000	0.71666667,-4097.000000	0.71666667,-4089.000000		0.71666667,-4094.000000	0.71666667,-4092.000000	0.71666667,-4099.000000		0.71666667,-4090.000000	0.71666667,-4094.000000	0.71666667,-4062.000000
0.72500000,-4092.000000	0.72500000,-4082.000000	0.72500000,-4075.000000		0.72500000,-4091.000000	0.72500000,-4076.000000	0.72500000,-4090.000000		0.72500000,-4094.000000	0.72500000,-4098.000000	0.72500000,-4085.000000		0.72500000,-4088.000000	0.72500000,-4097.000000	0.72500000,-4105.000000		0.72500000,-4076.000000	0.72500000,-4098.000000	0.72500000,-4087.000000
0.73333333,-4097.000000	0.73333333,-4092.000000	0.73333333,-4082.000000		0.73333333,-4096.000000	0.73333333,-4089.000000	0.73333333,-4079.000000		0.73333333,-4100.000000	0.73333333,-4118.000000	0.73333333,-4099.000000		0.73333333,-4097.000000	0.73333333,-4093.000000	0.73333333,-4100.000000		0.73333333,-4078.000000	0.73333333,-4080.000000	0.73333333,-4063.000000
0.74166667,-4106.000000	0.74166667,-4095.000000	0.74166667,-4074.000000		0.74166667,-4088.000000	0.74166667,-4085.000000	0.74166667,-4085.000000		0.74166667,-4097.000000	0.74166667,-4110.000000	0.74166667,-4099.000000		0.74166667,-4091.000000	0.74166667,-4098.000000	0.74166667,-4101.000000		0.74166667,-4072.000000	0.74166667,-4082.000000	0.74166667,-4066.000000
0.75000000,-4090.000000	0.75000000,-4069.000000	0.75000000,-4079.000000		0.75000000,-4092.000000	0.75000000,-4093.000000	0.75000000,-4088.000000		0.75000000,-4095.000000	0.75000000,-4100.000000	0.75000000,-4096.000000		0.75000000,-4089.000000	0.75000000,-4081.000000	0.75000000,-4086.000000		0.75000000,-4078.000000	0.75000000,-4089.000000	0.75000000,-4066.000000
0.75833333,-4098.000000	0.75833333,-4089.000000	0.75833333,-4093.000000		0.75833333,-4096.000000	0.75833333,-4095.000000	0.75833333,-4085.000000		0.75833333,-4100.000000	0.75833333,-4090.000000	0.75833333,-4096.000000		0.75833333,-4088.000000	0.75833333,-4090.000000	0.75833333,-4097.000000		0.75833333,-4085.000000	0.75833333,-4095.000000	0.75833333,-4069.000000
0.76666667,-4107.000000	0.76666667,-4097.000000	0.76666667,-4089.000000		0.76666667,-4088.000000	0.76666667,-4105.000000	0.76666667,-4088.000000		0.76666667,-4101.000000	0.76666667,-4103.000000	0.76666667,-4098.000000		0.76666667,-4093.000000	0.76666667,-4091.000000	0.76666667,-4087.000000		0.76666667,-4076.000000	0.76666667,-4074.000000	0.76666667,-4063.000000
0.77500000,-4090.000000	0.77500000,-4084.000000	0.77500000,-4094.000000		0.77500000,-4087.000000	0.77500000,-4103.000000	0.77500000,-4079.000000		0.77500000,-4106.000000	0.77500000,-4099.000000	0.77500000,-4090.000000		0.77500000,-4095.000000	0.77500000,-4090.000000	0.77500000,-4096.000000		0.77500000,-4092.000000	0.77500000,-4087.000000	0.77500000,-4071.000000
0.78333333,-4080.000000	0.78333333,-4090.000000	0.78333333,-4101.000000		0.78333333,-4101.000000	0.78333333,-4094.000000	0.78333333,-4070.000000		0.78333333,-4096.000000	0.78333333,-4082.000000	0.78333333,-4081.000000		0.78333333,-4089.000000	0.78333333,-4099.000000	0.78333333,-4095.000000		0.78333333,-4084.000000	0.78333333,-4095.000000	0.78333333,-4075.000000
0.79166667,-4091.000000	0.79166667,-4094.000000	0.79166667,-4082.000000		0.79166667,-4082.000000	0.79166667,-4099.000000	0.79166667,-4079.000000		0.79166667,-4097.000000	0.79166667,-4101.000000	0.79166667,-4087.000000		0.79166667,-4086.000000	0.79166667,-4083.000000	0.79166667,-4090.000000		0.79166667,-4085.000000	0.79166667,-4068.000000	0.79166667,-4069.000000
0.80000000,-4088.000000	0.80000000,-4085.000000	0.80000000,-4062.000000		0.80000000,-4076.000000	0.80000000,-4098.000000	0.80000000,-4094.000000		0.80000000,-4105.000000	0.80000000,-4104.000000	0.80000000,-4099.000000		0.80000000,-4100.000000	0.80000000,-4104.000000	0.80000000,-4095.000000		0.80000000,-4086.000000	0.80000000,-4087.000000	0.80000000,-4075.000000
0.80833333,-4100.000000	0.80833333,-4087.000000	0.80833333,-4072.000000		0.80833333,-4099.000000	0.80833333,-4101.000000	0.80833333,-4068.000000		0.80833333,-4097.000000	0.80833333,-4097.000000	0.80833333,-4088.000000		0.80833333,-4090.000000	0.80833333,-4095.000000	0.80833333,-4090.000000		0.80833333,-4091.000000	0.80833333,-4079.000000	0.80833333,-4060.000000
0.81666667,-4092.000000	0.81666667,-4098.000000	0.81666667,-4082.000000		0.81666667,-4081.000000	0.81666667,-4102.000000	0.81666667,-4083.000000		0.81666667,-4096.000000	0.81666667,-4113.000000	0.81666667,-4094.000000		0.81666667,-4102.000000	0.81666667,-4104.000000	0.81666667,-4081.000000		0.81666667,-4093.000000	0.81666667,-4094.000000	0.81666667,-4068.000000
0.82500000,-4098.000000	0.82500000,-4090.000000	0.82500000,-4095.000000		0.82500000,-4081.000000	0.82500000,-4109.000000	0.82500000,-4096.000000		0.82500000,-4097.000000	0.82500000,-4103.000000	0.82500000,-4084.000000		0.82500000,-4089.000000	0.82500000,-4102.000000	0.82500000,-4092.000000		0.82500000,-4089.000000	0.82500000,-4089.000000	0.82500000,-4058.000000
0.83333333,-4102.000000	0.83333333,-4087.000000	0.83333333,-4088.000000		0.83333333,-4081.000000	0.83333333,-4101.000000	0.83333333,-4076.000000		0.83333333,-4090.000000	0.83333333,-4101.000000	0.83333333,-4096.000000		0.83333333,-4090.000000	0.83333333,-4099.000000	0.83333333,-4094.000000		0.83333333,-4070.000000	0.83333333,-4082.000000	0.83333333,-4078.000000
0.84166667,-4094.000000	0.84166667,-4101.000000	0.84166667,-4088.000000		0.84166667,-4099.000000	0.84166667,-4108.000000	0.84166667,-4093.000000		0.84166667,-4093.000000	0.84166667,-4091.000000	0.84166667,-4088.000000		0.84166667,-4097.000000	0.84166667,-4093.000000	0.84166667,-4091.000000		0.84166667,-4072.000000	0.84166667,-4080.000000	0.84166667,-4077.000000
0.85000000,-4100.000000	0.85000000,-4095.000000	0.85000000,-4095.000000		0.85000000,-4090.000000	0.85000000,-4096.000000	0.85000000,-4091.000000		0.85000000,-4099.000000	0.85000000,-4087.000000	0.85000000,-4093.000000		0.85000000,-4093.000000	0.85000000,-4092.000000	0.85000000,-4103.000000		0.85000000,-4084.000000	0.85000000,-4085.000000	0.85000000,-4073.000000
0.85833333,-4094.000000	0.85833333,-4089.000000	0.85833333,-4084.000000		0.85833333,-4082.000000	0.85833333,-4110.000000	0.85833333,-4080.000000		0.85833333,-4088.000000	0.85833333,-4088.000000	0.85833333,-4088.000000		0.85833333,-4089.000000	0.85833333,-4087.000000	0.85833333,-4088.000000		0.85833333,-4087.000000	0.85833333,-4068.000000	0.85833333,-4072.000000
0.86666667,-4093.000000	0.86666667,-4084.000000	0.86666667,-4086.000000		0.86666667,-4085.000000	0.86666667,-4099.000000	0.86666667,-4076.000000		0.86666667,-4099.000000	0.86666667,-4084.000000	0.86666667,-4089.000000		0.86666667,-4103.000000	0.86666667,-4090.000000	0.86666667,-4093.000000		0.86666667,-4061.000000	0.86666667,-4083.000000	0.86666667,-4081.000000
0.87500000,-4098.000000	0.87500000,-4082.000000	0.87500000,-4093.000000		0.87500000,-4078.000000	0.87500000,-4089.000000	0.87500000,-4084.000000		0.87500000,-4100.000000	0.87500000,-4099.000000	0.87500000,-4097.000000		0.87500000,-4091.000000	0.87500000,-4087.000000	0.87500000,-4087.000000		0.87500000,-4082.000000	0.87500000,-4091.000000	0.87500000,-4078.000000
0.88333333,-4101.000000	0.88333333,-4083.000000	0.88333333,-4094.000000		0.88333333,-4084.000000	0.88333333,-4094.000000	0.88333333,-4093.000000		0.88333333,-4099.000000	0.88333333,-4106.000000	0.88333333,-4096.000000		0.88333333,-4115.000000	0.88333333,-4090.000000	0.88333333,-4102.000000		0.88333333,-4085.000000	0.88333333,-4088.000000	0.88333333,-4076.000000
0.89166667,-4088.000000	0.89166667,-4092.000000	0.89166667,-4084.000000		0.89166667,-4093.000000	0.89166667,-4097.000000	0.89166667,-4082.000000		0.89166667,-4104.000000	0.89166667,-4106.000000	0.89166667,-4087.000000		0.89166667,-4096.000000	0.89166667,-4091.000000	0.89166667,-4091.000000		0.89166667,-4079.000000	0.89166667,-4091.000000	0.89166667,-4076.000000
0.90000000,-4094.000000	0.90000000,-4084.000000	0.90000000,-4096.000000		0.90000000,-4104.000000	0.90000000,-4086.000000	0.90000000,-4084.000000		0.90000000,-4110.000000	0.90000000,-4092.000000	0.90000000,-4093.000000		0.90000000,-4112.000000	0.90000000,-4091.000000	0.90000000,-4104.000000		0.90000000,-4087.000000	0.90000000,-4085.000000	0.90000000,-4071.000000
0.90833333,-4087.000000	0.90833333,-4078.000000	0.90833333,-4092.000000		0.90833333,-4085.000000	0.90833333,-4100.000000	0.90833333,-4071.000000		0.90833333,-4102.000000	0.90833333,-4103.000000	0.90833333,-4096.000000		0.90833333,-4084.000000	0.90833333,-4076.000000	0.90833333,-4104.000000		0.90833333,-4086.000000	0.90833333,-4085.000000	0.90833333,-4093.000000
0.91666667,-4088.000000	0.91666667,-4099.000000	0.91666667,-4077.000000		0.91666667,-4088.000000	0.91666667,-4093.000000	0.91666667,-4078.000000		0.91666667,-4120.000000	0.91666667,-4103.000000	0.91666667,-4096.000000		0.91666667,-4108.000000	0.91666667,-4084.000000	0.91666667,-4110.000000		0.91666667,-4092.000000	0.91666667,-4076.000000	0.91666667,-4084.000000
0.92500000,-4085.000000	0.92500000,-4081.000000	0.92500000,-4079.000000		0.92500000,-4075.000000	0.92500000,-4093.000000	0.92500000,-4082.000000		0.92500000,-4104.000000	0.92500000,-4098.000000	0.92500000,-4101.000000		0.92500000,-4099.000000	0.92500000,-4088.000000	0.92500000,-4104.000000		0.92500000,-4078.000000	0.92500000,-4101.000000	0.92500000,-4088.000000
0.93333333,-4092.000000	0.93333333,-4097.000000	0.93333333,-4080.000000		0.93333333,-4081.000000	0.93333333,-4097.000000	0.93333333,-4072.000000		0.93333333,-4097.000000	0.93333333,-4108.000000	0.93333333,-4103.000000		0.93333333,-4098.000000	0.93333333,-4107.000000	0.93333333,-4111.000000		0.93333333,-4079.000000	0.93333333,-4080.000000	0.93333333,-4086.000000
0.94166667,-4100.000000	0.94166667,-4099.000000	0.94166667,-4084.000000		0.94166667,-4091.000000	0.94166667,-4107.000000	0.94166667,-4077.000000		0.94166667,-4110.000000	0.94166667,-4110.000000	0.94166667,-4089.000000		0.94166667,-4113.000000	0.94166667,-4099.000000	0.94166667,-4096.000000		0.94166667,-4080.000000	0.94166667,-4070.000000	0.94166667,-4082.000000
0.95000000,-4090.000000	0.95000000,-4089.000000	0.95000000,-4094.000000		0.95000000,-4085.000000	0.95000000,-4099.000000	0.95000000,-4080.000000		0.95000000,-4107.000000	0.95000000,-4096.000000	0.95000000,-4077.000000		0.95000000,-4102.000000	0.95000000,-4102.000000	0.95000000,-4091.000000		0.95000000,-4088.000000	0.95000000,-4081.000000	0.95000000,-4078.000000
0.95833333,-4084.000000	0.95833333,-4083.000000	0.95833333,-4079.000000		0.95833333,-4084.000000	0.95833333,-4092.000000	0.95833333,-4098.000000		0.95833333,-4105.000000	0.95833333,-4101.000000	0.95833333,-4094.000000		0.95833333,-4082.000000	0.95833333,-4093.000000	0.95833333,-4101.000000		0.95833333,-4068.000000	0.95833333,-4084.000000	0.95833333,-4088.000000
0.96666667,-4090.000000	0.96666667,-4093.000000	0.96666667,-4096.000000		0.96666667,-4086.000000	0.96666667,-4080.000000	0.96666667,-4080.000000		0.96666667,-4099.000000	0.96666667,-4107.000000	0.96666667,-4082.000000		0.96666667,-4102.000000	0.96666667,-4082.000000	0.96666667,-4104.000000		0.96666667,-4087.000000	0.96666667,-4087.000000	0.96666667,-4095.000000
0.97500000,-4094.000000	0.97500000,-4084.000000	0.97500000,-4086.000000		0.97500000,-4095.000000	0.97500000,-4095.000000	0.97500000,-4079.000000		0.97500000,-4106.000000	0.97500000,-4107.000000	0.97500000,-4090.000000		0.97500000,-4075.000000	0.97500000,-4087.000000	0.97500000,-4104.000000		0.97500000,-4081.000000	0.97500000,-4087.000000	0.97500000,-4092.000000
0.98333333,-4094.000000	0.98333333,-4097.000000	0.98333333,-4091.000000		0.98333333,-4094.000000	0.98333333,-4113.000000	0.98333333,-4082.000000		0.98333333,-4109.000000	0.98333333,-4106.000000	0.98333333,-4097.000000		0.98333333,-4085.000000	0.98333333,-4101.000000	0.98333333,-4094.000000		0.98333333,-4083.000000	0.98333333,-4090.000000	0.98333333,-4084.000000
0.99166667,-4098.000000	0.99166667,-4083.000000	0.99166667,-4099.000000		0.99166667,-4087.000000	0.99166667,-4097.000000	0.99166667,-4073.000000		0.99166667,-4096.000000	0.99166667,-4103.000000	0.99166667,-4085.000000		0.99166667,-4084.000000	0.99166667,-4094.000000	0.99166667,-4092.000000		0.99166667,-4096.000000	0.99166667,-4096.000000	0.99166667,-4103.000000
1.00000000,-4093.000000	1.00000000,-4078.000000	1.00000000,-4094.000000		1.00000000,-4087.000000	1.00000000,-4088.000000	1.00000000,-4078.000000		1.00000000,-4100.000000	1.00000000,-4115.000000	1.00000000,-4087.000000		1.00000000,-4097.000000	1.00000000,-4091.000000	1.00000000,-4096.000000		1.00000000,-4093.000000	1.00000000,-4104.000000	1.00000000,-4086.000000
1.00833333,-4103.000000	1.00833333,-4090.000000	1.00833333,-4098.000000		1.00833333,-4079.000000	1.00833333,-4119.000000	1.00833333,-4067.000000		1.00833333,-4093.000000	1.00833333,-4100.000000	1.00833333,-4092.000000		1.00833333,-4101.000000	1.00833333,-4093.000000	1.00833333,-4095.000000		1.00833333,-4091.000000	1.00833333,-4094.000000	1.00833333,-4076.000000
1.01666667,-4095.000000	1.01666667,-4075.000000	1.01666667,-4088.000000		1.01666667,-4088.000000	1.01666667,-4109.000000	1.01666667,-4085.000000		1.01666667,-4099.000000	1.01666667,-4111.000000	1.01666667,-4101.000000		1.01666667,-4094.000000	1.01666667,-4083.000000	1.01666667,-4100.000000		1.01666667,-4081.000000	1.01666667,-4087.000000	1.01666667,-4076.000000
1.02500000,-4088.000000	1.02500000,-4078.000000	1.02500000,-4095.000000		1.02500000,-4082.000000	1.02500000,-4104.000000	1.02500000,-4081.000000		1.02500000,-4100.000000	1.02500000,-4099.000000	1.02500000,-4087.000000		1.02500000,-4091.000000	1.02500000,-4094.000000	1.02500000,-4092.000000		1.02500000,-4094.000000	1.02500000,-4087.000000	1.02500000,-4071.000000
1.03333333,-4109.000000	1.03333333,-4090.000000	1.03333333,-4092.000000		1.03333333,-4083.000000	1.03333333,-4095.000000	1.03333333,-4094.000000		1.03333333,-4081.000000	1.03333333,-4104.000000	1.03333333,-4097.000000		1.03333333,-4090.000000	1.03333333,-4096.000000	1.03333333,-4107.000000		1.03333333,-4099.000000	1.03333333,-4084.000000	1.03333333,-4073.000000
1.04166667,-4081.000000	1.04166667,-4080.000000	1.04166667,-4090.000000		1.04166667,-4071.000000	1.04166667,-4102.000000	1.04166667,-4085.000000		1.04166667,-4087.000000	1.04166667,-4091.000000	1.04166667,-4097.000000		1.04166667,-4101.000000	1.04166667,-4093.000000	1.04166667,-4093.000000		1.04166667,-4095.000000	1.04166667,-4090.000000	1.04166667,-4079.000000
1.05000000,-4084.000000	1.05000000,-4078.000000	1.05000000,-4096.000000		1.05000000,-4091.000000	1.05000000,-4110.000000	1.05000000,-4070.000000		1.05000000,-4094.000000	1.05000000,-4116.000000	1.05000000,-4095.000000		1.05000000,-4111.000000	1.05000000,-4087.000000	1.05000000,-4107.000000		1.05000000,-4087.000000	1.05000000,-4081.000000	1.05000000,-4085.000000
1.05833333,-4099.000000	1.05833333,-4096.000000	1.05833333,-4090.000000		1.05833333,-4085.000000	1.05833333,-4097.000000	1.05833333,-4085.000000		1.05833333,-4097.000000	1.05833333,-4093.000000	1.05833333,-4099.000000		1.05833333,-4112.000000	1.05833333,-4084.000000	1.05833333,-4091.000000		1.05833333,-4086.000000	1.05833333,-4093.000000	1.05833333,-4091.000000
1.06666667,-4083.000000	1.06666667,-4087.000000	1.06666667,-4098.000000		1.06666667,-4080.000000	1.06666667,-4105.000000	1.06666667,-4093.000000		1.06666667,-4105.000000	1.06666667,-4094.000000	1.06666667,-4099.000000		1.06666667,-4102.000000	1.06666667,-4091.000000	1.06666667,-4104.000000		1.06666667,-4093.000000	1.06666667,-4094.000000	1.06666667,-4093.000000
1.07500000,-4106.000000	1.07500000,-4086.000000	1.07500000,-4082.000000		1.07500000,-4096.000000	1.07500000,-4093.000000	1.07500000,-4090.000000		1.07500000,-4100.000000	1.07500000,-4105.000000	1.07500000,-4107.000000		1.07500000,-4087.000000	1.07500000,-4094.000000	1.07500000,-4108.000000		1.07500000,-4099.000000	1.07500000,-4103.000000	1.07500000,-4074.000000
1.08333333,-4091.000000	1.08333333,-4086.000000	1.08333333,-4093.000000		1.08333333,-4074.000000	1.08333333,-4090.000000	1.08333333,-4079.000000		1.08333333,-4090.000000	1.08333333,-4110.000000	1.08333333,-4105.000000		1.08333333,-4105.000000	1.08333333,-4093.000000	1.08333333,-4100.000000		1.08333333,-4078.000000	1.08333333,-4085.000000	1.08333333,-4068.000000
1.09166667,-4103.000000	1.09166667,-4084.000000	1.09166667,-4084.000000		1.09166667,-4096.000000	1.09166667,-4100.000000	1.09166667,-4081.000000		1.09166667,-4097.000000	1.09166667,-4088.000000	1.09166667,-4092.000000		1.09166667,-4102.000000	1.09166667,-4097.000000	1.09166667,-4109.000000		1.09166667,-4081.000000	1.09166667,-4079.000000	1.09166667,-4087.000000
1.10000000,-4093.000000	1.10000000,-4085.000000	1.10000000,-4075.000000		1.10000000,-4089.000000	1.10000000,-4115.000000	1.10000000,-4082.000000		1.10000000,-4090.000000	1.10000000,-4093.000000	1.10000000,-4101.000000		1.10000000,-4099.000000	1.10000000,-4088.000000	1.10000000,-4100.000000		1.10000000,-4088.000000	1.10000000,-4091.000000	1.10000000,-4081.000000
1.10833333,-4091.000000	1.10833333,-4090.000000	1.10833333,-4096.000000		1.10833333,-4087.000000	1.10833333,-4103.000000	1.10833333,-4089.000000		1.10833333,-4093.000000	1.10833333,-4081.000000	1.10833333,-4093.000000		1.10833333,-4105.000000	1.10833333,-4085.000000	1.10833333,-4110.000000		1.10833333,-4095.000000	1.10833333,-4092.000000	1.10833333,-4076.000000
1.11666667,-4097.000000	1.11666667,-4091.000000	1.11666667,-4072.000000		1.11666667,-4096.000000	1.11666667,-4101.000000	1.11666667,-4081.000000		1.11666667,-4097.000000	1.11666667,-4109.000000	1.11666667,-4116.000000		1.11666667,-4100.000000	1.11666667,-4100.000000	1.11666667,-4104.000000		1.11666667,-4088.000000	1.11666667,-4100.000000	1.11666667,-4086.000000
1.12500000,-4106.000000	1.12500000,-4091.000000	1.12500000,-4079.000000		1.12500000,-4096.000000	1.12500000,-4101.000000	1.12500000,-4075.000000		1.12500000,-4097.000000	1.12500000,-4111.000000	1.12500000,-4108.000000		1.12500000,-4090.000000	1.12500000,-4109.000000	1.12500000,-4085.000000		1.12500000,-4087.000000	1.12500000,-4096.000000	1.12500000,-4063.000000
1.13333333,-4089.000000	1.13333333,-4084.000000	1.13333333,-4104.000000		1.13333333,-4104.000000	1.13333333,-4106.000000	1.13333333,-4082.000000		1.13333333,-4090.000000	1.13333333,-4110.000000	1.13333333,-4092.000000		1.13333333,-4083.000000	1.13333333,-4103.000000	1.13333333,-4092.000000		1.13333333,-4097.000000	1.13333333,-4093.000000	1.13333333,-4082.000000
1.14166667,-4100.000000	1.14166667,-4086.000000	1.14166667,-4101.000000		1.14166667,-4100.000000	1.14166667,-4088.000000	1.14166667,-4076.000000		1.14166667,-4096.000000	1.14166667,-4114.000000	1.14166667,-4099.000000		1.14166667,-4115.000000	1.14166667,-4103.000000	1.14166667,-4086.000000		1.14166667,-4104.000000	1.14166667,-4089.000000	1.14166667,-4104.000000
1.15000000,-4109.000000	1.15000000,-4090.000000	1.15000000,-4084.000000		1.15000000,-4087.000000	1.15000000,-4115.000000	1.15000000,-4085.000000		1.15000000,-4110.000000	1.15000000,-4111.000000	1.15000000,-4102.000000		1.15000000,-4108.000000	1.15000000,-4102.000000	1.15000000,-4077.000000		1.15000000,-4072.000000	1.15000000,-4078.000000	1.15000000,-4071.000000
1.15833333,-4093.000000	1.15833333,-4077.000000	1.15833333,-4095.000000		1.15833333,-4094.000000	1.15833333,-4112.000000	1.15833333,-4095.000000		1.15833333,-4108.000000	1.15833333,-4095.000000	1.15833333,-4107.000000		1.15833333,-4102.000000	1.15833333,-4110.000000	1.15833333,-4095.000000		1.15833333,-4085.000000	1.15833333,-4085.000000	1.15833333,-4083.000000
1.16666667,-4105.000000	1.16666667,-4100.000000	1.16666667,-4088.000000		1.16666667,-4093.000000	1.16666667,-4097.000000	1.16666667,-4082.000000		1.16666667,-4110.000000	1.16666667,-4107.000000	1.16666667,-4090.000000		1.16666667,-4095.000000	1.16666667,-4101.000000	1.16666667,-4082.000000		1.16666667,-4085.000000	1.16666667,-4101.000000	1.16666667,-4089.000000
1.17500000,-4106.000000	1.17500000,-4073.000000	1.17500000,-4084.000000		1.17500000,-4089.000000	1.17500000,-4093.000000	1.17500000,-4086.000000		1.17500000,-4112.000000	1.17500000,-4103.000000	1.17500000,-4115.000000		1.17500000,-4107.000000	1.17500000,-4108.000000	1.17500000,-4085.000000		1.17500000,-4091.000000	1.17500000,-4104.000000	1.17500000,-4072.000000
1.18333333,-4088.000000	1.18333333,-4078.000000	1.18333333,-4086.000000		1.18333333,-4081.000000	1.18333333,-4098.000000	1.18333333,-4088.000000		1.18333333,-4106.000000	1.18333333,-4100.000000	1.18333333,-4098.000000		1.18333333,-4104.000000	1.18333333,-4115.000000	1.18333333,-4092.000000		1.18333333,-4079.000000	1.18333333,-4096.000000	1.18333333,-4077.000000
1.19166667,-4103.000000	1.19166667,-4093.000000	1.19166667,-4078.000000		1.19166667,-4092.000000	1.19166667,-4098.000000	1.19166667,-4084.000000		1.19166667,-4104.000000	1.19166667,-4085.000000	1.19166667,-4115.000000		1.19166667,-4103.000000	1.19166667,-4104.000000	1.19166667,-4094.000000		1.19166667,-4067.000000	1.19166667,-4078.000000	1.19166667,-4073.000000
1.20000000,-4104.000000	1.20000000,-4090.000000	1.20000000,-4090.000000		1.20000000,-4100.000000	1.20000000,-4096.000000	1.20000000,-4079.000000		1.20000000,-4104.000000	1.20000000,-4101.000000	1.20000000,-4098.000000		1.20000000,-4097.000000	1.20000000,-4091.000000	1.20000000,-4085.000000		1.20000000,-4068.000000	1.20000000,-4106.000000	1.20000000,-4069.000000
1.20833333,-4103.000000	1.20833333,-4084.000000	1.20833333,-4086.000000		1.20833333,-4094.000000	1.20833333,-4112.000000	1.20833333,-4093.000000		1.20833333,-4104.000000	1.20833333,-4097.000000	1.20833333,-4104.000000		1.20833333,-4099.000000	1.20833333,-4112.000000	1.20833333,-4098.000000		1.20833333,-4081.000000	1.20833333,-4093.000000	1.20833333,-4097.000000
1.21666667,-4103.000000	1.21666667,-4101.000000	1.21666667,-4084.000000		1.21666667,-4100.000000	1.21666667,-4104.000000	1.21666667,-4078.000000		1.21666667,-4112.000000	1.21666667,-4092.000000	1.21666667,-4104.000000		1.21666667,-4089.000000	1.21666667,-4101.000000	1.21666667,-4103.000000		1.21666667,-4090.000000	1.21666667,-4097.000000	1.21666667,-4092.000000
1.22500000,-4098.000000	1.22500000,-4086.000000	1.22500000,-4104.000000		1.22500000,-4088.000000	1.22500000,-4104.000000	1.22500000,-4094.000000		1.22500000,-4106.000000	1.22500000,-4097.000000	1.22500000,-4102.000000		1.22500000,-4085.000000	1.22500000,-4102.000000	1.22500000,-4099.000000		1.22500000,-4093.000000	1.22500000,-4104.000000	1.22500000,-4084.000000
1.23333333,-4092.000000	1.23333333,-4097.000000	1.23333333,-4097.000000		1.23333333,-4086.000000	1.23333333,-4118.000000	1.23333333,-4087.000000		1.23333333,-4105.000000	1.23333333,-4109.000000	1.23333333,-4099.000000		1.23333333,-4101.000000	1.23333333,-4106.000000	1.23333333,-4090.000000		1.23333333,-4091.000000	1.23333333,-4105.000000	1.23333333,-4081.000000
1.24166667,-4096.000000	1.24166667,-4097.000000	1.24166667,-4116.000000		1.24166667,-4106.000000	1.24166667,-4105.000000	1.24166667,-4088.000000		1.24166667,-4103.000000	1.24166667,-4110.000000	1.24166667,-4116.000000		1.24166667,-4088.000000	1.24166667,-4104.000000	1.24166667,-4107.000000		1.24166667,-4079.000000	1.24166667,-4085.000000	1.24166667,-4089.000000
1.25000000,-4096.000000	1.25000000,-4091.000000	1.25000000,-4109.000000		1.25000000,-4085.000000	1.25000000,-4087.000000	1.25000000,-4084.000000		1.25000000,-4099.000000	1.25000000,-4099.000000	1.25000000,-4099.000000		1.25000000,-4087.000000	1.25000000,-4091.000000	1.25000000,-4093.000000		1.25000000,-4082.000000	1.25000000,-4099.000000	1.25000000,-4090.000000
1.25833333,-4098.000000	1.25833333,-4079.000000	1.25833333,-4103.000000		1.25833333,-4098.000000	1.25833333,-4097.000000	1.25833333,-4072.000000		1.25833333,-4112.000000	1.25833333,-4096.000000	1.25833333,-4113.000000		1.25833333,-4084.000000	1.25833333,-4101.000000	1.25833333,-4114.000000		1.25833333,-4090.000000	1.25833333,-4088.000000	1.25833333,-4073.000000
1.26666667,-4085.000000	1.26666667,-4097.000000	1.26666667,-4108.000000		1.26666667,-4100.000000	1.26666667,-4107.000000	1.26666667,-4087.000000		1.26666667,-4110.000000	1.26666667,-4113.000000	1.26666667,-4103.000000		1.26666667,-4087.000000	1.26666667,-4102.000000	1.26666667,-4091.000000		1.26666667,-4087.000000	1.26666667,-4085.000000	1.26666667,-4084.000000
1.27500000,-4103.000000	1.27500000,-4091.000000	1.27500000,-4099.000000		1.27500000,-4087.000000	1.27500000,-4110.000000	1.27500000,-4071.000000		1.27500000,-4105.000000	1.27500000,-4109.000000	1.27500000,-4101.000000		1.27500000,-4088.000000	1.27500000,-4104.000000	1.27500000,-4096.000000		1.27500000,-4101.000000	1.27500000,-4090.000000	1.27500000,-4084.000000
1.28333333,-4113.000000	1.28333333,-4096.000000	1.28333333,-4087.000000		1.28333333,-4096.000000	1.28333333,-4109.000000	1.28333333,-4078.000000		1.28333333,-4115.000000	1.28333333,-4100.000000	1.28333333,-4110.000000		1.28333333,-4107.000000	1.28333333,-4104.000000	1.28333333,-4093.000000		1.28333333,-4101.000000	1.28333333,-4082.000000	1.28333333,-4092.000000
1.29166667,-4104.000000	1.29166667,-4092.000000	1.29166667,-4102.000000		1.29166667,-4099.000000	1.29166667,-4108.000000	1.29166667,-4084.000000		1.29166667,-4116.000000	1.29166667,-4120.000000	1.29166667,-4112.000000		1.29166667,-4106.000000	1.29166667,-4096.000000	1.29166667,-4109.000000		1.29166667,-4100.000000	1.29166667,-4088.000000	1.29166667,-4084.000000
1.30000000,-4112.000000	1.30000000,-4095.000000	1.30000000,-4114.000000		1.30000000,-4086.000000	1.30000000,-4106.000000	1.30000000,-4086.000000		1.30000000,-4107.000000	1.30000000,-4117.000000	1.30000000,-4113.000000		1.30000000,-4089.000000	1.30000000,-4092.000000	1.30000000,-4098.000000		1.30000000,-4085.000000	1.30000000,-4099.000000	1.30000000,-4082.000000
1.30833333,-4119.000000	1.30833333,-4087.000000	1.30833333,-4104.000000		1.30833333,-4090.000000	1.30833333,-4098.000000	1.30833333,-4093.000000		1.30833333,-4111.000000	1.30833333,-4119.000000	1.30833333,-4107.000000		1.30833333,-4107.000000	1.30833333,-4099.000000	1.30833333,-4095.000000		1.30833333,-4099.000000	1.30833333,-4089.000000	1.30833333,-4084.000000
1.31666667,-4110.000000	1.31666667,-4089.000000	1.31666667,-4099.000000		1.31666667,-4095.000000	1.31666667,-4108.000000	1.31666667,-4086.000000		1.31666667,-4112.000000	1.31666667,-4102.000000	1.31666667,-4102.000000		1.31666667,-4104.000000	1.31666667,-4102.000000	1.31666667,-4103.000000		1.31666667,-4089.000000	1.31666667,-4101.000000	1.31666667,-4085.000000
1.32500000,-4111.000000	1.32500000,-4094.000000	1.32500000,-4108.000000		1.32500000,-4088.000000	1.32500000,-4094.000000	1.32500000,-4090.000000		1.32500000,-4101.000000	1.32500000,-4099.000000	1.32500000,-4105.000000		1.32500000,-4090.000000	1.32500000,-4092.000000	1.32500000,-4103.000000		1.32500000,-4087.000000	1.32500000,-4091.000000	1.32500000,-4086.000000
1.33333333,-4115.000000	1.33333333,-4095.000000	1.33333333,-4082.000000		1.33333333,-4095.000000	1.33333333,-4110.000000	1.33333333,-4085.000000		1.33333333,-4105.000000	1.33333333,-4106.000000	1.33333333,-4110.000000		1.33333333,-4106.000000	1.33333333,-4099.000000	1.33333333,-4101.000000		1.33333333,-4098.000000	1.33333333,-4100.000000	1.33333333,-4072.000000
1.34166667,-4093.000000	1.34166667,-4102.000000	1.34166667,-4086.000000		1.34166667,-4097.000000	1.34166667,-4116.000000	1.34166667,-4091.000000		1.34166667,-4108.000000	1.34166667,-4099.000000	1.34166667,-4110.000000		1.34166667,-4109.000000	1.34166667,-4098.000000	1.34166667,-4102.000000		1.34166667,-4094.000000	1.34166667,-4087.000000	1.34166667,-4085.000000
1.35000000,-4126.000000	1.35000000,-4102.000000	1.35000000,-4088.000000		1.35000000,-4100.000000	1.35000000,-4107.000000	1.35000000,-4081.000000		1.35000000,-4102.000000	1.35000000,-4115.000000	1.35000000,-4118.000000		1.35000000,-4101.000000	1.35000000,-4099.000000	1.35000000,-4098.000000		1.35000000,-4088.000000	1.35000000,-4094.000000	1.35000000,-4080.000000
1.35833333,-4097.000000	1.35833333,-4091.000000	1.35833333,-4096.000000		1.35833333,-4098.000000	1.35833333,-4114.000000	1.35833333,-4087.000000		1.35833333,-4106.000000	1.35833333,-4101.000000	1.35833333,-4111.000000		1.35833333,-4107.000000	1.35833333,-4113.000000	1.35833333,-4112.000000		1.35833333,-4100.000000	1.35833333,-4097.000000	1.35833333,-4079.000000
1.36666667,-4108.000000	1.36666667,-4091.000000	1.36666667,-4097.000000		1.36666667,-4093.000000	1.36666667,-4108.000000	1.36666667,-4079.000000		1.36666667,-4121.000000	1.36666667,-4113.000000	1.36666667,-4107.000000		1.36666667,-4101.000000	1.36666667,-4090.000000	1.36666667,-4081.000000		1.36666667,-4106.000000	1.36666667,-4099.000000	1.36666667,-4079.000000
1.37500000,-4112.000000	1.37500000,-4083.000000	1.37500000,-4100.000000		1.37500000,-4088.000000	1.37500000,-4112.000000	1.37500000,-4083.000000		1.37500000,-4103.000000	1.37500000,-4109.000000	1.37500000,-4099.000000		1.37500000,-4107.000000	1.37500000,-4106.000000	1.37500000,-4116.000000		1.37500000,-4108.000000	1.37500000,-4108.000000	1.37500000,-4078.000000
1.38333333,-4115.000000	1.38333333,-4097.000000	1.38333333,-4098.000000		1.38333333,-4100.000000	1.38333333,-4119.000000	1.38333333,-4079.000000		1.38333333,-4120.000000	1.38333333,-4104.000000	1.38333333,-4107.000000		1.38333333,-4101.000000	1.38333333,-4107.000000	1.38333333,-4108.000000		1.38333333,-4103.000000	1.38333333,-4100.000000	1.38333333,-4081.000000
1.39166667,-4109.000000	1.39166667,-4101.000000	1.39166667,-4112.000000		1.39166667,-4100.000000	1.39166667,-4109.000000	1.39166667,-4077.000000		1.39166667,-4113.000000	1.39166667,-4108.000000	1.39166667,-4113.000000		1.39166667,-4100.000000	1.39166667,-4097.000000	1.39166667,-4103.000000		1.39166667,-4101.000000	1.39166667,-4095.000000	1.39166667,-4078.000000
1.40000000,-4110.000000	1.40000000,-4099.000000	1.40000000,-4109.000000		1.40000000,-4101.000000	1.40000000,-4106.000000	1.40000000,-4091.000000		1.40000000,-4116.000000	1.40000000,-4103.000000	1.40000000,-4119.000000		1.40000000,-4102.000000	1.40000000,-4097.000000	1.40000000,-4107.000000		1.40000000,-4100.000000	1.40000000,-4110.000000	1.40000000,-4084.000000
1.40833333,-4107.000000	1.40833333,-4099.000000	1.40833333,-4094.000000		1.40833333,-4105.000000	1.40833333,-4110.000000	1.40833333,-4082.000000		1.40833333,-4115.000000	1.40833333,-4096.000000	1.40833333,-4107.000000		1.40833333,-4104.000000	1.40833333,-4097.000000	1.40833333,-4118.000000		1.40833333,-4096.000000	1.40833333,-4090.000000	1.40833333,-4089.000000
1.41666667,-4093.000000	1.41666667,-4096.000000	1.41666667,-4104.000000		1.41666667,-4104.000000	1.41666667,-4110.000000	1.41666667,-4089.000000		1.41666667,-4107.000000	1.41666667,-4100.000000	1.41666667,-4103.000000		1.41666667,-4110.000000	1.41666667,-4107.000000	1.41666667,-4121.000000		1.41666667,-4091.000000	1.41666667,-4090.000000	1.41666667,-4078.000000
1.42500000,-4112.000000	1.42500000,-4087.000000	1.42500000,-4096.000000		1.42500000,-4111.000000	1.42500000,-4103.000000	1.42500000,-4082.000000		1.42500000,-4105.000000	1.42500000,-4106.000000	1.42500000,-4119.000000		1.42500000,-4102.000000	1.42500000,-4113.000000	1.42500000,-4103.000000		1.42500000,-4104.000000	1.42500000,-4109.000000	1.42500000,-4085.000000
1.43333333,-4107.000000	1.43333333,-4090.000000	1.43333333,-4112.000000		1.43333333,-4097.000000	1.43333333,-4122.000000	1.43333333,-4092.000000		1.43333333,-4117.000000	1.43333333,-4107.000000	1.43333333,-4100.000000		1.43333333,-4112.000000	1.43333333,-4105.000000	1.43333333,-4104.000000		1.43333333,-4094.000000	1.43333333,-4094.000000	1.43333333,-4086.000000
1.44166667,-4114.000000	1.44166667,-4086.000000	1.44166667,-4114.000000		1.44166667,-4090.000000	1.44166667,-4109.000000	1.44166667,-4078.000000		1.44166667,-4111.000000	1.44166667,-4107.000000	1.44166667,-4107.000000		1.44166667,-4094.000000	1.44166667,-4115.000000	1.44166667,-4106.000000		1.44166667,-4091.000000	1.44166667,-4104.000000	1.44166667,-4086.000000
1.45000000,-4121.000000	1.45000000,-4085.000000	1.45000000,-4103.000000		1.45000000,-4107.000000	1.45000000,-4122.000000	1.45000000,-4092.000000		1.45000000,-4102.000000	1.45000000,-4118.000000	1.45000000,-4109.000000		1.45000000,-4091.000000	1.45000000,-4107.000000	1.45000000,-4106.000000		1.45000000,-4095.000000	1.45000000,-4099.000000	1.45000000,-4084.000000
1.45833333,-4116.000000	1.45833333,-4096.000000	1.45833333,-4103.000000		1.45833333,-4106.000000	1.45833333,-4116.000000	1.45833333,-4067.000000		1.45833333,-4114.000000	1.45833333,-4099.000000	1.45833333,-4107.000000		1.45833333,-4113.000000	1.45833333,-4115.000000	1.45833333,-4105.000000		1.45833333,-4080.000000	1.45833333,-4096.000000	1.45833333,-4087.000000
1.46666667,-4121.000000	1.46666667,-4109.000000	1.46666667,-4114.000000		1.46666667,-4093.000000	1.46666667,-4106.000000	1.46666667,-4085.000000		1.46666667,-4114.000000	1.46666667,-4113.000000	1.46666667,-4117.000000		1.46666667,-4111.000000	1.46666667,-4117.000000	1.46666667,-4107.000000		1.46666667,-4082.000000	1.46666667,-4094.000000	1.46666667,-4082.000000
1.47500000,-4109.000000	1.47500000,-4089.000000	1.47500000,-4106.000000		1.47500000,-4094.000000	1.47500000,-4109.000000	1.47500000,-4088.000000		1.47500000,-4124.000000	1.47500000,-4101.000000	1.47500000,-4102.000000		1.47500000,-4122.000000	1.47500000,-4107.000000	1.47500000,-4099.000000		1.47500000,-4094.000000	1.47500000,-4106.000000	1.47500000,-4086.000000
1.48333333,-4108.000000	1.48333333,-4101.000000	1.48333333,-4104.000000		1.48333333,-4091.000000	1.48333333,-4112.000000	1.48333333,-4090.000000		1.48333333,-4121.000000	1.48333333,-4122.000000	1.48333333,-4113.000000		1.48333333,-4106.000000	1.48333333,-4124.000000	1.48333333,-4104.000000		1.48333333,-4094.000000	1.48333333,-4103.000000	1.48333333,-4086.000000
1.49166667,-4109.000000	1.49166667,-4100.000000	1.49166667,-4104.000000		1.49166667,-4096.000000	1.49166667,-4122.000000	1.49166667,-4101.000000		1.49166667,-4118.000000	1.49166667,-4121.000000	1.49166667,-4101.000000		1.49166667,-4108.000000	1.49166667,-4102.000000	1.49166667,-4106.000000		1.49166667,-4095.000000	1.49166667,-4110.000000	1.49166667,-4089.000000
1.50000000,-4104.000000	1.50000000,-4097.000000	1.50000000,-4094.000000		1.50000000,-4102.000000	1.50000000,-4117.000000	1.50000000,-4087.000000		1.50000000,-4118.000000	1.50000000,-4109.000000	1.50000000,-4111.000000		1.50000000,-4109.000000	1.50000000,-4117.000000	1.50000000,-4107.000000		1.50000000,-4099.000000	1.50000000,-4109.000000	1.50000000,-4084.000000
1.50833333,-4103.000000	1.50833333,-4110.000000	1.50833333,-4100.000000		1.50833333,-4083.000000	1.50833333,-4116.000000	1.50833333,-4081.000000		1.50833333,-4114.000000	1.50833333,-4106.000000	1.50833333,-4124.000000		1.50833333,-4106.000000	1.50833333,-4104.000000	1.50833333,-4095.000000		1.50833333,-4105.000000	1.50833333,-4112.000000	1.50833333,-4087.000000
1.51666667,-4114.000000	1.51666667,-4101.000000	1.51666667,-4120.000000		1.51666667,-4109.000000	1.51666667,-4110.000000	1.51666667,-4090.000000		1.51666667,-4120.000000	1.51666667,-4105.000000	1.51666667,-4093.000000		1.51666667,-4102.000000	1.51666667,-4102.000000	1.51666667,-4111.000000		1.51666667,-4092.000000	1.51666667,-4092.000000	1.51666667,-4089.000000
1.52500000,-4119.000000	1.52500000,-4104.000000	1.52500000,-4107.000000		1.52500000,-4097.000000	1.52500000,-4121.000000	1.52500000,-4093.000000		1.52500000,-4121.000000	1.52500000,-4109.000000	1.52500000,-4105.000000		1.52500000,-4104.000000	1.52500000,-4104.000000	1.52500000,-4099.000000		1.52500000,-4090.000000	1.52500000,-4101.000000	1.52500000,-4084.000000
1.53333333,-4110.000000	1.53333333,-4103.000000	1.53333333,-4104.000000		1.53333333,-4095.000000	1.53333333,-4114.000000	1.53333333,-4091.000000		1.53333333,-4110.000000	1.53333333,-4119.000000	1.53333333,-4113.000000		1.53333333,-4107.000000	1.53333333,-4112.000000	1.53333333,-4115.000000		1.53333333,-4104.000000	1.53333333,-4103.000000	1.53333333,-4094.000000
1.54166667,-4101.000000	1.54166667,-4121.000000	1.54166667,-4111.000000		1.54166667,-4096.000000	1.54166667,-4105.000000	1.54166667,-4091.000000		1.54166667,-4127.000000	1.54166667,-4106.000000	1.54166667,-4102.000000		1.54166667,-4117.000000	1.54166667,-4100.000000	1.54166667,-4110.000000		1.54166667,-4093.000000	1.54166667,-4101.000000	1.54166667,-4100.000000
1.55000000,-4105.000000	1.55000000,-4112.000000	1.55000000,-4113.000000		1.55000000,-4099.000000	1.55000000,-4112.000000	1.55000000,-4088.000000		1.55000000,-4115.000000	1.55000000,-4099.000000	1.55000000,-4121.000000		1.55000000,-4103.000000	1.55000000,-4105.000000	1.55000000,-4117.000000		1.55000000,-4095.000000	1.55000000,-4115.000000	1.55000000,-4084.000000
1.55833333,-4113.000000	1.55833333,-4104.000000	1.55833333,-4109.000000		1.55833333,-4112.000000	1.55833333,-4116.000000	1.55833333,-4095.000000		1.55833333,-4117.000000	1.55833333,-4106.000000	1.55833333,-4118.000000		1.55833333,-4115.000000	1.55833333,-4107.000000	1.55833333,-4092.000000		1.55833333,-4106.000000	1.55833333,-4095.000000	1.55833333,-4084.000000
1.56666667,-4110.000000	1.56666667,-4114.000000	1.56666667,-4121.000000		1.56666667,-4105.000000	1.56666667,-4129.000000	1.56666667,-4096.000000		1.56666667,-4116.000000	1.56666667,-4113.000000	1.56666667,-4131.000000		1.56666667,-4107.000000	1.56666667,-4110.000000	1.56666667,-4111.000000		1.56666667,-4104.000000	1.56666667,-4106.000000	1.56666667,-4087.000000
1.57500000,-4097.000000	1.57500000,-4101.000000	1.57500000,-4110.000000		1.57500000,-4099.000000	1.57500000,-4118.000000	1.57500000,-4091.000000		1.57500000,-4125.000000	1.57500000,-4110.000000	1.57500000,-4109.000000		1.57500000,-4113.000000	1.57500000,-4108.000000	1.57500000,-4105.000000		1.57500000,-4090.000000	1.57500000,-4091.000000	1.57500000,-4102.000000
1.58333333,-4108.000000	1.58333333,-4101.000000	1.58333333,-4116.000000		1.58333333,-4088.000000	1.58333333,-4109.000000	1.58333333,-4102.000000		1.58333333,-4112.000000	1.58333333,-4109.000000	1.58333333,-4106.000000		1.58333333,-4093.000000	1.58333333,-4126.000000	1.58333333,-4117.000000		1.58333333,-4098.000000	1.58333333,-4104.000000	1.58333333,-4095.000000
1.59166667,-4111.000000	1.59166667,-4109.000000	1.59166667,-4112.000000		1.59166667,-4108.000000	1.59166667,-4117.000000	1.59166667,-4096.000000		1.59166667,-4115.000000	1.59166667,-4100.000000	1.59166667,-4111.000000		1.59166667,-4106.000000	1.59166667,-4119.000000	1.59166667,-4099.000000		1.59166667,-4103.000000	1.59166667,-4081.000000	1.59166667,-4100.000000
1.60000000,-4106.000000	1.60000000,-4105.000000	1.60000000,-4094.000000		1.60000000,-4096.000000	1.60000000,-4122.000000	1.60000000,-4091.000000		1.60000000,-4119.000000	1.60000000,-4112.000000	1.60000000,-4113.000000		1.60000000,-4103.000000	1.60000000,-4106.000000	1.60000000,-4118.000000		1.60000000,-4081.000000	1.60000000,-4094.000000	1.60000000,-4085.000000
1.60833333,-4116.000000	1.60833333,-4106.000000	1.60833333,-4124.000000		1.60833333,-4110.000000	1.60833333,-4115.000000	1.60833333,-4085.000000		1.60833333,-4102.000000	1.60833333,-4114.000000	1.60833333,-4111.000000		1.60833333,-4117.000000	1.60833333,-4111.000000	1.60833333,-4113.000000		1.60833333,-4099.000000	1.60833333,-4066.000000	1.60833333,-4070.000000
1.61666667,-4109.000000	1.61666667,-4106.000000	1.61666667,-4107.000000		1.61666667,-4101.000000	1.61666667,-4121.000000	1.61666667,-4084.000000		1.61666667,-4102.000000	1.61666667,-4125.000000	1.61666667,-4099.000000		1.61666667,-4092.000000	1.61666667,-4118.000000	1.61666667,-4096.000000		1.61666667,-4061.000000	1.61666667,-4062.000000	1.61666667,-4048.000000
1.62500000,-4119.000000	1.62500000,-4113.000000	1.62500000,-4107.000000		1.62500000,-4097.000000	1.62500000,-4113.000000	1.62500000,-4083.000000		1.62500000,-4121.000000	1.62500000,-4115.000000	1.62500000,-4094.000000		1.62500000,-4093.000000	1.62500000,-4115.000000	1.62500000,-4087.000000		1.62500000,-4034.000000	1.62500000,-4034.000000	1.62500000,-4021.000000
1.63333333,-4123.000000	1.63333333,-4111.000000	1.63333333,-4118.000000		1.63333333,-4105.000000	1.63333333,-4118.000000	1.63333333,-4090.000000		1.63333333,-4118.000000	1.63333333,-4114.000000	1.63333333,-4075.000000		1.63333333,-4073.000000	1.63333333,-4113.000000	1.63333333,-4096.000000		1.63333333,-4019.000000	1.63333333,-4003.000000	1.63333333,-4007.000000
1.64166667,-4117.000000	1.64166667,-4121.000000	1.64166667,-4101.000000		1.64166667,-4087.000000	1.64166667,-4115.000000	1.64166667,-4094.000000		1.64166667,-4113.000000	1.64166667,-4114.000000	1.64166667,-4061.000000		1.64166667,-4042.000000	1.64166667,-4101.000000	1.64166667,-4112.000000		1.64166667,-3986.000000	1.64166667,-3956.000000	1.64166667,-3942.000000
1.65000000,-4135.000000	1.65000000,-4110.000000	1.65000000,-4104.000000		1.65000000,-4085.000000	1.65000000,-4132.000000	1.65000000,-4095.000000		1.65000000,-4116.000000	1.65000000,-4105.000000	1.65000000,-4051.000000		1.65000000,-4025.000000	1.65000000,-4110.000000	1.65000000,-4092.000000		1.65000000,-3933.000000	1.65000000,-3911.000000	1.65000000,-3911.000000
1.65833333,-4101.000000	1.65833333,-4117.000000	1.65833333,-4118.000000		1.65833333,-4084.000000	1.65833333,-4116.000000	1.65833333,-4104.000000		1.65833333,-4120.000000	1.65833333,-4104.000000	1.65833333,-4020.000000		1.65833333,-3994.000000	1.65833333,-4124.000000	1.65833333,-4062.000000		1.65833333,-3878.000000	1.65833333,-3844.000000	1.65833333,-3818.000000
1.66666667,-4124.000000	1.66666667,-4127.000000	1.66666667,-4115.000000		1.66666667,-4083.000000	1.66666667,-4130.000000	1.66666667,-4084.000000		1.66666667,-4128.000000	1.66666667,-4111.000000	1.66666667,-4006.000000		1.66666667,-3948.000000	1.66666667,-4109.000000	1.66666667,-4043.000000		1.66666667,-3786.000000	1.66666667,-3776.000000	1.66666667,-3767.000000
1.67500000,-4128.000000	1.67500000,-4097.000000	1.67500000,-4125.000000		1.67500000,-4076.000000	1.67500000,-4106.000000	1.67500000,-4085.000000		1.67500000,-4128.000000	1.67500000,-4110.000000	1.67500000,-3966.000000		1.67500000,-3899.000000	1.67500000,-4121.000000	1.67500000,-4014.000000		1.67500000,-3742.000000	1.67500000,-3695.000000	1.67500000,-3670.000000
1.68333333,-4115.000000	1.68333333,-4124.000000	1.68333333,-4122.000000		1.68333333,-4062.000000	1.68333333,-4106.000000	1.68333333,-4092.000000		1.68333333,-4126.000000	1.68333333,-4119.000000	1.68333333,-3911.000000		1.68333333,-3842.000000	1.68333333,-4113.000000	1.68333333,-4005.000000		1.68333333,-3615.000000	1.68333333,-3617.000000	1.68333333,-3616.000000
1.69166667,-4120.000000	1.69166667,-4112.000000	1.69166667,-4112.000000		1.69166667,-4053.000000	1.69166667,-4116.000000	1.69166667,-4091.000000		1.69166667,-4122.000000	1.69166667,-4107.000000	1.69166667,-3910.000000		1.69166667,-3826.000000	1.69166667,-4106.000000	1.69166667,-3959.000000		1.69166667,-3539.000000	1.69166667,-3528.000000	1.69166667,-3501.000000
1.70000000,-4127.000000	1.70000000,-4110.000000	1.70000000,-4123.000000		1.70000000,-4046.000000	1.70000000,-4130.000000	1.70000000,-4089.000000		1.70000000,-4127.000000	1.70000000,-4110.000000	1.70000000,-3868.000000		1.70000000,-3739.000000	1.70000000,-4111.000000	1.70000000,-3939.000000		1.70000000,-3433.000000	1.70000000,-3474.000000	1.70000000,-3435.000000
1.70833333,-4127.000000	1.70833333,-4100.000000	1.70833333,-4117.000000		1.70833333,-4028.000000	1.70833333,-4121.000000	1.70833333,-4085.000000		1.70833333,-4114.000000	1.70833333,-4099.000000	1.70833333,-3842.000000		1.70833333,-3717.000000	1.70833333,-4104.000000	1.70833333,-3922.000000		1.70833333,-3350.000000	1.70833333,-3389.000000	1.70833333,-3340.000000
1.71666667,-4116.000000	1.71666667,-4125.000000	1.71666667,-4124.000000		1.71666667,-4014.000000	1.71666667,-4109.000000	1.71666667,-4086.000000		1.71666667,-4124.000000	1.71666667,-4107.000000	1.71666667,-3803.000000		1.71666667,-3663.000000	1.71666667,-4109.000000	1.71666667,-3882.000000		1.71666667,-3256.000000	1.71666667,-3351.000000	1.71666667,-3283.000000
1.72500000,-4129.000000	1.72500000,-4112.000000	1.72500000,-4108.000000		1.72500000,-3998.000000	1.72500000,-4118.000000	1.72500000,-4072.000000		1.72500000,-4130.000000	1.72500000,-4119.000000	1.72500000,-3792.000000		1.72500000,-3645.000000	1.72500000,-4118.000000	1.72500000,-3860.000000		1.72500000,-3205.000000	1.72500000,-3290.000000	1.72500000,-3220.000000
1.73333333,-4122.000000	1.73333333,-4121.000000	1.73333333,-4114.000000		1.73333333,-4013.000000	1.73333333,-4116.000000	1.73333333,-4082.000000		1.73333333,-4116.000000	1.73333333,-4117.000000	1.73333333,-3744.000000		1.73333333,-3595.000000	1.73333333,-4123.000000	1.73333333,-3824.000000		1.73333333,-3120.000000	1.73333333,-3275.000000	1.73333333,-3184.000000
1.74166667,-4128.000000	1.74166667,-4118.000000	1.74166667,-4124.000000		1.74166667,-3993.000000	1.74166667,-4116.000000	1.74166667,-4091.000000		1.74166667,-4134.000000	1.74166667,-4112.000000	1.74166667,-3740.000000		1.74166667,-3581.000000	1.74166667,-4132.000000	1.74166667,-3818.000000		1.74166667,-3085.000000	1.74166667,-3248.000000	1.74166667,-3151.000000
1.75000000,-4122.000000	1.75000000,-4119.000000	1.75000000,-4128.000000		1.75000000,-3975.000000	1.75000000,-4120.000000	1.75000000,-4073.000000		1.75000000,-4118.000000	1.75000000,-4115.000000	1.75000000,-3721.000000		1.75000000,-3564.000000	1.75000000,-4113.000000	1.75000000,-3813.000000		1.75000000,-3053.000000	1.75000000,-3236.000000	1.75000000,-3135.000000
1.75833333,-4119.000000	1.75833333,-4116.000000	1.75833333,-4131.000000		1.75833333,-3965.000000	1.75833333,-4114.000000	1.75833333,-4073.000000		1.75833333,-4124.000000	1.75833333,-4130.000000	1.75833333,-3720.000000		1.75833333,-3556.000000	1.75833333,-4106.000000	1.75833333,-3802.000000		1.75833333,-3051.000000	1.75833333,-3234.000000	1.75833333,-3135.000000
1.76666667,-4143.000000	1.76666667,-4112.000000	1.76666667,-4128.000000		1.76666667,-3970.000000	1.76666667,-4111.000000	1.76666667,-4072.000000		1.76666667,-4137.000000	1.76666667,-4122.000000	1.76666667,-3702.000000		1.76666667,-3565.000000	1.76666667,-4118.000000	1.76666667,-3803.000000		1.76666667,-3050.000000	1.76666667,-3252.000000	1.76666667,-3118.000000
1.77500000,-4135.000000	1.77500000,-4116.000000	1.77500000,-4113.000000		1.77500000,-3976.000000	1.77500000,-4129.000000	1.77500000,-4073.000000		1.77500000,-4130.000000	1.77500000,-4127.000000	1.77500000,-3712.000000		1.77500000,-3566.000000	1.77500000,-4113.000000	1.77500000,-3805.000000		1.77500000,-3040.000000	1.77500000,-3272.000000	1.77500000,-3131.000000
1.78333333,-4131.000000	1.78333333,-4119.000000	1.78333333,-4111.000000		1.78333333,-3969.000000	1.78333333,-4101.000000	1.78333333,-4075.000000		1.78333333,-4127.000000	1.78333333,-4111.000000	1.78333333,-3720.000000		1.78333333,-3582.000000	1.78333333,-4115.000000	1.78333333,-3827.000000		1.78333333,-3042.000000	1.78333333,-3288.000000	1.78333333,-3128.000000
1.79166667,-4150.000000	1.79166667,-4104.000000	1.79166667,-4112.000000		1.79166667,-3967.000000	1.79166667,-4110.000000	1.79166667,-4075.000000		1.79166667,-4130.000000	1.79166667,-4127.000000	1.79166667,-3734.000000		1.79166667,-3600.000000	1.79166667,-4119.000000	1.79166667,-3824.000000		1.79166667,-3102.000000	1.79166667,-3305.000000	1.79166667,-3156.000000
1.80000000,-4129.000000	1.80000000,-4110.000000	1.80000000,-4119.000000		1.80000000,-3974.000000	1.80000000,-4127.000000	1.80000000,-4088.000000		1.80000000,-4131.000000	1.80000000,-4128.000000	1.80000000,-3740.000000		1.80000000,-3603.000000	1.80000000,-4104.000000	1.80000000,-3851.000000		1.80000000,-3117.000000	1.80000000,-3340.000000	1.80000000,-3190.000000
1.80833333,-4126.000000	1.80833333,-4112.000000	1.80833333,-4108.000000		1.80833333,-3992.000000	1.80833333,-4116.000000	1.80833333,-4079.000000		1.80833333,-4127.000000	1.80833333,-4121.000000	1.80833333,-3740.000000		1.80833333,-3622.000000	1.80833333,-4117.000000	1.80833333,-3846.000000		1.80833333,-3144.000000	1.80833333,-3374.000000	1.80833333,-3242.000000
1.81666667,-4142.000000	1.81666667,-4110.000000	1.81666667,-4118.000000		1.81666667,-3975.000000	1.81666667,-4114.000000	1.81666667,-4094.000000		1.81666667,-4126.000000	1.81666667,-4118.000000	1.81666667,-3753.000000		1.81666667,-3646.000000	1.81666667,-4110.000000	1.81666667,-3862.000000		1.81666667,-3192.000000	1.81666667,-3395.000000	1.81666667,-3245.000000
1.82500000,-4138.000000	1.82500000,-4113.000000	1.82500000,-4118.000000		1.82500000,-3977.000000	1.82500000,-4124.000000	1.82500000,-4079.000000		1.82500000,-4113.000000	1.82500000,-4111.000000	1.82500000,-3768.000000		1.82500000,-3674.000000	1.82500000,-4102.000000	1.82500000,-3879.000000		1.82500000,-3231.000000	1.82500000,-3423.000000	1.82500000,-3307.000000
1.83333333,-4136.000000	1.83333333,-4120.000000	1.83333333,-4113.000000		1.83333333,-3996.000000	1.83333333,-4116.000000	1.83333333,-4099.000000		1.83333333,-4128.000000	1.83333333,-4124.000000	1.83333333,-3779.000000		1.83333333,-3687.000000	1.83333333,-4115.000000	1.83333333,-3881.000000		1.83333333,-3264.000000	1.83333333,-3474.000000	1.83333333,-3352.000000
1.84166667,-4138.000000	1.84166667,-4108.000000	1.84166667,-4118.000000		1.84166667,-4002.000000	1.84166667,-4124.000000	1.84166667,-4096.000000		1.84166667,-4127.000000	1.84166667,-4121.000000	1.84166667,-3793.000000		1.84166667,-3715.000000	1.84166667,-4104.000000	1.84166667,-3908.000000		1.84166667,-3291.000000	1.84166667,-3512.000000	1.84166667,-3378.000000
1.85000000,-4127.000000	1.85000000,-4112.000000	1.85000000,-4123.000000		1.85000000,-4012.000000	1.85000000,-4128.000000	1.85000000,-4098.000000		1.85000000,-4131.000000	1.85000000,-4115.000000	1.85000000,-3786.000000		1.85000000,-3733.000000	1.85000000,-4112.000000	1.85000000,-3897.000000		1.85000000,-3351.000000	1.85000000,-3544.000000	1.85000000,-3438.000000
1.85833333,-4139.000000	1.85833333,-4118.000000	1.85833333,-4113.000000		1.85833333,-4014.000000	1.85833333,-4117.000000	1.85833333,-4088.000000		1.85833333,-4140.000000	1.85833333,-4111.000000	1.85833333,-3812.000000		1.85833333,-3743.000000	1.85833333,-4128.000000	1.85833333,-3929.000000		1.85833333,-3390.000000	1.85833333,-3581.000000	1.85833333,-3470.000000
1.86666667,-4135.000000	1.86666667,-4124.000000	1.86666667,-4117.000000		1.86666667,-3998.000000	1.86666667,-4116.000000	1.86666667,-4097.000000		1.86666667,-4123.000000	1.86666667,-4137.000000	1.86666667,-3826.000000		1.86666667,-3767.000000	1.86666667,-4117.000000	1.86666667,-3938.000000		1.86666667,-3432.000000	1.86666667,-3603.000000	1.86666667,-3514.000000
1.87500000,-4122.000000	1.87500000,-4113.000000	1.87500000,-4125.000000		1.87500000,-4025.000000	1.87500000,-4135.000000	1.87500000,-4090.000000		1.87500000,-4134.000000	1.87500000,-4130.000000	1.87500000,-3840.000000		1.87500000,-3791.000000	1.87500000,-4121.000000	1.87500000,-3955.000000		1.87500000,-3460.000000	1.87500000,-3654.000000	1.87500000,-3574.000000
1.88333333,-4127.000000	1.88333333,-4125.000000	1.88333333,-4126.000000		1.88333333,-4025.000000	1.88333333,-4127.000000	1.88333333,-4103.000000		1.88333333,-4141.000000	1.88333333,-4118.000000	1.88333333,-3841.000000		1.88333333,-3802.000000	1.88333333,-4116.000000	1.88333333,-3955.000000		1.88333333,-3524.000000	1.88333333,-3674.000000	1.88333333,-3596.000000
1.89166667,-4138.000000	1.89166667,-4124.000000	1.89166667,-4122.000000		1.89166667,-4011.000000	1.89166667,-4111.000000	1.89166667,-4106.000000		1.89166667,-4130.000000	1.89166667,-4121.000000	1.89166667,-3860.000000		1.89166667,-3834.000000	1.89166667,-4128.000000	1.89166667,-3965.000000		1.89166667,-3550.000000	1.89166667,-3713.000000	1.89166667,-3641.000000
1.90000000,-4126.000000	1.90000000,-4113.000000	1.90000000,-4134.000000		1.90000000,-4019.000000	1.90000000,-4130.000000	1.90000000,-4104.000000		1.90000000,-4118.000000	1.90000000,-4108.000000	1.90000000,-3880.000000		1.90000000,-3842.000000	1.90000000,-4126.000000	1.90000000,-3962.000000		1.90000000,-3582.000000	1.90000000,-3749.000000	1.90000000,-3664.000000
1.90833333,-4127.000000	1.90833333,-4109.000000	1.90833333,-4128.000000		1.90833333,-4040.000000	1.90833333,-4117.000000	1.90833333,-4103.000000		1.90833333,-4122.000000	1.90833333,-4128.000000	1.90833333,-3880.000000		1.90833333,-3855.000000	1.90833333,-4122.000000	1.90833333,-3986.000000		1.90833333,-3612.000000	1.90833333,-3742.000000	1.90833333,-3694.000000
1.91666667,-4124.000000	1.91666667,-4124.000000	1.91666667,-4119.000000		1.91666667,-4031.000000	1.91666667,-4116.000000	1.91666667,-4097.000000		1.91666667,-4122.000000	1.91666667,-4124.000000	1.91666667,-3902.000000		1.91666667,-3864.000000	1.91666667,-4113.000000	1.91666667,-3986.000000		1.91666667,-3645.000000	1.91666667,-3754.000000	1.91666667,-3713.000000
1.92500000,-4138.000000	1.92500000,-4120.000000	1.92500000,-4141.000000		1.92500000,-4040.000000	1.92500000,-4133.000000	1.92500000,-4096.000000		1.92500000,-4128.000000	1.92500000,-4124.000000	1.92500000,-3910.000000		1.92500000,-3893.000000	1.92500000,-4122.000000	1.92500000,-3992.000000		1.92500000,-3687.000000	1.92500000,-3784.000000	1.92500000,-3750.000000
1.93333333,-4144.000000	1.93333333,-4111.000000	1.93333333,-4127.000000		1.93333333,-4054.000000	1.93333333,-4147.000000	1.93333333,-4096.000000		1.93333333,-4130.000000	1.93333333,-4117.000000	1.93333333,-3911.000000		1.93333333,-3901.000000	1.93333333,-4125.000000	1.93333333,-3997.000000		1.93333333,-3716.000000	1.93333333,-3814.000000	1.93333333,-3760.000000
1.94166667,-4107.000000	1.94166667,-4104.000000	1.94166667,-4133.000000		1.94166667,-4060.000000	1.94166667,-4130.000000	1.94166667,-4080.000000		1.94166667,-4122.000000	1.94166667,-4131.000000	1.94166667,-3937.000000		1.94166667,-3913.000000	1.94166667,-4110.000000	1.94166667,-4006.000000		1.94166667,-3733.000000	1.94166667,-3824.000000	1.94166667,-3782.000000
1.95000000,-4126.000000	1.95000000,-4109.000000	1.95000000,-4116.000000		1.95000000,-4054.000000	1.95000000,-4133.000000	1.95000000,-4086.000000		1.95000000,-4121.000000	1.95000000,-4121.000000	1.95000000,-3950.000000		1.95000000,-3926.000000	1.95000000,-4120.000000	1.95000000,-4009.000000		1.95000000,-3765.000000	1.95000000,-3833.000000	1.95000000,-3800.000000
1.95833333,-4133.000000	1.95833333,-4115.000000	1.95833333,-4119.000000		1.95833333,-4045.000000	1.95833333,-4125.000000	1.95833333,-4097.000000		1.95833333,-4134.000000	1.95833333,-4117.000000	1.95833333,-3947.000000		1.95833333,-3923.000000	1.95833333,-4127.000000	1.95833333,-4022.000000		1.95833333,-3768.000000	1.95833333,-3849.000000	1.95833333,-3815.000000
1.96666667,-4138.000000	1.96666667,-4119.000000	1.96666667,-4126.000000		1.96666667,-4055.000000	1.96666667,-4131.000000	1.96666667,-4090.000000		1.96666667,-4129.000000	1.96666667,-4120.000000	1.96666667,-3952.000000		1.96666667,-3934.000000	1.96666667,-4132.000000	1.96666667,-4031.000000		1.96666667,-3799.000000	1.96666667,-3870.000000	1.96666667,-3837.000000
1.97500000,-4137.000000	1.97500000,-4116.000000	1.97500000,-4115.000000		1.97500000,-4063.000000	1.97500000,-4132.000000	1.97500000,-4093.000000		1.97500000,-4136.000000	1.97500000,-4117.000000	1.97500000,-3961.000000		1.97500000,-3945.000000	1.97500000,-4116.000000	1.97500000,-4031.000000		1.97500000,-3803.000000	1.97500000,-3891.000000	1.97500000,-3866.000000
1.98333333,-4138.000000	1.98333333,-4114.000000	1.98333333,-4126.000000		1.98333333,-4068.000000	1.98333333,-4134.000000	1.98333333,-4096.000000		1.98333333,-4128.000000	1.98333333,-4132.000000	1.98333333,-3962.000000		1.98333333,-3953.000000	1.98333333,-4122.000000	1.98333333,-4022.000000		1.98333333,-3829.000000	1.98333333,-3892.000000	1.98333333,-3852.000000
1.99166667,-4119.000000	1.99166667,-4132.000000	1.99166667,-4124.000000		1.99166667,-4050.000000	1.99166667,-4133.000000	1.99166667,-4108.000000		1.99166667,-4142.000000	1.99166667,-4134.000000	1.99166667,-3978.000000		1.99166667,-3953.000000	1.99166667,-4124.000000	1.99166667,-4041.000000		1.99166667,-3842.000000	1.99166667,-3907.000000	1.99166667,-3864.000000
2.00000000,-4121.000000	2.00000000,-4112.000000	2.00000000,-4119.000000		2.00000000,-4077.000000	2.00000000,-4127.000000	2.00000000,-4109.000000		2.00000000,-4145.000000	2.00000000,-4122.000000	2.00000000,-3995.000000		2.00000000,-3963.000000	2.00000000,-4122.000000	2.00000000,-4035.000000		2.00000000,-3869.000000	2.00000000,-3923.000000	2.00000000,-3865.000000
2.00833333,-4130.000000	2.00833333,-4119.000000	2.00833333,-4126.000000		2.00833333,-4074.000000	2.00833333,-4138.000000	2.00833333,-4106.000000		2.00833333,-4126.000000	2.00833333,-4112.000000	2.00833333,-3993.000000		2.00833333,-3979.000000	2.00833333,-4130.000000	2.00833333,-4048.000000		2.00833333,-3863.000000	2.00833333,-3921.000000	2.00833333,-3880.000000
2.01666667,-4115.000000	2.01666667,-4132.000000	2.01666667,-4117.000000		2.01666667,-4082.000000	2.01666667,-4144.000000	2.01666667,-4100.000000		2.01666667,-4135.000000	2.01666667,-4107.000000	2.01666667,-3986.000000		2.01666667,-3982.000000	2.01666667,-4115.000000	2.01666667,-4056.000000		2.01666667,-3878.000000	2.01666667,-3931.000000	2.01666667,-3898.000000
2.02500000,-4132.000000	2.02500000,-4113.000000	2.02500000,-4125.000000		2.02500000,-4068.000000	2.02500000,-4132.000000	2.02500000,-4099.000000		2.02500000,-4144.000000	2.02500000,-4129.000000	2.02500000,-3992.000000		2.02500000,-3985.000000	2.02500000,-4107.000000	2.02500000,-4070.000000		2.02500000,-3885.000000	2.02500000,-3920.000000	2.02500000,-3899.000000
2.03333333,-4132.000000	2.03333333,-4130.000000	2.03333333,-4127.000000		2.03333333,-4082.000000	2.03333333,-4138.000000	2.03333333,-4103.000000		2.03333333,-4154.000000	2.03333333,-4126.000000	2.03333333,-4002.000000		2.03333333,-3984.000000	2.03333333,-4110.000000	2.03333333,-4051.000000		2.03333333,-3883.000000	2.03333333,-3948.000000	2.03333333,-3908.000000
2.04166667,-4141.000000	2.04166667,-4131.000000	2.04166667,-4121.000000		2.04166667,-4087.000000	2.04166667,-4130.000000	2.04166667,-4091.000000		2.04166667,-4132.000000	2.04166667,-4130.000000	2.04166667,-4006.000000		2.04166667,-3985.000000	2.04166667,-4131.000000	2.04166667,-4060.000000		2.04166667,-3887.000000	2.04166667,-3951.000000	2.04166667,-3923.000000
2.05000000,-4130.000000	2.05000000,-4118.000000	2.05000000,-4110.000000		2.05000000,-4091.000000	2.05000000,-4144.000000	2.05000000,-4104.000000		2.05000000,-4137.000000	2.05000000,-4128.000000	2.05000000,-4021.000000		2.05000000,-4002.000000	2.05000000,-4120.000000	2.05000000,-4076.000000		2.05000000,-3899.000000	2.05000000,-3948.000000	2.05000000,-3923.000000
2.05833333,-4135.000000	2.05833333,-4116.000000	2.05833333,-4137.000000		2.05833333,-4090.000000	2.05833333,-4123.000000	2.05833333,-4126.000000		2.05833333,-4124.000000	2.05833333,-4126.000000	2.05833333,-4019.000000		2.05833333,-4023.000000	2.05833333,-4107.000000	2.05833333,-4064.000000		2.05833333,-3913.000000	2.05833333,-3963.000000	2.05833333,-3911.000000
2.06666667,-4128.000000	2.06666667,-4121.000000	2.06666667,-4132.000000		2.06666667,-4079.000000	2.06666667,-4147.000000	2.06666667,-4118.000000		2.06666667,-4130.000000	2.06666667,-4126.000000	2.06666667,-4033.000000		2.06666667,-4011.000000	2.06666667,-4130.000000	2.06666667,-4074.000000		2.06666667,-3923.000000	2.06666667,-3955.000000	2.06666667,-3929.000000
2.07500000,-4135.000000	2.07500000,-4112.000000	2.07500000,-4132.000000		2.07500000,-4093.000000	2.07500000,-4138.000000	2.07500000,-4104.000000		2.07500000,-4134.000000	2.07500000,-4130.000000	2.07500000,-4024.000000		2.07500000,-4017.000000	2.07500000,-4126.000000	2.07500000,-4079.000000		2.07500000,-3923.000000	2.07500000,-3961.000000	2.07500000,-3929.000000
2.08333333,-4147.000000	2.08333333,-4117.000000	2.08333333,-4146.000000		2.08333333,-4081.000000	2.08333333,-4134.000000	2.08333333,-4115.000000		2.08333333,-4130.000000	2.08333333,-4131.000000	2.08333333,-4023.000000		2.08333333,-4026.000000	2.08333333,-4124.000000	2.08333333,-4090.000000		2.08333333,-3928.000000	2.08333333,-3976.000000	2.08333333,-3924.000000
2.09166667,-4124.000000	2.09166667,-4108.000000	2.09166667,-4134.000000		2.09166667,-4087.000000	2.09166667,-4128.000000	2.09166667,-4100.000000		2.09166667,-4138.000000	2.09166667,-4131.000000	2.09166667,-4042.000000		2.09166667,-4006.000000	2.09166667,-4122.000000	2.09166667,-4079.000000		2.09166667,-3947.000000	2.09166667,-3978.000000	2.09166667,-3944.000000
2.10000000,-4144.000000	2.10000000,-4121.000000	2.10000000,-4124.000000		2.10000000,-4082.000000	2.10000000,-4147.000000	2.10000000,-4101.000000		2.10000000,-4129.000000	2.10000000,-4135.000000	2.10000000,-4040.000000		2.10000000,-4033.000000	2.10000000,-4127.000000	2.10000000,-4088.000000		2.10000000,-3958.000000	2.10000000,-3987.000000	2.10000000,-3950.000000
2.10833333,-4149.000000	2.10833333,-4119.000000	2.10833333,-4127.000000		2.10833333,-4094.000000	2.10833333,-4138.000000	2.10833333,-4102.000000		2.10833333,-4130.000000	2.10833333,-4134.000000	2.10833333,-4050.000000		2.10833333,-4026.000000	2.10833333,-4143.000000	2.10833333,-4078.000000		2.10833333,-3956.000000	2.10833333,-3983.000000	2.10833333,-3961.000000
2.11666667,-4135.000000	2.11666667,-4125.000000	2.11666667,-4146.000000		2.11666667,-4091.000000	2.11666667,-4130.000000	2.11666667,-4102.000000		2.11666667,-4130.000000	2.11666667,-4140.000000	2.11666667,-4043.000000		2.11666667,-4042.000000	2.11666667,-4131.000000	2.11666667,-4075.000000		2.11666667,-3982.000000	2.11666667,-3991.000000	2.11666667,-3954.000000
2.12500000,-4138.000000	2.12500000,-4122.000000	2.12500000,-4143.000000		2.12500000,-4097.000000	2.12500000,-4124.000000	2.12500000,-4115.000000		2.12500000,-4137.000000	2.12500000,-4131.000000	2.12500000,-4048.000000		2.12500000,-4037.000000	2.12500000,-4133.000000	2.12500000,-4085.000000		2.12500000,-3957.000000	2.12500000,-3993.000000	2.12500000,-3975.000000
2.13333333,-4133.000000	2.13333333,-4127.000000	2.13333333,-4130.000000		2.13333333,-4082.000000	2.13333333,-4134.000000	2.13333333,-4101.000000		2.13333333,-4141.000000	2.13333333,-4128.000000	2.13333333,-4054.000000		2.13333333,-4038.000000	2.13333333,-4132.000000	2.13333333,-4095.000000		2.13333333,-3966.000000	2.13333333,-3996.000000	2.13333333,-3961.000000
2.14166667,-4137.000000	2.14166667,-4119.000000	2.14166667,-4149.000000		2.14166667,-4087.000000	2.14166667,-4142.000000	2.14166667,-4103.000000		2.14166667,-4127.000000	2.14166667,-4146.000000	2.14166667,-4051.000000		2.14166667,-4043.000000	2.14166667,-4125.000000	2.14166667,-4097.000000		2.14166667,-3969.000000	2.14166667,-3995.000000	2.14166667,-3969.000000
2.15000000,-4143.000000	2.15000000,-4126.000000	2.15000000,-4143.000000		2.15000000,-4098.000000	2.15000000,-4146.000000	2.15000000,-4103.000000		2.15000000,-4131.000000	2.15000000,-4134.000000	2.15000000,-4050.000000		2.15000000,-4056.000000	2.15000000,-4126.000000	2.15000000,-4085.000000		2.15000000,-3973.000000	2.15000000,-4011.000000	2.15000000,-3996.000000
2.15833333,-4137.000000	2.15833333,-4132.000000	2.15833333,-4142.000000		2.15833333,-4105.000000	2.15833333,-4139.000000	2.15833333,-4095.000000		2.15833333,-4135.000000	2.15833333,-4138.000000	2.15833333,-4053.000000		2.15833333,-4045.000000	2.15833333,-4142.000000	2.15833333,-4096.000000		2.15833333,-3972.000000	2.15833333,-4011.000000	2.15833333,-3995.000000
2.16666667,-4150.000000	2.16666667,-4116.000000	2.16666667,-4134.000000		2.16666667,-4086.000000	2.16666667,-4129.000000	2.16666667,-4110.000000		2.16666667,-4147.000000	2.16666667,-4135.000000	2.16666667,-4060.000000		2.16666667,-4051.000000	2.16666667,-4122.000000	2.16666667,-4091.000000		2.16666667,-3997.000000	2.16666667,-4020.000000	2.16666667,-3985.000000
2.17500000,-4144.000000	2.17500000,-4130.000000	2.17500000,-4146.000000		2.17500000,-4106.000000	2.17500000,-4131.000000	2.17500000,-4107.000000		2.17500000,-4145.000000	2.17500000,-4134.000000	2.17500000,-4069.000000		2.17500000,-4051.000000	2.17500000,-4131.000000	2.17500000,-4107.000000		2.17500000,-3988.000000	2.17500000,-4033.000000	2.17500000,-4008.000000
2.18333333,-4127.000000	2.18333333,-4120.000000	2.18333333,-4132.000000		2.18333333,-4101.000000	2.18333333,-4148.000000	2.18333333,-4111.000000		2.18333333,-4136.000000	2.18333333,-4125.000000	2.18333333,-4063.000000		2.18333333,-4066.000000	2.18333333,-4130.000000	2.18333333,-4103.000000		2.18333333,-4004.000000	2.18333333,-4028.000000	2.18333333,-4003.000000
2.19166667,-4149.000000	2.19166667,-4136.000000	2.19166667,-4132.000000		2.19166667,-4097.000000	2.19166667,-4133.000000	2.19166667,-4121.000000		2.19166667,-4152.000000	2.19166667,-4144.000000	2.19166667,-4058.000000		2.19166667,-4059.000000	2.19166667,-4141.000000	2.19166667,-4115.000000		2.19166667,-4000.000000	2.19166667,-4025.000000	2.19166667,-4011.000000
2.20000000,-4151.000000	2.20000000,-4126.000000	2.20000000,-4139.000000		2.20000000,-4110.000000	2.20000000,-4137.000000	2.20000000,-4115.000000		2.20000000,-4147.000000	2.20000000,-4132.000000	2.20000000,-4070.000000		2.20000000,-4058.000000	2.20000000,-4140.000000	2.20000000,-4109.000000		2.20000000,-4007.000000	2.20000000,-4028.000000	2.20000000,-4028.000000
2.20833333,-4152.000000	2.20833333,-4142.000000	2.20833333,-4131.000000		2.20833333,-4098.000000	2.20833333,-4138.000000	2.20833333,-4116.000000		2.20833333,-4135.000000	2.20833333,-4150.000000	2.20833333,-4068.000000		2.20833333,-4069.000000	2.20833333,-4123.000000	2.20833333,-4124.000000		2.20833333,-4022.000000	2.20833333,-4035.000000	2.20833333,-4029.000000
2.21666667,-4149.000000	2.21666667,-4121.000000	2.21666667,-4132.000000		2.21666667,-4111.000000	2.21666667,-4151.000000	2.21666667,-4123.000000		2.21666667,-4149.000000	2.21666667,-4135.000000	2.21666667,-4073.000000		2.21666667,-4061.000000	2.21666667,-4146.000000	2.21666667,-4111.000000		2.21666667,-4008.000000	2.21666667,-4038.000000	2.21666667,-4022.000000
2.22500000,-4159.000000	2.22500000,-4130.000000	2.22500000,-4160.000000		2.22500000,-4118.000000	2.22500000,-4147.000000	2.22500000,-4116.000000		2.22500000,-4155.000000	2.22500000,-4132.000000	2.22500000,-4091.000000		2.22500000,-4065.000000	2.22500000,-4141.000000	2.22500000,-4122.000000		2.22500000,-4011.000000	2.22500000,-4034.000000	2.22500000,-4034.000000
2.23333333,-4156.000000	2.23333333,-4121.000000	2.23333333,-4143.000000		2.23333333,-4093.000000	2.23333333,-4150.000000	2.23333333,-4134.000000		2.23333333,-4146.000000	2.23333333,-4148.000000	2.23333333,-4077.000000		2.23333333,-4084.000000	2.23333333,-4140.000000	2.23333333,-4119.000000		2.23333333,-4019.000000	2.23333333,-4057.000000	2.23333333,-4026.000000
2.24166667,-4152.000000	2.24166667,-4128.000000	2.24166667,-4149.000000		2.24166667,-4118.000000	2.24166667,-4142.000000	2.24166667,-4128.000000		2.24166667,-4148.000000	2.24166667,-4135.000000	2.24166667,-4076.000000		2.24166667,-4067.000000	2.24166667,-4148.000000	2.24166667,-4124.000000		2.24166667,-4026.000000	2.24166667,-4043.000000	2.24166667,-4045.000000
2.25000000,-4163.000000	2.25000000,-4141.000000	2.25000000,-4142.000000		2.25000000,-4106.000000	2.25000000,-4143.000000	2.25000000,-4122.000000		2.25000000,-4161.000000	2.25000000,-4152.000000	2.25000000,-4087.000000		2.25000000,-4077.000000	2.25000000,-4143.000000	2.25000000,-4119.000000		2.25000000,-4027.000000	2.25000000,-4056.000000	2.25000000,-4037.000000
2.25833333,-4138.000000	2.25833333,-4141.000000	2.25833333,-4138.000000		2.25833333,-4122.000000	2.25833333,-4148.000000	2.25833333,-4118.000000		2.25833333,-4156.000000	2.25833333,-4153.000000	2.25833333,-4094.000000		2.25833333,-4079.000000	2.25833333,-4148.000000	2.25833333,-4126.000000		2.25833333,-4032.000000	2.25833333,-4043.000000	2.25833333,-4048.000000
2.26666667,-4163.000000	2.26666667,-4135.000000	2.26666667,-4149.000000		2.26666667,-4106.000000	2.26666667,-4152.000000	2.26666667,-4120.000000		2.26666667,-4160.000000	2.26666667,-4135.000000	2.26666667,-4090.000000		2.26666667,-4082.000000	2.26666667,-4131.000000	2.26666667,-4121.000000		2.26666667,-4037.000000	2.26666667,-4047.000000	2.26666667,-4049.000000
2.27500000,-4149.000000	2.27500000,-4140.000000	2.27500000,-4152.000000		2.27500000,-4115.000000	2.27500000,-4142.000000	2.27500000,-4124.000000		2.27500000,-4155.000000	2.27500000,-4144.000000	2.27500000,-4101.000000		2.27500000,-4075.000000	2.27500000,-4140.000000	2.27500000,-4123.000000		2.27500000,-4050.000000	2.27500000,-4073.000000	2.27500000,-4050.000000
2.28333333,-4156.000000	2.28333333,-4138.000000	2.28333333,-4154.000000		2.28333333,-4095.000000	2.28333333,-4154.000000	2.28333333,-4128.000000		2.28333333,-4153.000000	2.28333333,-4138.000000	2.28333333,-4102.000000		2.28333333,-4085.000000	2.28333333,-4141.000000	2.28333333,-4116.000000		2.28333333,-4050.000000	2.28333333,-4064.000000	2.28333333,-4054.000000
2.29166667,-4172.000000	2.29166667,-4135.000000	2.29166667,-4140.000000		2.29166667,-4111.000000	2.29166667,-4151.000000	2.29166667,-4127.000000		2.29166667,-4157.000000	2.29166667,-4151.000000	2.29166667,-4101.000000		2.29166667,-4093.000000	2.29166667,-4140.000000	2.29166667,-4113.000000		2.29166667,-4057.000000	2.29166667,-4069.000000	2.29166667,-4055.000000
2.30000000,-4160.000000	2.30000000,-4142.000000	2.30000000,-4161.000000		2.30000000,-4133.000000	2.30000000,-4147.000000	2.30000000,-4126.000000		2.30000000,-4155.000000	2.30000000,-4152.000000	2.30000000,-4110.000000		2.30000000,-4084.000000	2.30000000,-4154.000000	2.30000000,-4115.000000		2.30000000,-4047.000000	2.30000000,-4065.000000	2.30000000,-4059.000000
2.30833333,-4173.000000	2.30833333,-4153.000000	2.30833333,-4150.000000		2.30833333,-4112.000000	2.30833333,-4165.000000	2.30833333,-4124.000000		2.30833333,-4157.000000	2.30833333,-4158.000000	2.30833333,-4099.000000		2.30833333,-4090.000000	2.30833333,-4134.000000	2.30833333,-4105.000000		2.30833333,-4053.000000	2.30833333,-4070.000000	2.30833333,-4051.000000
2.31666667,-4155.000000	2.31666667,-4138.000000	2.31666667,-4152.000000		2.31666667,-4105.000000	2.31666667,-4144.000000	2.31666667,-4118.000000		2.31666667,-4163.000000	2.31666667,-4155.000000	2.31666667,-4116.000000		2.31666667,-4109.000000	2.31666667,-4136.000000	2.31666667,-4134.000000		2.31666667,-4055.000000	2.31666667,-4086.000000	2.31666667,-4058.000000
2.32500000,-4163.000000	2.32500000,-4146.000000	2.32500000,-4155.000000		2.32500000,-4108.000000	2.32500000,-4156.000000	2.32500000,-4125.000000		2.32500000,-4166.000000	2.32500000,-4132.000000	2.32500000,-4112.000000		2.32500000,-4082.000000	2.32500000,-4131.000000	2.32500000,-4141.000000		2.32500000,-4063.000000	2.32500000,-4064.000000	2.32500000,-4066.000000
2.33333333,-4161.000000	2.33333333,-4148.000000	2.33333333,-4160.000000		2.33333333,-4116.000000	2.33333333,-4146.000000	2.33333333,-4128.000000		2.33333333,-4149.000000	2.33333333,-4169.000000	2.33333333,-4097.000000		2.33333333,-4112.000000	2.33333333,-4148.000000	2.33333333,-4127.000000		2.33333333,-4047.000000	2.33333333,-4063.000000	2.33333333,-4066.000000
2.34166667,-4149.000000	2.34166667,-4144.000000	2.34166667,-4158.000000		2.34166667,-4115.000000	2.34166667,-4147.000000	2.34166667,-4127.000000		2.34166667,-4145.000000	2.34166667,-4144.000000	2.34166667,-4108.000000		2.34166667,-4091.000000	2.34166667,-4140.000000	2.34166667,-4118.000000		2.34166667,-4059.000000	2.34166667,-4081.000000	2.34166667,-4068.000000
2.35000000,-4158.000000	2.35000000,-4139.000000	2.35000000,-4146.000000		2.35000000,-4124.000000	2.35000000,-4155.000000	2.35000000,-4135.000000		2.35000000,-4156.000000	2.35000000,-4142.000000	2.35000000,-4101.000000		2.35000000,-4087.000000	2.35000000,-4152.000000	2.35000000,-4138.000000		2.35000000,-4073.000000	2.35000000,-4081.000000	2.35000000,-4056.000000
2.35833333,-4161.000000	2.35833333,-4135.000000	2.35833333,-4158.000000		2.35833333,-4114.000000	2.35833333,-4155.000000	2.35833333,-4126.000000		2.35833333,-4149.000000	2.35833333,-4141.000000	2.35833333,-4115.000000		2.35833333,-4100.000000	2.35833333,-4147.000000	2.35833333,-4127.000000		2.35833333,-4066.000000	2.35833333,-4083.000000	2.35833333,-4073.000000
2.36666667,-4162.000000	2.36666667,-4148.000000	2.36666667,-4161.000000		2.36666667,-4121.000000	2.36666667,-4143.000000	2.36666667,-4136.000000		2.36666667,-4159.000000	2.36666667,-4144.000000	2.36666667,-4119.000000		2.36666667,-4097.000000	2.36666667,-4133.000000	2.36666667,-4134.000000		2.36666667,-4062.000000	2.36666667,-4082.000000	2.36666667,-4062.000000
2.37500000,-4138.000000	2.37500000,-4146.000000	2.37500000,-4154.000000		2.37500000,-4126.000000	2.37500000,-4157.000000	2.37500000,-4132.000000		2.37500000,-4153.000000	2.37500000,-4155.000000	2.37500000,-4107.000000		2.37500000,-4098.000000	2.37500000,-4128.000000	2.37500000,-4131.000000		2.37500000,-4067.000000	2.37500000,-4069.000000	2.37500000,-4056.000000
2.38333333,-4157.000000	2.38333333,-4143.000000	2.38333333,-4159.000000		2.38333333,-4130.000000	2.38333333,-4151.000000	2.38333333,-4130.000000		2.38333333,-4160.000000	2.38333333,-4153.000000	2.38333333,-4124.000000		2.38333333,-4100.000000	2.38333333,-4124.000000	2.38333333,-4129.000000		2.38333333,-4061.000000	2.38333333,-4090.000000	2.38333333,-4065.000000
2.39166667,-4163.000000	2.39166667,-4134.000000	2.39166667,-4157.000000		2.39166667,-4103.000000	2.39166667,-4154.000000	2.39166667,-4122.000000		2.39166667,-4159.000000	2.39166667,-4137.000000	2.39166667,-4113.000000		2.39166667,-4097.000000	2.39166667,-4150.000000	2.39166667,-4117.000000		2.39166667,-4065.000000	2.39166667,-4076.000000	2.39166667,-4068.000000
2.40000000,-4167.000000	2.40000000,-4141.000000	2.40000000,-4151.000000		2.40000000,-4122.000000	2.40000000,-4158.000000	2.40000000,-4128.000000		2.40000000,-4149.000000	2.40000000,-4137.000000	2.40000000,-4115.000000		2.40000000,-4094.000000	2.40000000,-4155.000000	2.40000000,-4118.000000		2.40000000,-4063.000000	2.40000000,-4079.000000	2.40000000,-4052.000000
2.40833333,-4177.000000	2.40833333,-4147.000000	2.40833333,-4146.000000		2.40833333,-4124.000000	2.40833333,-4145.000000	2.40833333,-4110.000000		2.40833333,-4140.000000	2.40833333,-4146.000000	2.40833333,-4122.000000		2.40833333,-4087.000000	2.40833333,-4143.000000	2.40833333,-4134.000000		2.40833333,-4063.000000	2.40833333,-4068.000000	2.40833333,-4076.000000
2.41666667,-4155.000000	2.41666667,-4129.000000	2.41666667,-4163.000000		2.41666667,-4116.000000	2.41666667,-4143.000000	2.41666667,-4124.000000		2.41666667,-4148.000000	2.41666667,-4149.000000	2.41666667,-4115.000000		2.41666667,-4101.000000	2.41666667,-4134.000000	2.41666667,-4143.000000		2.41666667,-4068.000000	2.41666667,-4090.000000	2.41666667,-4066.000000
2.42500000,-4165.000000	2.42500000,-4143.000000	2.42500000,-4151.000000		2.42500000,-4115.000000	2.42500000,-4155.000000	2.42500000,-4127.000000		2.42500000,-4154.000000	2.42500000,-4139.000000	2.42500000,-4120.000000		2.42500000,-4106.000000	2.42500000,-4145.000000	2.42500000,-4125.000000		2.42500000,-4058.000000	2.42500000,-4079.000000	2.42500000,-4064.000000
2.43333333,-4154.000000	2.43333333,-4149.000000	2.43333333,-4152.000000		2.43333333,-4117.000000	2.43333333,-4157.000000	2.43333333,-4125.000000		2.43333333,-4140.000000	2.43333333,-4155.000000	2.43333333,-4130.000000		2.43333333,-4102.000000	2.43333333,-4130.000000	2.43333333,-4140.000000		2.43333333,-4067.000000	2.43333333,-4090.000000	2.43333333,-4067.000000
2.44166667,-4177.000000	2.44166667,-4136.000000	2.44166667,-4155.000000		2.44166667,-4125.000000	2.44166667,-4153.000000	2.44166667,-4135.000000		2.44166667,-4146.000000	2.44166667,-4146.000000	2.44166667,-4118.000000		2.44166667,-4087.000000	2.44166667,-4140.000000	2.44166667,-4127.000000		2.44166667,-4065.000000	2.44166667,-4075.000000	2.44166667,-4068.000000
2.45000000,-4162.000000	2.45000000,-4145.000000	2.45000000,-4155.000000		2.45000000,-4120.000000	2.45000000,-4149.000000	2.45000000,-4111.000000		2.45000000,-4132.000000	2.45000000,-4140.000000	2.45000000,-4118.000000		2.45000000,-4088.000000	2.45000000,-4143.000000	2.45000000,-4125.000000		2.45000000,-4091.000000	2.45000000,-4075.000000	2.45000000,-4065.000000
2.45833333,-4143.000000	2.45833333,-4135.000000	2.45833333,-4137.000000		2.45833333,-4121.000000	2.45833333,-4158.000000	2.45833333,-4124.000000		2.45833333,-4158.000000	2.45833333,-4135.000000	2.45833333,-4121.000000		2.45833333,-4083.000000	2.45833333,-4146.000000	2.45833333,-4139.000000		2.45833333,-4061.000000	2.45833333,-4096.000000	2.45833333,-4085.000000
2.46666667,-4157.000000	2.46666667,-4137.000000	2.46666667,-4144.000000		2.46666667,-4118.000000	2.46666667,-4154.000000	2.46666667,-4123.000000		2.46666667,-4143.000000	2.46666667,-4137.000000	2.46666667,-4114.000000		2.46666667,-4110.000000	2.46666667,-4129.000000	2.46666667,-4132.000000		2.46666667,-4074.000000	2.46666667,-4096.000000	2.46666667,-4082.000000
2.47500000,-4165.000000	2.47500000,-4131.000000	2.47500000,-4151.000000		2.47500000,-4114.000000	2.47500000,-4167.000000	2.47500000,-4121.000000		2.47500000,-4140.000000	2.47500000,-4126.000000	2.47500000,-4105.000000		2.47500000,-4096.000000	2.47500000,-4132.000000	2.47500000,-4125.000000		2.47500000,-4068.000000	2.47500000,-4076.000000	2.47500000,-4061.000000
2.48333333,-4168.000000	2.48333333,-4124.000000	2.48333333,-4153.000000		2.48333333,-4116.000000	2.48333333,-4146.000000	2.48333333,-4124.000000		2.48333333,-4131.000000	2.48333333,-4133.000000	2.48333333,-4113.000000		2.48333333,-4100.000000	2.48333333,-4127.000000	2.48333333,-4126.000000		2.48333333,-4085.000000	2.48333333,-4088.000000	2.48333333,-4086.000000
2.49166667,-4163.000000	2.49166667,-4134.000000	2.49166667,-4153.000000		2.49166667,-4121.000000	2.49166667,-4149.000000	2.49166667,-4131.000000		2.49166667,-4130.000000	2.49166667,-4137.000000	2.49166667,-4112.000000		2.49166667,-4092.000000	2.49166667,-4130.000000	2.49166667,-4125.000000		2.49166667,-4085.000000	2.49166667,-4085.000000	2.49166667,-4059.000000
2.50000000,-4159.000000	2.50000000,-4125.000000	2.50000000,-4146.000000		2.50000000,-4106.000000	2.50000000,-4153.000000	2.50000000,-4133.000000		2.50000000,-4133.000000	2.50000000,-4138.000000	2.50000000,-4112.000000		2.50000000,-4102.000000	2.50000000,-4138.000000	2.50000000,-4127.000000		2.50000000,-4088.000000	2.50000000,-4080.000000	2.50000000,-4089.000000
2.50833333,-4155.000000	2.50833333,-4124.000000	2.50833333,-4153.000000		2.50833333,-4107.000000	2.50833333,-4146.000000	2.50833333,-4121.000000		2.50833333,-4142.000000	2.50833333,-4125.000000	2.50833333,-4113.000000		2.50833333,-4102.000000	2.50833333,-4132.000000	2.50833333,-4130.000000		2.50833333,-4079.000000	2.50833333,-4086.000000	2.50833333,-4069.000000
2.51666667,-4140.000000	2.51666667,-4119.000000	2.51666667,-4146.000000		2.51666667,-4108.000000	2.51666667,-4133.000000	2.51666667,-4118.000000		2.51666667,-4122.000000	2.51666667,-4127.000000	2.51666667,-4116.000000		2.51666667,-4106.000000	2.51666667,-4124.000000	2.51666667,-4126.000000		2.51666667,-4071.000000	2.51666667,-4079.000000	2.51666667,-4080.000000
2.52500000,-4136.000000	2.52500000,-4115.000000	2.52500000,-4149.000000		2.52500000,-4110.000000	2.52500000,-4150.000000	2.52500000,-4106.000000		2.52500000,-4139.000000	2.52500000,-4122.000000	2.52500000,-4117.000000		2.52500000,-4099.000000	2.52500000,-4119.000000	2.52500000,-4132.000000		2.52500000,-4067.000000	2.52500000,-4090.000000	2.52500000,-4067.000000
2.53333333,-4138.000000	2.53333333,-4103.000000	2.53333333,-4134.000000		2.53333333,-4113.000000	2.53333333,-4143.000000	2.53333333,-4124.000000		2.53333333,-4125.000000	2.53333333,-4135.000000	2.53333333,-4112.000000		2.53333333,-4114.000000	2.53333333,-4119.000000	2.53333333,-4135.000000		2.53333333,-4066.000000	2.53333333,-4088.000000	2.53333333,-4070.000000
2.54166667,-4142.000000	2.54166667,-4110.000000	2.54166667,-4138.000000		2.54166667,-4120.000000	2.54166667,-4140.000000	2.54166667,-4108.000000		2.54166667,-4148.000000	2.54166667,-4124.000000	2.54166667,-4113.000000		2.54166667,-4114.000000	2.54166667,-4117.000000	2.54166667,-4134.000000		2.54166667,-4069.000000	2.54166667,-4087.000000	2.54166667,-4087.000000
2.55000000,-4117.000000	2.55000000,-4121.000000	2.55000000,-4128.000000		2.55000000,-4106.000000	2.55000000,-4124.000000	2.55000000,-4121.000000		2.55000000,-4117.000000	2.55000000,-4125.000000	2.55000000,-4102.000000		2.55000000,-4108.000000	2.55000000,-4118.000000	2.55000000,-4140.000000		2.55000000,-4068.000000	2.55000000,-4083.000000	2.55000000,-4086.000000
2.55833333,-4125.000000	2.55833333,-4104.000000	2.55833333,-4128.000000		2.55833333,-4119.000000	2.55833333,-4114.000000	2.55833333,-4105.000000		2.55833333,-4130.000000	2.55833333,-4109.000000	2.55833333,-4092.000000		2.55833333,-4094.000000	2.55833333,-4101.000000	2.55833333,-4120.000000		2.55833333,-4081.000000	2.55833333,-4078.000000	2.55833333,-4073.000000
2.56666667,-4118.000000	2.56666667,-4093.000000	2.56666667,-4112.000000		2.56666667,-4103.000000	2.56666667,-4122.000000	2.56666667,-4111.000000		2.56666667,-4125.000000	2.56666667,-4106.000000	2.56666667,-4104.000000		2.56666667,-4101.000000	2.56666667,-4104.000000	2.56666667,-4131.000000		2.56666667,-4078.000000	2.56666667,-4101.000000	2.56666667,-4095.000000
2.57500000,-4135.000000	2.57500000,-4097.000000	2.57500000,-4124.000000		2.57500000,-4100.000000	2.57500000,-4116.000000	2.57500000,-4101.000000		2.57500000,-4102.000000	2.57500000,-4110.000000	2.57500000,-4112.000000		2.57500000,-4101.000000	2.57500000,-4111.000000	2.57500000,-4118.000000		2.57500000,-4066.000000	2.57500000,-4071.000000	2.57500000,-4063.000000
2.58333333,-4118.000000	2.58333333,-4082.000000	2.58333333,-4124.000000		2.58333333,-4088.000000	2.58333333,-4098.000000	2.58333333,-4101.000000		2.58333333,-4121.000000	2.58333333,-4122.000000	2.58333333,-4090.000000		2.58333333,-4084.000000	2.58333333,-4121.000000	2.58333333,-4127.000000		2.58333333,-4076.000000	2.58333333,-4060.000000	2.58333333,-4063.000000
2.59166667,-4114.000000	2.59166667,-4090.000000	2.59166667,-4116.000000		2.59166667,-4090.000000	2.59166667,-4105.000000	2.59166667,-4104.000000		2.59166667,-4106.000000	2.59166667,-4105.000000	2.59166667,-4096.000000		2.59166667,-4091.000000	2.59166667,-4101.000000	2.59166667,-4122.000000		2.59166667,-4082.000000	2.59166667,-4072.000000	2.59166667,-4071.000000
2.60000000,-4106.000000	2.60000000,-4080.000000	2.60000000,-4109.000000		2.60000000,-4084.000000	2.60000000,-4110.000000	2.60000000,-4082.000000		2.60000000,-4102.000000	2.60000000,-4094.000000	2.60000000,-4101.000000		2.60000000,-4072.000000	2.60000000,-4102.000000	2.60000000,-4091.000000		2.60000000,-4078.000000	2.60000000,-4073.000000	2.60000000,-4080.000000
2.60833333,-4111.000000	2.60833333,-4070.000000	2.60833333,-4112.000000		2.60833333,-4081.000000	2.60833333,-4100.000000	2.60833333,-4091.000000		2.60833333,-4091.000000	2.60833333,-4101.000000	2.60833333,-4097.000000		2.60833333,-4091.000000	2.60833333,-4084.000000	2.60833333,-4116.000000		2.60833333,-4065.000000	2.60833333,-4065.000000	2.60833333,-4068.000000
2.61666667,-4101.000000	2.61666667,-4066.000000	2.61666667,-4099.000000		2.61666667,-4083.000000	2.61666667,-4103.000000	2.61666667,-4079.000000		2.61666667,-4107.000000	2.61666667,-4090.000000	2.61666667,-4085.000000		2.61666667,-4068.000000	2.61666667,-4102.000000	2.61666667,-4103.000000		2.61666667,-4055.000000	2.61666667,-4070.000000	2.61666667,-4051.000000
2.62500000,-4091.000000	2.62500000,-4076.000000	2.62500000,-4111.000000		2.62500000,-4090.000000	2.62500000,-4099.000000	2.62500000,-4081.000000		2.62500000,-4081.000000	2.62500000,-4085.000000	2.62500000,-4081.000000		2.62500000,-4060.000000	2.62500000,-4081.000000	2.62500000,-4093.000000		2.62500000,-4050.000000	2.62500000,-4051.000000	2.62500000,-4053.000000
2.63333333,-4117.000000	2.63333333,-4079.000000	2.63333333,-4096.000000		2.63333333,-4073.000000	2.63333333,-4094.000000	2.63333333,-4083.000000		2.63333333,-4085.000000	2.63333333,-4081.000000	2.63333333,-4071.000000		2.63333333,-4062.000000	2.63333333,-4082.000000	2.63333333,-4093.000000		2.63333333,-4059.000000	2.63333333,-4058.000000	2.63333333,-4041.000000
2.64166667,-4103.000000	2.64166667,-4069.000000	2.64166667,-4093.000000		2.64166667,-4093.000000	2.64166667,-4090.000000	2.64166667,-4076.000000		2.64166667,-4081.000000	2.64166667,-4081.000000	2.64166667,-4096.000000		2.64166667,-4069.000000	2.64166667,-4087.000000	2.64166667,-4088.000000		2.64166667,-4046.000000	2.64166667,-4043.000000	2.64166667,-4038.000000
2.65000000,-4113.000000	2.65000000,-4078.000000	2.65000000,-4096.000000		2.65000000,-4072.000000	2.65000000,-4104.000000	2.65000000,-4088.000000		2.65000000,-4080.000000	2.65000000,-4071.000000	2.65000000,-4065.000000		2.65000000,-4059.000000	2.65000000,-4072.000000	2.65000000,-4092.000000		2.65000000,-4045.000000	2.65000000,-4031.000000	2.65000000,-4034.000000
2.65833333,-4113.000000	2.65833333,-4067.000000	2.65833333,-4094.000000		2.65833333,-4076.000000	2.65833333,-4091.000000	2.65833333,-4075.000000		2.65833333,-4072.000000	2.65833333,-4061.000000	2.65833333,-4065.000000		2.65833333,-4058.000000	2.65833333,-4073.000000	2.65833333,-4082.000000		2.65833333,-4048.000000	2.65833333,-4046.000000	2.65833333,-4039.000000
2.66666667,-4113.000000	2.66666667,-4079.000000	2.66666667,-4104.000000		2.66666667,-4072.000000	2.66666667,-4093.000000	2.66666667,-4069.000000		2.66666667,-4062.000000	2.66666667,-4067.000000	2.66666667,-4067.000000		2.66666667,-4054.000000	2.66666667,-4078.000000	2.66666667,-4076.000000		2.66666667,-4038.000000	2.66666667,-4024.000000	2.66666667,-4030.000000
2.67500000,-4092.000000	2.67500000,-4076.000000	2.67500000,-4087.000000		2.67500000,-4065.000000	2.67500000,-4096.000000	2.67500000,-4066.000000		2.67500000,-4067.000000	2.67500000,-4064.000000	2.67500000,-4063.000000		2.67500000,-4037.000000	2.67500000,-4084.000000	2.67500000,-4079.000000		2.67500000,-4023.000000	2.67500000,-4025.000000	2.67500000,-4017.000000
2.68333333,-4102.000000	2.68333333,-4075.000000	2.68333333,-4093.000000		2.68333333,-4062.000000	2.68333333,-4100.000000	2.68333333,-4069.000000		2.68333333,-4068.000000	2.68333333,-4047.000000	2.68333333,-4056.000000		2.68333333,-4047.000000	2.68333333,-4086.000000	2.68333333,-4069.000000		2.68333333,-4013.000000	2.68333333,-4016.000000	2.68333333,-4026.000000
2.69166667,-4094.000000	2.69166667,-4070.000000	2.69166667,-4089.000000		2.69166667,-4070.000000	2.69166667,-4099.000000	2.69166667,-4076.000000		2.69166667,-4081.000000	2.69166667,-4076.000000	2.69166667,-4050.000000		2.69166667,-4044.000000	2.69166667,-4076.000000	2.69166667,-4074.000000		2.69166667,-4012.000000	2.69166667,-4030.000000	2.69166667,-4010.000000
2.70000000,-4103.000000	2.70000000,-4063.000000	2.70000000,-4090.000000		2.70000000,-4073.000000	2.70000000,-4078.000000	2.70000000,-4068.000000		2.70000000,-4081.000000	2.70000000,-4055.000000	2.70000000,-4053.000000		2.70000000,-4048.000000	2.70000000,-4061.000000	2.70000000,-4063.000000		2.70000000,-4012.000000	2.70000000,-4030.000000	2.70000000,-4034.000000
2.70833333,-4099.000000	2.70833333,-4063.000000	2.70833333,-4081.000000		2.70833333,-4054.000000	2.70833333,-4088.000000	2.70833333,-4063.000000		2.70833333,-4076.000000	2.70833333,-4070.000000	2.70833333,-4051.000000		2.70833333,-4038.000000	2.70833333,-4060.000000	2.70833333,-4066.000000		2.70833333,-4028.000000	2.70833333,-4034.000000	2.70833333,-4015.000000
2.71666667,-4097.000000	2.71666667,-4047.000000	2.71666667,-4095.000000		2.71666667,-4062.000000	2.71666667,-4071.000000	2.71666667,-4066.000000		2.71666667,-4065.000000	2.71666667,-4056.000000	2.71666667,-4037.000000		2.71666667,-4041.000000	2.71666667,-4065.000000	2.71666667,-4045.000000		2.71666667,-4015.000000	2.71666667,-4006.000000	2.71666667,-4009.000000
2.72500000,-4099.000000	2.72500000,-4053.000000	2.72500000,-4084.000000		2.72500000,-4045.000000	2.72500000,-4084.000000	2.72500000,-4057.000000		2.72500000,-4071.000000	2.72500000,-4071.000000	2.72500000,-4045.000000		2.72500000,-4028.000000	2.72500000,-4059.000000	2.72500000,-4048.000000		2.72500000,-4003.000000	2.72500000,-4015.000000	2.72500000,-4003.000000
2.73333333,-4087.000000	2.73333333,-4044.000000	2.73333333,-4088.000000		2.73333333,-4045.000000	2.73333333,-4069.000000	2.73333333,-4048.000000		2.73333333,-4054.000000	2.73333333,-4061.000000	2.73333333,-4032.000000		2.73333333,-4045.000000	2.73333333,-4068.000000	2.73333333,-4038.000000		2.73333333,-4005.000000	2.73333333,-4024.000000	2.73333333,-4007.000000
2.74166667,-4072.000000	2.74166667,-4034.000000	2.74166667,-4087.000000		2.74166667,-4053.000000	2.74166667,-4079.000000	2.74166667,-4058.000000		2.74166667,-4036.000000	2.74166667,-4051.000000	2.74166667,-4050.000000		2.74166667,-4039.000000	2.74166667,-4048.000000	2.74166667,-4037.000000		2.74166667,-4011.000000	2.74166667,-4003.000000	2.74166667,-4000.000000
2.75000000,-4076.000000	2.75000000,-4026.000000	2.75000000,-4078.000000		2.75000000,-4047.000000	2.75000000,-4052.000000	2.75000000,-4044.000000		2.75000000,-4054.000000	2.75000000,-4048.000000	2.75000000,-4035.000000		2.75000000,-4025.000000	2.75000000,-4054.000000	2.75000000,-4030.000000		2.75000000,-4001.000000	2.75000000,-4001.000000	2.75000000,-4002.000000
2.75833333,-4050.000000	2.75833333,-4027.000000	2.75833333,-4067.000000		2.75833333,-4045.000000	2.75833333,-4058.000000	2.75833333,-4047.000000		2.75833333,-4050.000000	2.75833333,-4047.000000	2.75833333,-4036.000000		2.75833333,-4025.000000	2.75833333,-4058.000000	2.75833333,-4041.000000		2.75833333,-3996.000000	2.75833333,-4000.000000	2.75833333,-4003.000000
2.76666667,-4031.000000	2.76666667,-3978.000000	2.76666667,-4080.000000		2.76666667,-4028.000000	2.76666667,-4023.000000	2.76666667,-4048.000000		2.76666667,-4035.000000	2.76666667,-4031.000000	2.76666667,-4039.000000		2.76666667,-4009.000000	2.76666667,-4054.000000	2.76666667,-4041.000000		2.76666667,-4003.000000	2.76666667,-3994.000000	2.76666667,-3993.000000
2.77500000,-3981.000000	2.77500000,-3952.000000	2.77500000,-4068.000000		2.77500000,-4006.000000	2.77500000,-3976.000000	2.77500000,-4041.000000		2.77500000,-4033.000000	2.77500000,-4032.000000	2.77500000,-4014.000000		2.77500000,-4010.000000	2.77500000,-4034.000000	2.77500000,-4033.000000		2.77500000,-3992.000000	2.77500000,-3986.000000	2.77500000,-3986.000000
2.78333333,-3898.000000	2.78333333,-3858.000000	2.78333333,-4059.000000		2.78333333,-3977.000000	2.78333333,-3897.000000	2.78333333,-4042.000000		2.78333333,-4041.000000	2.78333333,-4000.000000	2.78333333,-4007.000000		2.78333333,-4001.000000	2.78333333,-4020.000000	2.78333333,-4027.000000		2.78333333,-3982.000000	2.78333333,-3991.000000	2.78333333,-3974.000000
2.79166667,-3746.000000	2.79166667,-3769.000000	2.79166667,-4031.000000		2.79166667,-3944.000000	2.79166667,-3777.000000	2.79166667,-4024.000000		2.79166667,-4020.000000	2.79166667,-3987.000000	2.79166667,-3986.000000		2.79166667,-3999.000000	2.79166667,-3985.000000	2.79166667,-4034.000000		2.79166667,-3991.000000	2.79166667,-3962.000000	2.79166667,-3980.000000
2.80000000,-3566.000000	2.80000000,-3523.000000	2.80000000,-4007.000000		2.80000000,-3861.000000	2.80000000,-3508.000000	2.80000000,-4003.000000		2.80000000,-4011.000000	2.80000000,-3913.000000	2.80000000,-3949.000000		2.80000000,-4004.000000	2.80000000,-3939.000000	2.80000000,-4019.000000		2.80000000,-3979.000000	2.80000000,-3951.000000	2.80000000,-3983.000000
2.80833333,-3081.000000	2.80833333,-3232.000000	2.80833333,-3928.000000		2.80833333,-3749.000000	2.80833333,-3180.000000	2.80833333,-3977.000000		2.80833333,-3964.000000	2.80833333,-3810.000000	2.80833333,-3912.000000		2.80833333,-3980.000000	2.80833333,-3808.000000	2.80833333,-4014.000000		2.80833333,-3968.000000	2.80833333,-3900.000000	2.80833333,-3945.000000
2.81666667,-2626.000000	2.81666667,-2574.000000	2.81666667,-3806.000000		2.81666667,-3432.000000	2.81666667,-2441.000000	2.81666667,-3918.000000		2.81666667,-3919.000000	2.81666667,-3572.000000	2.81666667,-3753.000000		2.81666667,-3941.000000	2.81666667,-3661.000000	2.81666667,-4013.000000		2.81666667,-3938.000000	2.81666667,-3864.000000	2.81666667,-3944.000000
2.82500000,-1548.000000	2.82500000,-1922.000000	2.82500000,-3626.000000		2.82500000,-3113.000000	2.82500000,-1668.000000	2.82500000,-3797.000000		2.82500000,-3769.000000	2.82500000,-3293.000000	2.82500000,-3619.000000		2.82500000,-3913.000000	2.82500000,-3293.000000	2.82500000,-3967.000000		2.82500000,-3920.000000	2.82500000,-3674.000000	2.82500000,-3899.000000
2.83333333,-493.000000	2.83333333,-465.000000	2.83333333,-3229.000000		2.83333333,-2301.000000	2.83333333,56.000000	2.83333333,-3641.000000		2.83333333,-3622.000000	2.83333333,-2622.000000	2.83333333,-3176.000000		2.83333333,-3839.000000	2.83333333,-2855.000000	2.83333333,-3922.000000		2.83333333,-3863.000000	2.83333333,-3460.000000	2.83333333,-3847.000000
2.84166667,1746.000000	2.84166667,939.000000	2.84166667,-2798.000000		2.84166667,-1463.000000	2.84166667,1696.000000	2.84166667,-3259.000000		2.84166667,-3208.000000	2.84166667,-1890.000000	2.84166667,-2716.000000		2.84166667,-3724.000000	2.84166667,-1860.000000	2.84166667,-3840.000000		2.84166667,-3774.000000	2.84166667,-2914.000000	2.84166667,-3674.000000
2.85000000,3780.000000	2.85000000,3848.000000	2.85000000,-1792.000000		2.85000000,426.000000	2.85000000,5208.000000	2.85000000,-2811.000000		2.85000000,-2741.000000	2.85000000,-200.000000	2.85000000,-1578.000000		2.85000000,-3423.000000	2.85000000,-810.000000	2.85000000,-3710.000000		2.85000000,-3520.000000	2.85000000,-2284.000000	2.85000000,-3472.000000
2.85833333,7927.000000	2.85833333,6480.000000	2.85833333,-780.000000		2.85833333,2273.000000	2.85833333,8378.000000	2.85833333,-1777.000000		2.85833333,-1675.000000	2.85833333,1462.000000	2.85833333,-406.000000		2.85833333,-3081.000000	2.85833333,1517.000000	2.85833333,-3372.000000		2.85833333,-3203.000000	2.85833333,-786.000000	2.85833333,-2917.000000
2.86666667,11496.000000	2.86666667,11610.000000	2.86666667,1384.000000		2.86666667,6171.000000	2.86666667,14651.000000	2.86666667,-685.000000		2.86666667,-584.000000	2.86666667,5089.000000	2.86666667,2214.000000		2.86666667,-2216.000000	2.86666667,3744.000000	2.86666667,-2980.000000		2.86666667,-2447.000000	2.86666667,761.000000	2.86666667,-2293.000000
2.87500000,18365.000000	2.87500000,15990.000000	2.87500000,3412.000000		2.87500000,9728.000000	2.87500000,20000.000000	2.87500000,1705.000000		2.87500000,1870.000000	2.87500000,8502.000000	2.87500000,4757.000000		2.87500000,-1291.000000	2.87500000,8443.000000	2.87500000,-2005.000000		2.87500000,-1594.000000	2.87500000,4236.000000	2.87500000,-791.000000
2.88333333,24042.000000	2.88333333,24185.000000	2.88333333,7547.000000		2.88333333,16847.000000	2.88333333,30085.000000	2.88333333,4002.000000		2.88333333,4222.000000	2.88333333,15349.000000	2.88333333,10101.000000		2.88333333,877.000000	2.88333333,12671.000000	2.88333333,-956.000000		2.88333333,430.000000	2.88333333,7548.000000	2.88333333,827.000000
2.89166667,34375.000000	2.89166667,30840.000000	2.89166667,11211.000000		2.89166667,22947.000000	2.89166667,38317.000000	2.89166667,8872.000000		2.89166667,9122.000000	2.89166667,21377.000000	2.89166667,14916.000000		2.89166667,3036.000000	2.89166667,21072.000000	2.89166667,1502.000000		2.89166667,2490.000000	2.89166667,14454.000000	2.89166667,4437.000000
2.90000000,42534.000000	2.90000000,42663.000000	2.90000000,18280.000000		2.90000000,34527.000000	2.90000000,52991.000000	2.90000000,13236.000000		2.90000000,13508.000000	2.90000000,32937.000000	2.90000000,24477.000000		2.90000000,7718.000000	2.90000000,28202.000000	2.90000000,3950.000000		2.90000000,7067.000000	2.90000000,20659.000000	2.90000000,7966.000000
2.90833333,56688.000000	2.90833333,51836.000000	2.90833333,24205.000000		2.90833333,43997.000000	2.90833333,64347.000000	2.90833333,21895.000000		2.90833333,22110.000000	2.90833333,42459.000000	2.90833333,32681.000000		2.90833333,12087.000000	2.90833333,41559.000000	2.90833333,9232.000000		2.90833333,11360.000000	2.90833333,32795.000000	2.90833333,15384.000000
2.91666667,67374.000000	2.91666667,67452.000000	2.91666667,35062.000000		2.91666667,60954.000000	2.91666667,83674.000000	2.91666667,29268.000000		2.91666667,29371.000000	2.91666667,59822.000000	2.91666667,47947.000000		2.91666667,20938.000000	2.91666667,52334.000000	2.91666667,14117.000000		2.91666667,20320.000000	2.91666667,43031.000000	2.91666667,22117.000000
2.92500000,85217.000000	2.92500000,79032.000000	2.92500000,43737.000000		2.92500000,74122.000000	2.92500000,98005.000000	2.92500000,43019.000000		2.92500000,42816.000000	2.92500000,73452.000000	2.92500000,60324.000000		2.92500000,28677.000000	2.92500000,71417.000000	2.92500000,24067.000000		2.92500000,28237.000000	2.92500000,61939.000000	2.92500000,35382.000000
2.93333333,98147.000000	2.93333333,97970.000000	2.93333333,58894.000000		2.93333333,96675.000000	2.93333333,121377.000000	2.93333333,54131.000000		2.93333333,53563.000000	2.93333333,96901.000000	2.93333333,82204.000000		2.93333333,43486.000000	2.93333333,86077.000000	2.93333333,32724.000000		2.93333333,43602.000000	2.93333333,76969.000000	2.93333333,46677.000000
2.94166667,118813.000000	2.94166667,111463.000000	2.94166667,70399.000000		2.94166667,113401.000000	2.94166667,137950.000000	2.94166667,73822.000000		2.94166667,72408.000000	2.94166667,114431.000000	2.94166667,99054.000000		2.94166667,55719.000000	2.94166667,110837.000000	2.94166667,49206.000000		2.94166667,56441.000000	2.94166667,103296.000000	2.94166667,67653.000000
2.95000000,133220.000000	2.95000000,132668.000000	2.95000000,89677.000000		2.95000000,140759.000000	2.95000000,163800.000000	2.95000000,88953.000000		2.95000000,86728.000000	2.95000000,143218.000000	2.95000000,127469.000000		2.95000000,77747.000000	2.95000000,128980.000000	2.95000000,62766.000000		2.95000000,79894.000000	2.95000000,123211.000000	2.95000000,84481.000000
2.95833333,155374.000000	2.95833333,147160.000000	2.95833333,103737.000000		2.95833333,160225.000000	2.95833333,181392.000000	2.95833333,114475.000000		2.95833333,110631.000000	2.95833333,163759.000000	2.95833333,148285.000000		2.95833333,94970.000000	2.95833333,158220.000000	2.95833333,87134.000000		2.95833333,98444.000000	2.95833333,156321.000000	2.95833333,114043.000000
2.96666667,170231.000000	2.96666667,169103.000000	2.96666667,126264.000000		2.96666667,190716.000000	2.96666667,207763.000000	2.96666667,133221.000000		2.96666667,127985.000000	2.96666667,196021.000000	2.96666667,181831.000000		2.96666667,124473.000000	2.96666667,178750.000000	2.96666667,106090.000000		2.96666667,130572.000000	2.96666667,180194.000000	2.96666667,136536.000000
2.97500000,192184.000000	2.97500000,183536.000000	2.97500000,142026.000000		2.97500000,211519.000000	2.97500000,224931.000000	2.97500000,163375.000000		2.97500000,155574.000000	2.97500000,218066.000000	2.97500000,205372.000000		2.97500000,146404.000000	2.97500000,210394.000000	2.97500000,138395.000000		2.97500000,154697.000000	2.97500000,218068.000000	2.97500000,174047.000000
2.98333333,206313.000000	2.98333333,204452.000000	2.98333333,166322.000000		2.98333333,242756.000000	2.98333333,249592.000000	2.98333333,184541.000000		2.98333333,174730.000000	2.98333333,251171.000000	2.98333333,241612.000000		2.98333333,182118.000000	2.98333333,231664.000000	2.98333333,162311.000000		2.98333333,194422.000000	2.98333333,244174.000000	2.98333333,201202.000000
2.99166667,226357.000000	2.99166667,217694.000000	2.99166667,182651.000000		2.99166667,263208.000000	2.99166667,264943.000000	2.99166667,217192.000000		2.99166667,203872.000000	2.99166667,272793.000000	2.99166667,265936.000000		2.99166667,207418.000000	2.99166667,263092.000000	2.99166667,201152.000000		2.99166667,222868.000000	2.99166667,283796.000000	2.99166667,244399.000000
3.00000000,238671.000000	3.00000000,236018.000000	3.00000000,206826.000000		3.00000000,292574.000000	3.00000000,285817.000000	3.00000000,239141.000000		3.00000000,223187.000000	3.00000000,303823.000000	3.00000000,301796.000000		3.00000000,246864.000000	3.00000000,283272.000000	3.00000000,228565.000000		3.00000000,267607.000000	3.00000000,309924.000000	3.00000000,274238.000000
3.00833333,255315.000000	3.00833333,247054.000000	3.00833333,222466.000000		3.00833333,310961.000000	3.00833333,298117.000000	3.00833333,271542.000000		3.00833333,251354.000000	3.00833333,323170.000000	3.00833333,324831.000000		3.00833333,273552.000000	3.00833333,311721.000000	3.00833333,271136.000000		3.00833333,298148.000000	3.00833333,347933.000000	3.00833333,319586.000000
3.01666667,264938.000000	3.01666667,261464.000000	3.01666667,244590.000000		3.01666667,336083.000000	3.01666667,313701.000000	3.01666667,292381.000000		3.01666667,269163.000000	3.01666667,349481.000000	3.01666667,357196.000000		3.01666667,313319.000000	3.01666667,329063.000000	3.01666667,299864.000000		3.01666667,344181.000000	3.01666667,371897.000000	3.01666667,349584.000000
3.02500000,276991.000000	3.02500000,269535.000000	3.02500000,258228.000000		3.02500000,350885.000000	3.02500000,322091.000000	3.02500000,321785.000000		3.02500000,293831.000000	3.02500000,364884.000000	3.02500000,376945.000000		3.02500000,339030.000000	3.02500000,352103.000000	3.02500000,342436.000000		3.02500000,374286.000000	3.02500000,405021.000000	3.02500000,393120.000000
3.03333333,283345.000000	3.03333333,279164.000000	3.03333333,276600.000000		3.03333333,369825.000000	3.03333333,331427.000000	3.03333333,339776.000000		3.03333333,308614.000000	3.03333333,384404.000000	3.03333333,403157.000000		3.03333333,375542.000000	3.03333333,365222.000000	3.03333333,369916.000000		3.03333333,417537.000000	3.03333333,424827.000000	3.03333333,420608.000000
3.04166667,290217.000000	3.04166667,283861.000000	3.04166667,287274.000000		3.04166667,380098.000000	3.04166667,335414.000000	3.04166667,363764.000000		3.04166667,327800.000000	3.04166667,394765.000000	3.04166667,418011.000000		3.04166667,397998.000000	3.04166667,381189.000000	3.04166667,408692.000000		3.04166667,444536.000000	3.04166667,450534.000000	3.04166667,458596.000000
3.05000000,293082.000000	3.05000000,288322.000000	3.05000000,300670.000000		3.05000000,391677.000000	3.05000000,338198.000000	3.05000000,377516.000000		3.05000000,338405.000000	3.05000000,406157.000000	3.05000000,436069.000000		3.05000000,428109.000000	3.05000000,389230.000000	3.05000000,432461.000000		3.05000000,481441.000000	3.05000000,464770.000000	3.05000000,481287.000000
3.05833333,294668.000000	3.05833333,289549.000000	3.05833333,307716.000000		3.05833333,396823.000000	3.05833333,337902.000000	3.05833333,394390.000000		3.05833333,350751.000000	3.05833333,410918.000000	3.05833333,445123.000000		3.05833333,445422.000000	3.05833333,397200.000000	3.05833333,464162.000000		3.05833333,503116.000000	3.05833333,481406.000000	3.05833333,510702.000000
3.06666667,294033.000000	3.06666667,288919.000000	3.06666667,315409.000000		3.06666667,400664.000000	3.06666667,334418.000000	3.06666667,402973.000000		3.06666667,356507.000000	3.06666667,413842.000000	3.06666667,454045.000000		3.06666667,466802.000000	3.06666667,399762.000000	3.06666667,482259.000000		3.06666667,530828.000000	3.06666667,489282.000000	3.06666667,527013.000000
3.07500000,290668.000000	3.07500000,286921.000000	3.07500000,318572.000000		3.07500000,400687.000000	3.07500000,330197.000000	3.07500000,411758.000000		3.07500000,361403.000000	3.07500000,413048.000000	3.07500000,456884.000000		3.07500000,477754.000000	3.07500000,399685.000000	3.07500000,504361.000000		3.07500000,545763.000000	3.07500000,496238.000000	3.07500000,546020.000000
3.08333333,286917.000000	3.08333333,281674.000000	3.08333333,320403.000000		3.08333333,397065.000000	3.08333333,321252.000000	3.08333333,414890.000000		3.08333333,362243.000000	3.08333333,407939.000000	3.08333333,456571.000000		3.08333333,489096.000000	3.08333333,397061.000000	3.08333333,515566.000000		3.08333333,562572.000000	3.08333333,497683.000000	3.08333333,554967.000000
3.09166667,279257.000000	3.09166667,276794.000000	3.09166667,319753.000000		3.09166667,392387.000000	3.09166667,313769.000000	3.09166667,415499.000000		3.09166667,359920.000000	3.09166667,402082.000000	3.09166667,453452.000000		3.09166667,493214.000000	3.09166667,389573.000000	3.09166667,526873.000000		3.09166667,570030.000000	3.09166667,495227.000000	3.09166667,562838.000000
3.10000000,272915.000000	3.10000000,267713.000000	3.10000000,316124.000000		3.10000000,382256.000000	3.10000000,300545.000000	3.10000000,413318.000000		3.10000000,356149.000000	3.10000000,390052.000000	3.10000000,444719.000000		3.10000000,494346.000000	3.10000000,382403.000000	3.10000000,530735.000000		3.10000000,575506.000000	3.10000000,490682.000000	3.10000000,564412.000000
3.10833333,261874.000000	3.10833333,260607.000000	3.10833333,312027.000000		3.10833333,373650.000000	3.10833333,290606.000000	3.10833333,406394.000000		3.10833333,347411.000000	3.10833333,380095.000000	3.10833333,436438.000000		3.10833333,491789.000000	3.10833333,368770.000000	3.10833333,531087.000000		3.10833333,575491.000000	3.10833333,479889.000000	3.10833333,561516.000000
3.11666667,253625.000000	3.11666667,248612.000000	3.11666667,303626.000000		3.11666667,358352.000000	3.11666667,274393.000000	3.11666667,399547.000000		3.11666667,339768.000000	3.11666667,362684.000000	3.11666667,420709.000000		3.11666667,483420.000000	3.11666667,357980.000000	3.11666667,527852.000000		3.11666667,570129.000000	3.11666667,470231.000000	3.11666667,556233.000000
3.12500000,240163.000000	3.12500000,239864.000000	3.12500000,296679.000000		3.12500000,346744.000000	3.12500000,262922.000000	3.12500000,386278.000000		3.12500000,325876.000000	3.12500000,349701.000000	3.12500000,408319.000000		3.12500000,475063.000000	3.12500000,339796.000000	3.12500000,518133.000000		3.12500000,563278.000000	3.12500000,452622.000000	3.12500000,543764.000000
3.13333333,230671.000000	3.13333333,225975.000000	3.13333333,284608.000000		3.13333333,327789.000000	3.13333333,245030.000000	3.13333333,375633.000000		3.13333333,315266.000000	3.13333333,328668.000000	3.13333333,387399.000000		3.13333333,458721.000000	3.13333333,326536.000000	3.13333333,508690.000000		3.13333333,548587.000000	3.13333333,439008.000000	3.13333333,532664.000000
3.14166667,215834.000000	3.14166667,216307.000000	3.14166667,275529.000000		3.14166667,314278.000000	3.14166667,232798.000000	3.14166667,357546.000000		3.14166667,297696.000000	3.14166667,313857.000000	3.14166667,372202.000000		3.14166667,445645.000000	3.14166667,305468.000000	3.14166667,490595.000000		3.14166667,536075.000000	3.14166667,416434.000000	3.14166667,512383.000000
3.15000000,205734.000000	3.15000000,201443.000000	3.15000000,260805.000000		3.15000000,293183.000000	3.15000000,214413.000000	3.15000000,344313.000000		3.15000000,285146.000000	3.15000000,290891.000000	3.15000000,348017.000000		3.15000000,423307.000000	3.15000000,290845.000000	3.15000000,476219.000000		3.15000000,513838.000000	3.15000000,400194.000000	3.15000000,496794.000000
3.15833333,190427.000000	3.15833333,191429.000000	3.15833333,250378.000000		3.15833333,278778.000000	3.15833333,202209.000000	3.15833333,323106.000000		3.15833333,265489.000000	3.15833333,275376.000000	3.15833333,331277.000000		3.15833333,406961.000000	3.15833333,268513.000000	3.15833333,451823.000000		3.15833333,497080.000000	3.15833333,374555.000000	3.15833333,470931.000000
3.16666667,180278.000000	3.16666667,176449.000000	3.16666667,234114.000000		3.16666667,257007.000000	3.16666667,184274.000000	3.16666667,308300.000000		3.16666667,252054.000000	3.16666667,252115.000000	3.16666667,305677.000000		3.16666667,380806.000000	3.16666667,253550.000000	3.16666667,434021.000000		3.16666667,469582.000000	3.16666667,356906.000000	3.16666667,452312.000000
3.17500000,165264.000000	3.17500000,166622.000000	3.17500000,223004.000000		3.17500000,242533.000000	3.17500000,172704.000000	3.17500000,285558.000000		3.17500000,231719.000000	3.17500000,236813.000000	3.17500000,288531.000000		3.17500000,362585.000000	3.17500000,231312.000000	3.17500000,405689.000000		3.17500000,450044.000000	3.17500000,330016.000000	3.17500000,422986.000000
3.18333333,155525.000000	3.18333333,152195.000000	3.18333333,206272.000000		3.18333333,221226.000000	3.18333333,155979.000000	3.18333333,270261.000000		3.18333333,218235.000000	3.18333333,214456.000000	3.18333333,263168.000000		3.18333333,334711.000000	3.18333333,216826.000000	3.18333333,386044.000000		3.18333333,419508.000000	3.18333333,312038.000000	3.18333333,402786.000000
3.19166667,141399.000000	3.19166667,142910.000000	3.19166667,195129.000000		3.19166667,207392.000000	3.19166667,145345.000000	3.19166667,247447.000000		3.19166667,198465.000000	3.19166667,200101.000000	3.19166667,246647.000000		3.19166667,315987.000000	3.19166667,195800.000000	3.19166667,355959.000000		3.19166667,398703.000000	3.19166667,285385.000000	3.19166667,372040.000000
3.20000000,132369.000000	3.20000000,129555.000000	3.20000000,178733.000000		3.20000000,187458.000000	3.20000000,130344.000000	3.20000000,232470.000000		3.20000000,185720.000000	3.20000000,179564.000000	3.20000000,222673.000000		3.20000000,288166.000000	3.20000000,182408.000000	3.20000000,335817.000000		3.20000000,367166.000000	3.20000000,268046.000000	3.20000000,351535.000000
3.20833333,119490.000000	3.20833333,121087.000000	3.20833333,168052.000000		3.20833333,174764.000000	3.20833333,120945.000000	3.20833333,210677.000000		3.20833333,167427.000000	3.20833333,166637.000000	3.20833333,207409.000000		3.20833333,269996.000000	3.20833333,163324.000000	3.20833333,305903.000000		3.20833333,346313.000000	3.20833333,242844.000000	3.20833333,321132.000000
3.21666667,111403.000000	3.21666667,109091.000000	3.21666667,152600.000000		3.21666667,156796.000000	3.21666667,107827.000000	3.21666667,196716.000000		3.21666667,155872.000000	3.21666667,148425.000000	3.21666667,185698.000000		3.21666667,243714.000000	3.21666667,151366.000000	3.21666667,286390.000000		3.21666667,315549.000000	3.21666667,226720.000000	3.21666667,301341.000000
3.22500000,100020.000000	3.22500000,101556.000000	3.22500000,142716.000000		3.22500000,145531.000000	3.22500000,99748.000000	3.22500000,176766.000000		3.22500000,139712.000000	3.22500000,137160.000000	3.22500000,172120.000000		3.22500000,226886.000000	3.22500000,134677.000000	3.22500000,258144.000000		3.22500000,295603.000000	3.22500000,203765.000000	3.22500000,272657.000000
3.23333333,92955.000000	3.23333333,91055.000000	3.23333333,128682.000000		3.23333333,129826.000000	3.23333333,88585.000000	3.23333333,164218.000000		3.23333333,129684.000000	3.23333333,121582.000000	3.23333333,153162.000000		3.23333333,203014.000000	3.23333333,124374.000000	3.23333333,240151.000000		3.23333333,266895.000000	3.23333333,189330.000000	3.23333333,254349.000000
3.24166667,83116.000000	3.24166667,84532.000000	3.24166667,119849.000000		3.24166667,120143.000000	3.24166667,81809.000000	3.24166667,146567.000000		3.24166667,115888.000000	3.24166667,112049.000000	3.24166667,141472.000000		3.24166667,188054.000000	3.24166667,110157.000000	3.24166667,214564.000000		3.24166667,248638.000000	3.24166667,169121.000000	3.24166667,228290.000000
3.25000000,77068.000000	3.25000000,75541.000000	3.25000000,107442.000000		3.25000000,106785.000000	3.25000000,72544.000000	3.25000000,135653.000000		3.25000000,107539.000000	3.25000000,99007.000000	3.25000000,125340.000000		3.25000000,167128.000000	3.25000000,101507.000000	3.25000000,198569.000000		3.25000000,222778.000000	3.25000000,156590.000000	3.25000000,211930.000000
3.25833333,68750.000000	3.25833333,70001.000000	3.25833333,99766.000000		3.25833333,98636.000000	3.25833333,66948.000000	3.25833333,120531.000000		3.25833333,96269.000000	3.25833333,91143.000000	3.25833333,115532.000000		3.25833333,154201.000000	3.25833333,89710.000000	3.25833333,176256.000000		3.25833333,206621.000000	3.25833333,139253.000000	3.25833333,189069.000000
3.26666667,63694.000000	3.26666667,62425.000000	3.26666667,89069.000000		3.26666667,87501.000000	3.26666667,59400.000000	3.26666667,111262.000000		3.26666667,89538.000000	3.26666667,80496.000000	3.26666667,102158.000000		3.26666667,136454.000000	3.26666667,82629.000000	3.26666667,162508.000000		3.26666667,184080.000000	3.26666667,128648.000000	3.26666667,174915.000000
3.27500000,56785.000000	3.27500000,57813.000000	3.27500000,82521.000000		3.27500000,80790.000000	3.27500000,54865.000000	3.27500000,98599.000000		3.27500000,80613.000000	3.27500000,74136.000000	3.27500000,94140.000000		3.27500000,125644.000000	3.27500000,73061.000000	3.27500000,143633.000000		3.27500000,170215.000000	3.27500000,114156.000000	3.27500000,155366.000000
3.28333333,52608.000000	3.28333333,51540.000000	3.28333333,73515.000000		3.28333333,71712.000000	3.28333333,48775.000000	3.28333333,90935.000000		3.28333333,75358.000000	3.28333333,65625.000000	3.28333333,83315.000000		3.28333333,110954.000000	3.28333333,67339.000000	3.28333333,132178.000000		3.28333333,151087.000000	3.28333333,105386.000000	3.28333333,143432.000000
3.29166667,46964.000000	3.29166667,47727.000000	3.29166667,68052.000000		3.29166667,66278.000000	3.29166667,45148.000000	3.29166667,80540.000000		3.29166667,68524.000000	3.29166667,60565.000000	3.29166667,76846.000000		3.29166667,102113.000000	3.29166667,59680.000000	3.29166667,116629.000000		3.29166667,139443.000000	3.29166667,93495.000000	3.29166667,127153.000000
3.30000000,43551.000000	3.30000000,42597.000000	3.30000000,60603.000000		3.30000000,58971.000000	3.30000000,40317.000000	3.30000000,74319.000000		3.30000000,64582.000000	3.30000000,53834.000000	3.30000000,68228.000000		3.30000000,90225.000000	3.30000000,55146.000000	3.30000000,107294.000000		3.30000000,123589.000000	3.30000000,86373.000000	3.30000000,117300.000000
3.30833333,38977.000000	3.30833333,39519.000000	3.30833333,56110.000000		3.30833333,54617.000000	3.30833333,37447.000000	3.30833333,65960.000000		3.30833333,59438.000000	3.30833333,49847.000000	3.30833333,63115.000000		3.30833333,83151.000000	3.30833333,49108.000000	3.30833333,94767.000000		3.30833333,114043.000000	3.30833333,76786.000000	3.30833333,104015.000000
3.31666667,36251.000000	3.31666667,35369.000000	3.31666667,50035.000000		3.31666667,48806.000000	3.31666667,33644.000000	3.31666667,60979.000000		3.31666667,56513.000000	3.31666667,44589.000000	3.31666667,56306.000000		3.31666667,73702.000000	3.31666667,45525.000000	3.31666667,87314.000000		3.31666667,101171.000000	3.31666667,71116.000000	3.31666667,96057.000000
3.32500000,32582.000000	3.32500000,32911.000000	3.32500000,46393.000000		3.32500000,45368.000000	3.32500000,31403.000000	3.32500000,54326.000000		3.32500000,52696.000000	3.32500000,41496.000000	3.32500000,52295.000000		3.32500000,68119.000000	3.32500000,40797.000000	3.32500000,77384.000000		3.32500000,93472.000000	3.32500000,63515.000000	3.32500000,85383.000000
3.33333333,30406.000000	3.33333333,29592.000000	3.33333333,41485.000000		3.33333333,40809.000000	3.33333333,28441.000000	3.33333333,50384.000000		3.33333333,50522.000000	3.33333333,37423.000000	3.33333333,46978.000000		3.33333333,60715.000000	3.33333333,38025.000000	3.33333333,71556.000000		3.33333333,83189.000000	3.33333333,59015.000000	3.33333333,79060.000000
3.34166667,27498.000000	3.34166667,27637.000000	3.34166667,38574.000000		3.34166667,38126.000000	3.34166667,26720.000000	3.34166667,45185.000000		3.34166667,47666.000000	3.34166667,35042.000000	3.34166667,43861.000000		3.34166667,56354.000000	3.34166667,34362.000000	3.34166667,63821.000000		3.34166667,77075.000000	3.34166667,53046.000000	3.34166667,70631.000000
3.35000000,25765.000000	3.35000000,25029.000000	3.35000000,34653.000000		3.35000000,34564.000000	3.35000000,24450.000000	3.35000000,42085.000000		3.35000000,46022.000000	3.35000000,31935.000000	3.35000000,39740.000000		3.35000000,50611.000000	3.35000000,32251.000000	3.35000000,59291.000000		3.35000000,68972.000000	3.35000000,49552.000000	3.35000000,65665.000000
3.35833333,23496.000000	3.35833333,23472.000000	3.35833333,32334.000000		3.35833333,32477.000000	3.35833333,23146.000000	3.35833333,38034.000000		3.35833333,43824.000000	3.35833333,30131.000000	3.35833333,37323.000000		3.35833333,47265.000000	3.35833333,29435.000000	3.35833333,53308.000000		3.35833333,64203.000000	3.35833333,44927.000000	3.35833333,59079.000000
3.36666667,22157.000000	3.36666667,21459.000000	3.36666667,29289.000000		3.36666667,29767.000000	3.36666667,21454.000000	3.36666667,35652.000000		3.36666667,42520.000000	3.36666667,27788.000000	3.36666667,34129.000000		3.36666667,42841.000000	3.36666667,27817.000000	3.36666667,49817.000000		3.36666667,57886.000000	3.36666667,42223.000000	3.36666667,55239.000000
3.37500000,20420.000000	3.37500000,20291.000000	3.37500000,27489.000000		3.37500000,28197.000000	3.37500000,20481.000000	3.37500000,32515.000000		3.37500000,40732.000000	3.37500000,26443.000000	3.37500000,32298.000000		3.37500000,40259.000000	3.37500000,25722.000000	3.37500000,45256.000000		3.37500000,54210.000000	3.37500000,38701.000000	3.37500000,50203.000000
3.38333333,19433.000000	3.38333333,18751.000000	3.38333333,25096.000000		3.38333333,26152.000000	3.38333333,19263.000000	3.38333333,30705.000000		3.38333333,39637.000000	3.38333333,24725.000000	3.38333333,29900.000000		3.38333333,36894.000000	3.38333333,24514.000000	3.38333333,42586.000000		3.38333333,49363.000000	3.38333333,36676.000000	3.38333333,47257.000000
3.39166667,18108.000000	3.39166667,17852.000000	3.39166667,23691.000000		3.39166667,24999.000000	3.39166667,18577.000000	3.39166667,28372.000000		3.39166667,38076.000000	3.39166667,23748.000000	3.39166667,28503.000000		3.39166667,34964.000000	3.39166667,23012.000000	3.39166667,39125.000000		3.39166667,46568.000000	3.39166667,34075.000000	3.39166667,43456.000000
3.40000000,17352.000000	3.40000000,16705.000000	3.40000000,21882.000000		3.40000000,23509.000000	3.40000000,17747.000000	3.40000000,27047.000000		3.40000000,37121.000000	3.40000000,22560.000000	3.40000000,26724.000000		3.40000000,32454.000000	3.40000000,22160.000000	3.40000000,37136.000000		3.40000000,42906.000000	3.40000000,32579.000000	3.40000000,41253.000000
3.40833333,16415.000000	3.40833333,16054.000000	3.40833333,20849.000000		3.40833333,22688.000000	3.40833333,17286.000000	3.40833333,25299.000000		3.40833333,35743.000000	3.40833333,21930.000000	3.40833333,25703.000000		3.40833333,31029.000000	3.40833333,21110.000000	3.40833333,34605.000000		3.40833333,40841.000000	3.40833333,30699.000000	3.40833333,38460.000000
3.41666667,15886.000000	3.41666667,15255.000000	3.41666667,19513.000000		3.41666667,21668.000000	3.41666667,16772.000000	3.41666667,24354.000000		3.41666667,34857.000000	3.41666667,21142.000000	3.41666667,24420.000000		3.41666667,29200.000000	3.41666667,20543.000000	3.41666667,33151.000000		3.41666667,38188.000000	3.41666667,29664.000000	3.41666667,36871.000000
3.42500000,15222.000000	3.42500000,14803.000000	3.42500000,18763.000000		3.42500000,21111.000000	3.42500000,16494.000000	3.42500000,23143.000000		3.42500000,33602.000000	3.42500000,20734.000000	3.42500000,23739.000000		3.42500000,28209.000000	3.42500000,19869.000000	3.42500000,31336.000000		3.42500000,36700.000000	3.42500000,28385.000000	3.42500000,34915.000000
3.43333333,14858.000000	3.43333333,14261.000000	3.43333333,17805.000000		3.43333333,20453.000000	3.43333333,16199.000000	3.43333333,22478.000000		3.43333333,32776.000000	3.43333333,20280.000000	3.43333333,22862.000000		3.43333333,26953.000000	3.43333333,19518.000000	3.43333333,30320.000000		3.43333333,34831.000000	3.43333333,27707.000000	3.43333333,33828.000000
3.44166667,14405.000000	3.44166667,13969.000000	3.44166667,17268.000000		3.44166667,20124.000000	3.44166667,16042.000000	3.44166667,21693.000000		3.44166667,31622.000000	3.44166667,20064.000000	3.44166667,22408.000000		3.44166667,26282.000000	3.44166667,19162.000000	3.44166667,29104.000000		3.44166667,33834.000000	3.44166667,26890.000000	3.44166667,32524.000000
3.45000000,14168.000000	3.45000000,13621.000000	3.45000000,16627.000000		3.45000000,19752.000000	3.45000000,15901.000000	3.45000000,21291.000000		3.45000000,30889.000000	3.45000000,19862.000000	3.45000000,21865.000000		3.45000000,25513.000000	3.45000000,19003.000000	3.45000000,28464.000000		3.45000000,32632.000000	3.45000000,26489.000000	3.45000000,31804.000000
3.45833333,13903.000000	3.45833333,13442.000000	3.45833333,16298.000000		3.45833333,19567.000000	3.45833333,15855.000000	3.45833333,20821.000000		3.45833333,29801.000000	3.45833333,19779.000000	3.45833333,21615.000000		3.45833333,25120.000000	3.45833333,18835.000000	3.45833333,27697.000000		3.45833333,31996.000000	3.45833333,26034.000000	3.45833333,31043.000000
3.46666667,13726.000000	3.46666667,13220.000000	3.46666667,15867.000000		3.46666667,19371.000000	3.46666667,15776.000000	3.46666667,20610.000000		3.46666667,29109.000000	3.46666667,19733.000000	3.46666667,21336.000000		3.46666667,24697.000000	3.46666667,18771.000000	3.46666667,27339.000000		3.46666667,31306.000000	3.46666667,25818.000000	3.46666667,30639.000000
3.47500000,13544.000000	3.47500000,13125.000000	3.47500000,15667.000000		3.47500000,19296.000000	3.47500000,15740.000000	3.47500000,20381.000000		3.47500000,28128.000000	3.47500000,19702.000000	3.47500000,21204.000000		3.47500000,24500.000000	3.47500000,18726.000000	3.47500000,26953.000000		3.47500000,30951.000000	3.47500000,25605.000000	3.47500000,30213.000000
3.48333333,13448.000000	3.48333333,12969.000000	3.48333333,15392.000000		3.48333333,19190.000000	3.48333333,15711.000000	3.48333333,20263.000000		3.48333333,27507.000000	3.48333333,19699.000000	3.48333333,21081.000000		3.48333333,24354.000000	3.48333333,18721.000000	3.48333333,26807.000000		3.48333333,30590.000000	3.48333333,25479.000000	3.48333333,30026.000000
3.49166667,13294.000000	3.49166667,12884.000000	3.49166667,15268.000000		3.49166667,19153.000000	3.49166667,15642.000000	3.49166667,20169.000000		3.49166667,26599.000000	3.49166667,19702.000000	3.49166667,21032.000000		3.49166667,24298.000000	3.49166667,18723.000000	3.49166667,26667.000000		3.49166667,30446.000000	3.49166667,25383.000000	3.49166667,29828.000000
3.50000000,13198.000000	3.50000000,12757.000000	3.50000000,15096.000000		3.50000000,19083.000000	3.50000000,15556.000000	3.50000000,20132.000000		3.50000000,26020.000000	3.50000000,19701.000000	3.50000000,20985.000000		3.50000000,24303.000000	3.50000000,18720.000000	3.50000000,26656.000000		3.50000000,30300.000000	3.50000000,25313.000000	3.50000000,29762.000000
3.50833333,13043.000000	3.50833333,12676.000000	3.50833333,15000.000000		3.50833333,19035.000000	3.50833333,15481.000000	3.50833333,20108.000000		3.50833333,25169.000000	3.50833333,19692.000000	3.50833333,20947.000000		3.50833333,24333.000000	3.50833333,18675.000000	3.50833333,26674.000000		3.50833333,30256.000000	3.50833333,25239.000000	3.50833333,29663.000000
3.51666667,12944.000000	3.51666667,12546.000000	3.51666667,14870.000000		3.51666667,18928.000000	3.51666667,15322.000000	3.51666667,20081.000000		3.51666667,24615.000000	3.51666667,19609.000000	3.51666667,20894.000000		3.51666667,24367.000000	3.51666667,18635.000000	3.51666667,26703.000000		3.51666667,30195.000000	3.51666667,25141.000000	3.51666667,29609.000000
3.52500000,12760.000000	3.52500000,12450.000000	3.52500000,14809.000000		3.52500000,18821.000000	3.52500000,15159.000000	3.52500000,20031.000000		3.52500000,23788.000000	3.52500000,19510.000000	3.52500000,20832.000000		3.52500000,24391.000000	3.52500000,18520.000000	3.52500000,26736.000000		3.52500000,30152.000000	3.52500000,25006.000000	3.52500000,29524.000000
3.53333333,12609.000000	3.53333333,12246.000000	3.53333333,14680.000000		3.53333333,18633.000000	3.53333333,14885.000000	3.53333333,19966.000000		3.53333333,23247.000000	3.53333333,19323.000000	3.53333333,20715.000000		3.53333333,24413.000000	3.53333333,18413.000000	3.53333333,26762.000000		3.53333333,30051.000000	3.53333333,24874.000000	3.53333333,29437.000000
3.54166667,12370.000000	3.54166667,12122.000000	3.54166667,14562.000000		3.54166667,18463.000000	3.54166667,14660.000000	3.54166667,19831.000000		3.54166667,22429.000000	3.54166667,19144.000000	3.54166667,20588.000000		3.54166667,24386.000000	3.54166667,18171.000000	3.54166667,26730.000000		3.54166667,29977.000000	3.54166667,24565.000000	3.54166667,29208.000000
3.55000000,12164.000000	3.55000000,11869.000000	3.55000000,14361.000000		3.55000000,18146.000000	3.55000000,14300.000000	3.55000000,19718.000000		3.55000000,21882.000000	3.55000000,18824.000000	3.55000000,20357.000000		3.55000000,24285.000000	3.55000000,17976.000000	3.55000000,26693.000000		3.55000000,29737.000000	3.55000000,24364.000000	3.55000000,29042.000000
3.55833333,11863.000000	3.55833333,11666.000000	3.55833333,14230.000000		3.55833333,17892.000000	3.55833333,14026.000000	3.55833333,19461.000000		3.55833333,21063.000000	3.55833333,18557.000000	3.55833333,20155.000000		3.55833333,24177.000000	3.55833333,17584.000000	3.55833333,26511.000000		3.55833333,29546.000000	3.55833333,23930.000000	3.55833333,28665.000000
3.56666667,11627.000000	3.56666667,11354.000000	3.56666667,13970.000000		3.56666667,17468.000000	3.56666667,13536.000000	3.56666667,19236.000000		3.56666667,20499.000000	3.56666667,18077.000000	3.56666667,19761.000000		3.56666667,23920.000000	3.56666667,17306.000000	3.56666667,26332.000000		3.56666667,29159.000000	3.56666667,23568.000000	3.56666667,28370.000000
3.57500000,11245.000000	3.57500000,11102.000000	3.57500000,13773.000000		3.57500000,17119.000000	3.57500000,13207.000000	3.57500000,18851.000000		3.57500000,19643.000000	3.57500000,17730.000000	3.57500000,19462.000000		3.57500000,23698.000000	3.57500000,16794.000000	3.57500000,26000.000000		3.57500000,28842.000000	3.57500000,22988.000000	3.57500000,27816.000000
3.58333333,10974.000000	3.58333333,10720.000000	3.58333333,13437.000000		3.58333333,16561.000000	3.58333333,12654.000000	3.58333333,18557.000000		3.58333333,19078.000000	3.58333333,17126.000000	3.58333333,18941.000000		3.58333333,23269.000000	3.58333333,16404.000000	3.58333333,25699.000000		3.58333333,28257.000000	3.58333333,22546.000000	3.58333333,27372.000000
3.59166667,10508.000000	3.59166667,10431.000000	3.59166667,13169.000000		3.59166667,16165.000000	3.59166667,12240.000000	3.59166667,18024.000000		3.59166667,18184.000000	3.59166667,16695.000000	3.59166667,18545.000000		3.59166667,22913.000000	3.59166667,15794.000000	3.59166667,25175.000000		3.59166667,27781.000000	3.59166667,21801.000000	3.59166667,26659.000000
3.60000000,10180.000000	3.60000000,9959.000000	3.60000000,12749.000000		3.60000000,15492.000000	3.60000000,11640.000000	3.60000000,17646.000000		3.60000000,17589.000000	3.60000000,16006.000000	3.60000000,17873.000000		3.60000000,22289.000000	3.60000000,15343.000000	3.60000000,24731.000000		3.60000000,27009.000000	3.60000000,21257.000000	3.60000000,26089.000000
3.60833333,9686.000000	3.60833333,9638.000000	3.60833333,12432.000000		3.60833333,15033.000000	3.60833333,11206.000000	3.60833333,16987.000000		3.60833333,16693.000000	3.60833333,15523.000000	3.60833333,17389.000000		3.60833333,21794.000000	3.60833333,14628.000000	3.60833333,24002.000000		3.60833333,26441.000000	3.60833333,20378.000000	3.60833333,25177.000000
3.61666667,9325.000000	3.61666667,9146.000000	3.61666667,11916.000000		3.61666667,14270.000000	3.61666667,10550.000000	3.61666667,16526.000000		3.61666667,16107.000000	3.61666667,14747.000000	3.61666667,16617.000000		3.61666667,21035.000000	3.61666667,14116.000000	3.61666667,23462.000000		3.61666667,25439.000000	3.61666667,19766.000000	3.61666667,24506.000000
3.62500000,8791.000000	3.62500000,8786.000000	3.62500000,11563.000000		3.62500000,13745.000000	3.62500000,10095.000000	3.62500000,15792.000000		3.62500000,15211.000000	3.62500000,14240.000000	3.62500000,16048.000000		3.62500000,20471.000000	3.62500000,13347.000000	3.62500000,22561.000000		3.62500000,24746.000000	3.62500000,18787.000000	3.62500000,23457.000000
3.63333333,8419.000000	3.63333333,8269.000000	3.63333333,11016.000000		3.63333333,12955.000000	3.63333333,9420.000000	3.63333333,15254.000000		3.63333333,14610.000000	3.63333333,13425.000000	3.63333333,15173.000000		3.63333333,19536.000000	3.63333333,12840.000000	3.63333333,21913.000000		3.63333333,23642.000000	3.63333333,18122.000000	3.63333333,22689.000000
3.64166667,7867.000000	3.64166667,7905.000000	3.64166667,10640.000000		3.64166667,12431.000000	3.64166667,8955.000000	3.64166667,14451.000000		3.64166667,13752.000000	3.64166667,12890.000000	3.64166667,14579.000000		3.64166667,18922.000000	3.64166667,12042.000000	3.64166667,20895.000000		3.64166667,22877.000000	3.64166667,17076.000000	3.64166667,21540.000000
3.65000000,7503.000000	3.65000000,7362.000000	3.65000000,10014.000000		3.65000000,11627.000000	3.65000000,8295.000000	3.65000000,13899.000000		3.65000000,13200.000000	3.65000000,12080.000000	3.65000000,13680.000000		3.65000000,17920.000000	3.65000000,11496.000000	3.65000000,20169.000000		3.65000000,21681.000000	3.65000000,16380.000000	3.65000000,20770.000000
3.65833333,6951.000000	3.65833333,6991.000000	3.65833333,9612.000000		3.65833333,11066.000000	3.65833333,7849.000000	3.65833333,13051.000000		3.65833333,12399.000000	3.65833333,11546.000000	3.65833333,13038.000000		3.65833333,17238.000000	3.65833333,10710.000000	3.65833333,19087.000000		3.65833333,20836.000000	3.65833333,15324.000000	3.65833333,19548.000000
3.66666667,6576.000000	3.66666667,6443.000000	3.66666667,8980.000000		3.66666667,10264.000000	3.66666667,7199.000000	3.66666667,12507.000000		3.66666667,11895.000000	3.66666667,10774.000000	3.66666667,12116.000000		3.66666667,16185.000000	3.66666667,10184.000000	3.66666667,18326.000000		3.66666667,19584.000000	3.66666667,14614.000000	3.66666667,18735.000000
3.67500000,6020.000000	3.67500000,6089.000000	3.67500000,8568.000000		3.67500000,9729.000000	3.67500000,6765.000000	3.67500000,11640.000000		3.67500000,11212.000000	3.67500000,10250.000000	3.67500000,11501.000000		3.67500000,15485.000000	3.67500000,9419.000000	3.67500000,17182.000000		3.67500000,18750.000000	3.67500000,13564.000000	3.67500000,17500.000000
3.68333333,5670.000000	3.68333333,5558.000000	3.68333333,7939.000000		3.68333333,8949.000000	3.68333333,6165.000000	3.68333333,11076.000000		3.68333333,10791.000000	3.68333333,9511.000000	3.68333333,10585.000000		3.68333333,14434.000000	3.68333333,8896.000000	3.68333333,16433.000000		3.68333333,17474.000000	3.68333333,12881.000000	3.68333333,16696.000000
3.69166667,5155.000000	3.69166667,5208.000000	3.69166667,7518.000000		3.69166667,8444.000000	3.69166667,5776.000000	3.69166667,10246.000000		3.69166667,10266.000000	3.69166667,9015.000000	3.69166667,9992.000000		3.69166667,13726.000000	3.69166667,8180.000000	3.69166667,15307.000000		3.69166667,16659.000000	3.69166667,11872.000000	3.69166667,15492.000000
3.70000000,4812.000000	3.70000000,4703.000000	3.70000000,6917.000000		3.70000000,7694.000000	3.70000000,5220.000000	3.70000000,9712.000000		3.70000000,10004.000000	3.70000000,8312.000000	3.70000000,9106.000000		3.70000000,12730.000000	3.70000000,7699.000000	3.70000000,14552.000000		3.70000000,15422.000000	3.70000000,11213.000000	3.70000000,14701.000000
3.70833333,4310.000000	3.70833333,4375.000000	3.70833333,6526.000000		3.70833333,7242.000000	3.70833333,4854.000000	3.70833333,8910.000000		3.70833333,9694.000000	3.70833333,7883.000000	3.70833333,8564.000000		3.70833333,12051.000000	3.70833333,7042.000000	3.70833333,13483.000000		3.70833333,14609.000000	3.70833333,10289.000000	3.70833333,13581.000000
3.71666667,4001.000000	3.71666667,3930.000000	3.71666667,5909.000000		3.71666667,6538.000000	3.71666667,4339.000000	3.71666667,8402.000000		3.71666667,9562.000000	3.71666667,7259.000000	3.71666667,7738.000000		3.71666667,11097.000000	3.71666667,6612.000000	3.71666667,12785.000000		3.71666667,13443.000000	3.71666667,9670.000000	3.71666667,12845.000000
3.72500000,3553.000000	3.72500000,3610.000000	3.72500000,5540.000000		3.72500000,6116.000000	3.72500000,4021.000000	3.72500000,7663.000000		3.72500000,9540.000000	3.72500000,6859.000000	3.72500000,7221.000000		3.72500000,10466.000000	3.72500000,6015.000000	3.72500000,11779.000000		3.72500000,12709.000000	3.72500000,8817.000000	3.72500000,11802.000000
3.73333333,3271.000000	3.73333333,3207.000000	3.73333333,5005.000000		3.73333333,5480.000000	3.73333333,3553.000000	3.73333333,7193.000000		3.73333333,9614.000000	3.73333333,6311.000000	3.73333333,6490.000000		3.73333333,9595.000000	3.73333333,5619.000000	3.73333333,11144.000000		3.73333333,11615.000000	3.73333333,8266.000000	3.73333333,11128.000000
3.74166667,2863.000000	3.74166667,2934.000000	3.74166667,4650.000000		3.74166667,5099.000000	3.74166667,3278.000000	3.74166667,6536.000000		3.74166667,9875.000000	3.74166667,5980.000000	3.74166667,6023.000000		3.74166667,9003.000000	3.74166667,5090.000000	3.74166667,10236.000000		3.74166667,10924.000000	3.74166667,7494.000000	3.74166667,10186.000000
3.75000000,2619.000000	3.75000000,2560.000000	3.75000000,4152.000000		3.75000000,4551.000000	3.75000000,2868.000000	3.75000000,6099.000000		3.75000000,10128.000000	3.75000000,5523.000000	3.75000000,5345.000000		3.75000000,8221.000000	3.75000000,4745.000000	3.75000000,9660.000000		3.75000000,9968.000000	3.75000000,7016.000000	3.75000000,9586.000000
3.75833333,2247.000000	3.75833333,2322.000000	3.75833333,3832.000000		3.75833333,4208.000000	3.75833333,2626.000000	3.75833333,5492.000000		3.75833333,10633.000000	3.75833333,5245.000000	3.75833333,4938.000000		3.75833333,7711.000000	3.75833333,4280.000000	3.75833333,8856.000000		3.75833333,9055.000000	3.75833333,6334.000000	3.75833333,8744.000000
3.76666667,2053.000000	3.76666667,2002.000000	3.76666667,3365.000000		3.76666667,3716.000000	3.76666667,2283.000000	3.76666667,5126.000000		3.76666667,11034.000000	3.76666667,4864.000000	3.76666667,4389.000000		3.76666667,7017.000000	3.76666667,3982.000000	3.76666667,8355.000000		3.76666667,8496.000000	3.76666667,5916.000000	3.76666667,8229.000000
3.77500000,1731.000000	3.77500000,1816.000000	3.77500000,3082.000000		3.77500000,3421.000000	3.77500000,2067.000000	3.77500000,4570.000000		3.77500000,11762.000000	3.77500000,4667.000000	3.77500000,4035.000000		3.77500000,6564.000000	3.77500000,3575.000000	3.77500000,7663.000000		3.77500000,7684.000000	3.77500000,5342.000000	3.77500000,7497.000000
3.78333333,1538.000000	3.78333333,1527.000000	3.78333333,2685.000000		3.78333333,3032.000000	3.78333333,1805.000000	3.78333333,4250.000000		3.78333333,12259.000000	3.78333333,4372.000000	3.78333333,3545.000000		3.78333333,5956.000000	3.78333333,3340.000000	3.78333333,7223.000000		3.78333333,7200.000000	3.78333333,4984.000000	3.78333333,7063.000000
3.79166667,1256.000000	3.79166667,1366.000000	3.79166667,2442.000000		3.79166667,2768.000000	3.79166667,1621.000000	3.79166667,3803.000000		3.79166667,13046.000000	3.79166667,4231.000000	3.79166667,3256.000000		3.79166667,5573.000000	3.79166667,2989.000000	3.79166667,6639.000000		3.79166667,6509.000000	3.79166667,4491.000000	3.79166667,6451.000000
3.80000000,1109.000000	3.80000000,1118.000000	3.80000000,2089.000000		3.80000000,2431.000000	3.80000000,1395.000000	3.80000000,3511.000000		3.80000000,13577.000000	3.80000000,4060.000000	3.80000000,2864.000000		3.80000000,5077.000000	3.80000000,2781.000000	3.80000000,6285.000000		3.80000000,6107.000000	3.80000000,4206.000000	3.80000000,6079.000000
3.80833333,877.000000	3.80833333,985.000000	3.80833333,1881.000000		3.80833333,2212.000000	3.80833333,1253.000000	3.80833333,3126.000000		3.80833333,14320.000000	3.80833333,3966.000000	3.80833333,2612.000000		3.80833333,4739.000000	3.80833333,2482.000000	3.80833333,5804.000000		3.80833333,5531.000000	3.80833333,3788.000000	3.80833333,5576.000000
3.81666667,752.000000	3.81666667,786.000000	3.81666667,1602.000000		3.81666667,1943.000000	3.81666667,1055.000000	3.81666667,2883.000000		3.81666667,14774.000000	3.81666667,3865.000000	3.81666667,2304.000000		3.81666667,4324.000000	3.81666667,2318.000000	3.81666667,5525.000000		3.81666667,5203.000000	3.81666667,3549.000000	3.81666667,5282.000000
3.82500000,565.000000	3.82500000,674.000000	3.82500000,1410.000000		3.82500000,1770.000000	3.82500000,960.000000	3.82500000,2571.000000		3.82500000,15377.000000	3.82500000,3827.000000	3.82500000,2101.000000		3.82500000,4058.000000	3.82500000,2081.000000	3.82500000,5141.000000		3.82500000,4724.000000	3.82500000,3223.000000	3.82500000,4864.000000
3.83333333,432.000000	3.83333333,527.000000	3.83333333,1175.000000		3.83333333,1530.000000	3.83333333,805.000000	3.83333333,2377.000000		3.83333333,15679.000000	3.83333333,3763.000000	3.83333333,1844.000000		3.83333333,3718.000000	3.83333333,1934.000000	3.83333333,4912.000000		3.83333333,4448.000000	3.83333333,3017.000000	3.83333333,4596.000000
3.84166667,286.000000	3.84166667,434.000000	3.84166667,1031.000000		3.84166667,1401.000000	3.84166667,723.000000	3.84166667,2115.000000		3.84166667,16048.000000	3.84166667,3788.000000	3.84166667,1677.000000		3.84166667,3524.000000	3.84166667,1754.000000	3.84166667,4599.000000		3.84166667,4060.000000	3.84166667,2741.000000	3.84166667,4268.000000
3.85000000,196.000000	3.85000000,304.000000	3.85000000,827.000000		3.85000000,1217.000000	3.85000000,585.000000	3.85000000,1965.000000		3.85000000,16177.000000	3.85000000,3789.000000	3.85000000,1475.000000		3.85000000,3243.000000	3.85000000,1628.000000	3.85000000,4423.000000		3.85000000,3851.000000	3.85000000,2576.000000	3.85000000,4048.000000
3.85833333,89.000000	3.85833333,254.000000	3.85833333,701.000000		3.85833333,1093.000000	3.85833333,527.000000	3.85833333,1755.000000		3.85833333,16214.000000	3.85833333,3818.000000	3.85833333,1347.000000		3.85833333,3086.000000	3.85833333,1471.000000	3.85833333,4176.000000		3.85833333,3525.000000	3.85833333,2341.000000	3.85833333,3768.000000
3.86666667,-20.000000	3.86666667,128.000000	3.86666667,537.000000		3.86666667,931.000000	3.86666667,424.000000	3.86666667,1620.000000		3.86666667,16130.000000	3.86666667,3855.000000	3.86666667,1187.000000		3.86666667,2851.000000	3.86666667,1382.000000	3.86666667,4034.000000		3.86666667,3334.000000	3.86666667,2193.000000	3.86666667,3591.000000
3.87500000,-118.000000	3.87500000,75.000000	3.87500000,418.000000		3.87500000,826.000000	3.87500000,364.000000	3.87500000,1436.000000		3.87500000,15853.000000	3.87500000,3871.000000	3.87500000,1067.000000		3.87500000,2716.000000	3.87500000,1227.000000	3.87500000,3837.000000		3.87500000,3085.000000	3.87500000,1997.000000	3.87500000,3359.000000
3.88333333,-190.000000	3.88333333,-20.000000	3.88333333,280.000000		3.88333333,700.000000	3.88333333,259.000000	3.88333333,1336.000000		3.88333333,15574.000000	3.88333333,3880.000000	3.88333333,937.000000		3.88333333,2560.000000	3.88333333,1140.000000	3.88333333,3712.000000		3.88333333,2922.000000	3.88333333,1865.000000	3.88333333,3195.000000
3.89166667,-281.000000	3.89166667,-67.000000	3.89166667,193.000000		3.89166667,634.000000	3.89166667,201.000000	3.89166667,1201.000000		3.89166667,14996.000000	3.89166667,3903.000000	3.89166667,844.000000		3.89166667,2427.000000	3.89166667,1024.000000	3.89166667,3549.000000		3.89166667,2698.000000	3.89166667,1690.000000	3.89166667,2993.000000
3.90000000,-346.000000	3.90000000,-129.000000	3.90000000,82.000000		3.90000000,505.000000	3.90000000,106.000000	3.90000000,1096.000000		3.90000000,14541.000000	3.90000000,3914.000000	3.90000000,712.000000		3.90000000,2279.000000	3.90000000,936.000000	3.90000000,3434.000000		3.90000000,2574.000000	3.90000000,1583.000000	3.90000000,2835.000000
3.90833333,-435.000000	3.90833333,-187.000000	3.90833333,1.000000		3.90833333,410.000000	3.90833333,62.000000	3.90833333,970.000000		3.90833333,13740.000000	3.90833333,3920.000000	3.90833333,637.000000		3.90833333,2183.000000	3.90833333,855.000000	3.90833333,3271.000000		3.90833333,2349.000000	3.90833333,1433.000000	3.90833333,2636.000000
3.91666667,-501.000000	3.91666667,-268.000000	3.91666667,-103.000000		3.91666667,301.000000	3.91666667,-35.000000	3.91666667,881.000000		3.91666667,13151.000000	3.91666667,3864.000000	3.91666667,503.000000		3.91666667,2026.000000	3.91666667,771.000000	3.91666667,3176.000000		3.91666667,2239.000000	3.91666667,1320.000000	3.91666667,2509.000000
3.92500000,-580.000000	3.92500000,-336.000000	3.92500000,-170.000000		3.92500000,229.000000	3.92500000,-92.000000	3.92500000,762.000000		3.92500000,12193.000000	3.92500000,3830.000000	3.92500000,436.000000		3.92500000,1937.000000	3.92500000,652.000000	3.92500000,2997.000000		3.92500000,2057.000000	3.92500000,1160.000000	3.92500000,2309.000000
3.93333333,-652.000000	3.93333333,-403.000000	3.93333333,-273.000000		3.93333333,100.000000	3.93333333,-213.000000	3.93333333,694.000000		3.93333333,11548.000000	3.93333333,3761.000000	3.93333333,298.000000		3.93333333,1810.000000	3.93333333,578.000000	3.93333333,2883.000000		3.93333333,1929.000000	3.93333333,1055.000000	3.93333333,2169.000000
3.94166667,-724.000000	3.94166667,-468.000000	3.94166667,-344.000000		3.94166667,30.000000	3.94166667,-269.000000	3.94166667,567.000000		3.94166667,10495.000000	3.94166667,3683.000000	3.94166667,215.000000		3.94166667,1710.000000	3.94166667,455.000000	3.94166667,2720.000000		3.94166667,1763.000000	3.94166667,890.000000	3.94166667,1975.000000
3.95000000,-787.000000	3.95000000,-548.000000	3.95000000,-455.000000		3.95000000,-71.000000	3.95000000,-376.000000	3.95000000,487.000000		3.95000000,9813.000000	3.95000000,3554.000000	3.95000000,91.000000		3.95000000,1559.000000	3.95000000,382.000000	3.95000000,2572.000000		3.95000000,1645.000000	3.95000000,795.000000	3.95000000,1845.000000
3.95833333,-874.000000	3.95833333,-604.000000	3.95833333,-524.000000		3.95833333,-146.000000	3.95833333,-444.000000	3.95833333,362.000000		3.95833333,8771.000000	3.95833333,3440.000000	3.95833333,4.000000		3.95833333,1482.000000	3.95833333,244.000000	3.95833333,2413.000000		3.95833333,1455.000000	3.95833333,634.000000	3.95833333,1662.000000
3.96666667,-945.000000	3.96666667,-685.000000	3.96666667,-615.000000		3.96666667,-270.000000	3.96666667,-549.000000	3.96666667,295.000000		3.96666667,8106.000000	3.96666667,3274.000000	3.96666667,-118.000000		3.96666667,1315.000000	3.96666667,168.000000	3.96666667,2295.000000		3.96666667,1361.000000	3.96666667,524.000000	3.96666667,1534.000000
3.97500000,-1049.000000	3.97500000,-756.000000	3.97500000,-678.000000		3.97500000,-355.000000	3.97500000,-604.000000	3.97500000,163.000000		3.97500000,7116.000000	3.97500000,3125.000000	3.97500000,-221.000000		3.97500000,1200.000000	3.97500000,27.000000	3.97500000,2091.000000		3.97500000,1176.000000	3.97500000,362.000000	3.97500000,1337.000000
3.98333333,-1091.000000	3.98333333,-846.000000	3.98333333,-775.000000		3.98333333,-461.000000	3.98333333,-717.000000	3.98333333,64.000000		3.98333333,6462.000000	3.98333333,2924.000000	3.98333333,-348.000000		3.98333333,1025.000000	3.98333333,-57.000000	3.98333333,1928.000000		3.98333333,1068.000000	3.98333333,266.000000	3.98333333,1194.000000
3.99166667,-1189.000000	3.99166667,-919.000000	3.99166667,-846.000000		3.99166667,-555.000000	3.99166667,-800.000000	3.99166667,-58.000000		3.99166667,5567.000000	3.99166667,2772.000000	3.99166667,-451.000000		3.99166667,919.000000	3.99166667,-193.000000	3.99166667,1721.000000		3.99166667,884.000000	3.99166667,99.000000	3.99166667,1021.000000
4.00000000,-1243.000000	4.00000000,-1018.000000	4.00000000,-962.000000		4.00000000,-663.000000	4.00000000,-902.000000	4.00000000,-156.000000		4.00000000,5009.000000	4.00000000,2509.000000	4.00000000,-579.000000		4.00000000,731.000000	4.00000000,-288.000000	4.00000000,1572.000000		4.00000000,770.000000	4.00000000,19.000000	4.00000000,873.000000
4.00833333,-1330.000000	4.00833333,-1091.000000	4.00833333,-1031.000000		4.00833333,-739.000000	4.00833333,-963.000000	4.00833333,-298.000000		4.00833333,4202.000000	4.00833333,2347.000000	4.00833333,-699.000000		4.00833333,619.000000	4.00833333,-405.000000	4.00833333,1348.000000		4.00833333,594.000000	4.00833333,-154.000000	4.00833333,686.000000
4.01666667,-1408.000000	4.01666667,-1196.000000	4.01666667,-1112.000000		4.01666667,-856.000000	4.01666667,-1062.000000	4.01666667,-382.000000		4.01666667,3700.000000	4.01666667,2092.000000	4.01666667,-830.000000		4.01666667,437.000000	4.01666667,-499.000000	4.01666667,1211.000000		4.01666667,489.000000	4.01666667,-254.000000	4.01666667,560.000000
4.02500000,-1491.000000	4.02500000,-1260.000000	4.02500000,-1201.000000		4.02500000,-947.000000	4.02500000,-1127.000000	4.02500000,-514.000000		4.02500000,3032.000000	4.02500000,1895.000000	4.02500000,-902.000000		4.02500000,316.000000	4.02500000,-622.000000	4.02500000,978.000000		4.02500000,324.000000	4.02500000,-402.000000	4.02500000,368.000000
4.03333333,-1546.000000	4.03333333,-1346.000000	4.03333333,-1299.000000		4.03333333,-1035.000000	4.03333333,-1196.000000	4.03333333,-637.000000		4.03333333,2610.000000	4.03333333,1627.000000	4.03333333,-1037.000000		4.03333333,132.000000	4.03333333,-710.000000	4.03333333,815.000000		4.03333333,208.000000	4.03333333,-501.000000	4.03333333,238.000000
4.04166667,-1630.000000	4.04166667,-1408.000000	4.04166667,-1364.000000		4.04166667,-1096.000000	4.04166667,-1279.000000	4.04166667,-758.000000		4.04166667,2028.000000	4.04166667,1438.000000	4.04166667,-1119.000000		4.04166667,-5.000000	4.04166667,-824.000000	4.04166667,613.000000		4.04166667,63.000000	4.04166667,-630.000000	4.04166667,60.000000
4.05000000,-1689.000000	4.05000000,-1503.000000	4.05000000,-1466.000000		4.05000000,-1223.000000	4.05000000,-1343.000000	4.05000000,-843.000000		4.05000000,1671.000000	4.05000000,1170.000000	4.05000000,-1249.000000		4.05000000,-169.000000	4.05000000,-877.000000	4.05000000,459.000000		4.05000000,-47.000000	4.05000000,-715.000000	4.05000000,-47.000000
4.05833333,-1763.000000	4.05833333,-1572.000000	4.05833333,-1535.000000		4.05833333,-1275.000000	4.05833333,-1400.000000	4.05833333,-975.000000		4.05833333,1206.000000	4.05833333,992.000000	4.05833333,-1333.000000		4.05833333,-298.000000	4.05833333,-986.000000	4.05833333,225.000000		4.05833333,-176.000000	4.05833333,-858.000000	4.05833333,-221.000000
4.06666667,-1828.000000	4.06666667,-1673.000000	4.06666667,-1636.000000		4.06666667,-1343.000000	4.06666667,-1464.000000	4.06666667,-1053.000000		4.06666667,920.000000	4.06666667,734.000000	4.06666667,-1453.000000		4.06666667,-490.000000	4.06666667,-1063.000000	4.06666667,105.000000		4.06666667,-270.000000	4.06666667,-911.000000	4.06666667,-334.000000
4.07500000,-1876.000000	4.07500000,-1726.000000	4.07500000,-1687.000000		4.07500000,-1420.000000	4.07500000,-1497.000000	4.07500000,-1168.000000		4.07500000,535.000000	4.07500000,576.000000	4.07500000,-1513.000000		4.07500000,-600.000000	4.07500000,-1136.000000	4.07500000,-116.000000		4.07500000,-416.000000	4.07500000,-1031.000000	4.07500000,-475.000000
4.08333333,-1922.000000	4.08333333,-1788.000000	4.08333333,-1775.000000		4.08333333,-1497.000000	4.08333333,-1531.000000	4.08333333,-1254.000000		4.08333333,318.000000	4.08333333,341.000000	4.08333333,-1605.000000		4.08333333,-773.000000	4.08333333,-1183.000000	4.08333333,-256.000000		4.08333333,-481.000000	4.08333333,-1098.000000	4.08333333,-569.000000
4.09166667,-1985.000000	4.09166667,-1851.000000	4.09166667,-1842.000000		4.09166667,-1534.000000	4.09166667,-1571.000000	4.09166667,-1350.000000		4.09166667,9.000000	4.09166667,198.000000	4.09166667,-1672.000000		4.09166667,-871.000000	4.09166667,-1247.000000	4.09166667,-440.000000		4.09166667,-596.000000	4.09166667,-1171.000000	4.09166667,-718.000000
4.10000000,-2020.000000	4.10000000,-1922.000000	4.10000000,-1919.000000		4.10000000,-1598.000000	4.10000000,-1611.000000	4.10000000,-1421.000000		4.10000000,-171.000000	4.10000000,5.000000	4.10000000,-1742.000000		4.10000000,-1042.000000	4.10000000,-1278.000000	4.10000000,-572.000000		4.10000000,-655.000000	4.10000000,-1239.000000	4.10000000,-786.000000
4.10833333,-2071.000000	4.10833333,-1967.000000	4.10833333,-1984.000000		4.10833333,-1619.000000	4.10833333,-1609.000000	4.10833333,-1510.000000		4.10833333,-416.000000	4.10833333,-125.000000	4.10833333,-1783.000000		4.10833333,-1112.000000	4.10833333,-1324.000000	4.10833333,-742.000000		4.10833333,-750.000000	4.10833333,-1295.000000	4.10833333,-904.000000
4.11666667,-2092.000000	4.11666667,-2025.000000	4.11666667,-2049.000000		4.11666667,-1660.000000	4.11666667,-1634.000000	4.11666667,-1563.000000		4.11666667,-547.000000	4.11666667,-297.000000	4.11666667,-1821.000000		4.11666667,-1272.000000	4.11666667,-1360.000000	4.11666667,-844.000000		4.11666667,-789.000000	4.11666667,-1323.000000	4.11666667,-963.000000
4.12500000,-2122.000000	4.12500000,-2042.000000	4.12500000,-2112.000000		4.12500000,-1671.000000	4.12500000,-1625.000000	4.12500000,-1618.000000		4.12500000,-730.000000	4.12500000,-381.000000	4.12500000,-1867.000000		4.12500000,-1354.000000	4.12500000,-1363.000000	4.12500000,-998.000000		4.12500000,-837.000000	4.12500000,-1354.000000	4.12500000,-1063.000000
4.13333333,-2146.000000	4.13333333,-2094.000000	4.13333333,-2160.000000		4.13333333,-1663.000000	4.13333333,-1618.000000	4.13333333,-1659.000000		4.13333333,-855.000000	4.13333333,-525.000000	4.13333333,-1884.000000		4.13333333,-1476.000000	4.13333333,-1374.000000	4.13333333,-1100.000000		4.13333333,-860.000000	4.13333333,-1374.000000	4.13333333,-1083.000000
4.14166667,-2164.000000	4.14166667,-2115.000000	4.14166667,-2191.000000		4.14166667,-1653.000000	4.14166667,-1619.000000	4.14166667,-1691.000000		4.14166667,-986.000000	4.14166667,-595.000000	4.14166667,-1882.000000		4.14166667,-1515.000000	4.14166667,-1371.000000	4.14166667,-1202.000000		4.14166667,-856.000000	4.14166667,-1379.000000	4.14166667,-1155.000000
4.15000000,-2176.000000	4.15000000,-2139.000000	4.15000000,-2236.000000		4.15000000,-1649.000000	4.15000000,-1609.000000	4.15000000,-1716.000000		4.15000000,-1054.000000	4.15000000,-677.000000	4.15000000,-1876.000000		4.15000000,-1635.000000	4.15000000,-1353.000000	4.15000000,-1282.000000		4.15000000,-858.000000	4.15000000,-1364.000000	4.15000000,-1178.000000
4.15833333,-2166.000000	4.15833333,-2163.000000	4.15833333,-2258.000000		4.15833333,-1632.000000	4.15833333,-1605.000000	4.15833333,-1733.000000		4.15833333,-1128.000000	4.15833333,-717.000000	4.15833333,-1859.000000		4.15833333,-1683.000000	4.15833333,-1320.000000	4.15833333,-1386.000000		4.15833333,-832.000000	4.15833333,-1358.000000	4.15833333,-1199.000000
4.16666667,-2197.000000	4.16666667,-2184.000000	4.16666667,-2310.000000		4.16666667,-1592.000000	4.16666667,-1562.000000	4.16666667,-1727.000000		4.16666667,-1173.000000	4.16666667,-777.000000	4.16666667,-1823.000000		4.16666667,-1739.000000	4.16666667,-1327.000000	4.16666667,-1448.000000		4.16666667,-794.000000	4.16666667,-1342.000000	4.16666667,-1187.000000
4.17500000,-2177.000000	4.17500000,-2173.000000	4.17500000,-2298.000000		4.17500000,-1547.000000	4.17500000,-1564.000000	4.17500000,-1723.000000		4.17500000,-1240.000000	4.17500000,-816.000000	4.17500000,-1776.000000		4.17500000,-1791.000000	4.17500000,-1287.000000	4.17500000,-1496.000000		4.17500000,-736.000000	4.17500000,-1269.000000	4.17500000,-1204.000000
4.18333333,-2182.000000	4.18333333,-2159.000000	4.18333333,-2323.000000		4.18333333,-1468.000000	4.18333333,-1516.000000	4.18333333,-1708.000000		4.18333333,-1274.000000	4.18333333,-832.000000	4.18333333,-1706.000000		4.18333333,-1821.000000	4.18333333,-1260.000000	4.18333333,-1527.000000		4.18333333,-686.000000	4.18333333,-1236.000000	4.18333333,-1157.000000
4.19166667,-2146.000000	4.19166667,-2183.000000	4.19166667,-2315.000000		4.19166667,-1449.000000	4.19166667,-1509.000000	4.19166667,-1668.000000		4.19166667,-1297.000000	4.19166667,-832.000000	4.19166667,-1662.000000		4.19166667,-1852.000000	4.19166667,-1221.000000	4.19166667,-1563.000000		4.19166667,-580.000000	4.19166667,-1137.000000	4.19166667,-1119.000000
4.20000000,-2147.000000	4.20000000,-2154.000000	4.20000000,-2311.000000		4.20000000,-1375.000000	4.20000000,-1495.000000	4.20000000,-1627.000000		4.20000000,-1309.000000	4.20000000,-830.000000	4.20000000,-1554.000000		4.20000000,-1860.000000	4.20000000,-1184.000000	4.20000000,-1575.000000		4.20000000,-509.000000	4.20000000,-1090.000000	4.20000000,-1091.000000
4.20833333,-2133.000000	4.20833333,-2162.000000	4.20833333,-2309.000000		4.20833333,-1335.000000	4.20833333,-1493.000000	4.20833333,-1568.000000		4.20833333,-1308.000000	4.20833333,-813.000000	4.20833333,-1474.000000		4.20833333,-1848.000000	4.20833333,-1158.000000	4.20833333,-1570.000000		4.20833333,-388.000000	4.20833333,-987.000000	4.20833333,-991.000000
4.21666667,-2112.000000	4.21666667,-2138.000000	4.21666667,-2292.000000		4.21666667,-1252.000000	4.21666667,-1453.000000	4.21666667,-1526.000000		4.21666667,-1312.000000	4.21666667,-786.000000	4.21666667,-1348.000000		4.21666667,-1844.000000	4.21666667,-1137.000000	4.21666667,-1568.000000		4.21666667,-306.000000	4.21666667,-928.000000	4.21666667,-917.000000
4.22500000,-2091.000000	4.22500000,-2129.000000	4.22500000,-2268.000000		4.22500000,-1214.000000	4.22500000,-1473.000000	4.22500000,-1450.000000		4.22500000,-1311.000000	4.22500000,-769.000000	4.22500000,-1257.000000		4.22500000,-1818.000000	4.22500000,-1111.000000	4.22500000,-1527.000000		4.22500000,-172.000000	4.22500000,-804.000000	4.22500000,-815.000000
4.23333333,-2083.000000	4.23333333,-2090.000000	4.23333333,-2233.000000		4.23333333,-1145.000000	4.23333333,-1438.000000	4.23333333,-1403.000000		4.23333333,-1315.000000	4.23333333,-717.000000	4.23333333,-1146.000000		4.23333333,-1758.000000	4.23333333,-1071.000000	4.23333333,-1469.000000		4.23333333,-68.000000	4.23333333,-724.000000	4.23333333,-706.000000
4.24166667,-2067.000000	4.24166667,-2081.000000	4.24166667,-2198.000000		4.24166667,-1091.000000	4.24166667,-1459.000000	4.24166667,-1320.000000		4.24166667,-1288.000000	4.24166667,-702.000000	4.24166667,-1033.000000		4.24166667,-1686.000000	4.24166667,-1080.000000	4.24166667,-1412.000000		4.24166667,86.000000	4.24166667,-599.000000	4.24166667,-589.000000
4.25000000,-2045.000000	4.25000000,-2049.000000	4.25000000,-2159.000000		4.25000000,-1044.000000	4.25000000,-1479.000000	4.25000000,-1258.000000		4.25000000,-1291.000000	4.25000000,-681.000000	4.25000000,-914.000000		4.25000000,-1632.000000	4.25000000,-1069.000000	4.25000000,-1341.000000		4.25000000,174.000000	4.25000000,-519.000000	4.25000000,-488.000000
4.25833333,-2047.000000	4.25833333,-2047.000000	4.25833333,-2114.000000		4.25833333,-1015.000000	4.25833333,-1509.000000	4.25833333,-1168.000000		4.25833333,-1269.000000	4.25833333,-644.000000	4.25833333,-803.000000		4.25833333,-1521.000000	4.25833333,-1081.000000	4.25833333,-1241.000000		4.25833333,309.000000	4.25833333,-420.000000	4.25833333,-324.000000
4.26666667,-2048.000000	4.26666667,-2038.000000	4.26666667,-2073.000000		4.26666667,-970.000000	4.26666667,-1536.000000	4.26666667,-1121.000000		4.26666667,-1274.000000	4.26666667,-636.000000	4.26666667,-675.000000		4.26666667,-1462.000000	4.26666667,-1097.000000	4.26666667,-1165.000000		4.26666667,403.000000	4.26666667,-360.000000	4.26666667,-226.000000
4.27500000,-2036.000000	4.27500000,-2025.000000	4.27500000,-2045.000000		4.27500000,-934.000000	4.27500000,-1554.000000	4.27500000,-1035.000000		4.27500000,-1270.000000	4.27500000,-622.000000	4.27500000,-585.000000		4.27500000,-1335.000000	4.27500000,-1102.000000	4.27500000,-1042.000000		4.27500000,516.000000	4.27500000,-268.000000	4.27500000,-71.000000
4.28333333,-2033.000000	4.28333333,-2006.000000	4.28333333,-1999.000000		4.28333333,-919.000000	4.28333333,-1597.000000	4.28333333,-990.000000		4.28333333,-1274.000000	4.28333333,-631.000000	4.28333333,-485.000000		4.28333333,-1259.000000	4.28333333,-1133.000000	4.28333333,-930.000000		4.28333333,580.000000	4.28333333,-206.000000	4.28333333,9.000000
4.29166667,-2050.000000	4.29166667,-2017.000000	4.29166667,-1958.000000		4.29166667,-914.000000	4.29166667,-1653.000000	4.29166667,-922.000000		4.29166667,-1268.000000	4.29166667,-634.000000	4.29166667,-424.000000		4.29166667,-1105.000000	4.29166667,-1185.000000	4.29166667,-805.000000		4.29166667,679.000000	4.29166667,-157.000000	4.29166667,150.000000
4.30000000,-2056.000000	4.30000000,-2006.000000	4.30000000,-1907.000000		4.30000000,-927.000000	4.30000000,-1716.000000	4.30000000,-904.000000		4.30000000,-1274.000000	4.30000000,-650.000000	4.30000000,-342.000000		4.30000000,-1020.000000	4.30000000,-1228.000000	4.30000000,-697.000000		4.30000000,699.000000	4.30000000,-140.000000	4.30000000,233.000000
4.30833333,-2064.000000	4.30833333,-2013.000000	4.30833333,-1885.000000		4.30833333,-927.000000	4.30833333,-1773.000000	4.30833333,-860.000000		4.30833333,-1323.000000	4.30833333,-678.000000	4.30833333,-295.000000		4.30833333,-876.000000	4.30833333,-1266.000000	4.30833333,-562.000000		4.30833333,757.000000	4.30833333,-103.000000	4.30833333,325.000000
4.31666667,-2078.000000	4.31666667,-2020.000000	4.31666667,-1837.000000		4.31666667,-964.000000	4.31666667,-1840.000000	4.31666667,-844.000000		4.31666667,-1338.000000	4.31666667,-704.000000	4.31666667,-256.000000		4.31666667,-789.000000	4.31666667,-1321.000000	4.31666667,-461.000000		4.31666667,762.000000	4.31666667,-94.000000	4.31666667,387.000000
4.32500000,-2097.000000	4.32500000,-2034.000000	4.32500000,-1815.000000		4.32500000,-976.000000	4.32500000,-1891.000000	4.32500000,-844.000000		4.32500000,-1378.000000	4.32500000,-761.000000	4.32500000,-240.000000		4.32500000,-636.000000	4.32500000,-1421.000000	4.32500000,-315.000000		4.32500000,763.000000	4.32500000,-97.000000	4.32500000,470.000000
4.33333333,-2142.000000	4.33333333,-2059.000000	4.33333333,-1785.000000		4.33333333,-1050.000000	4.33333333,-2005.000000	4.33333333,-851.000000		4.33333333,-1401.000000	4.33333333,-822.000000	4.33333333,-253.000000		4.33333333,-547.000000	4.33333333,-1485.000000	4.33333333,-234.000000		4.33333333,761.000000	4.33333333,-132.000000	4.33333333,487.000000
4.34166667,-2166.000000	4.34166667,-2090.000000	4.34166667,-1774.000000		4.34166667,-1074.000000	4.34166667,-2031.000000	4.34166667,-867.000000		4.34166667,-1466.000000	4.34166667,-858.000000	4.34166667,-250.000000		4.34166667,-426.000000	4.34166667,-1572.000000	4.34166667,-98.000000		4.34166667,699.000000	4.34166667,-149.000000	4.34166667,515.000000
4.35000000,-2200.000000	4.35000000,-2137.000000	4.35000000,-1772.000000		4.35000000,-1158.000000	4.35000000,-2150.000000	4.35000000,-881.000000		4.35000000,-1506.000000	4.35000000,-955.000000	4.35000000,-295.000000		4.35000000,-357.000000	4.35000000,-1635.000000	4.35000000,-43.000000		4.35000000,640.000000	4.35000000,-209.000000	4.35000000,523.000000
4.35833333,-2263.000000	4.35833333,-2154.000000	4.35833333,-1761.000000		4.35833333,-1219.000000	4.35833333,-2194.000000	4.35833333,-924.000000		4.35833333,-1564.000000	4.35833333,-1019.000000	4.35833333,-329.000000		4.35833333,-262.000000	4.35833333,-1742.000000	4.35833333,46.000000		4.35833333,551.000000	4.35833333,-285.000000	4.35833333,511.000000
4.36666667,-2306.000000	4.36666667,-2211.000000	4.36666667,-1777.000000		4.36666667,-1310.000000	4.36666667,-2288.000000	4.36666667,-977.000000		4.36666667,-1635.000000	4.36666667,-1131.000000	4.36666667,-421.000000		4.36666667,-216.000000	4.36666667,-1830.000000	4.36666667,76.000000		4.36666667,485.000000	4.36666667,-350.000000	4.36666667,482.000000
4.37500000,-2363.000000	4.37500000,-2245.000000	4.37500000,-1778.000000		4.37500000,-1376.000000	4.37500000,-2358.000000	4.37500000,-1047.000000		4.37500000,-1717.000000	4.37500000,-1206.000000	4.37500000,-478.000000		4.37500000,-173.000000	4.37500000,-1924.000000	4.37500000,119.000000		4.37500000,343.000000	4.37500000,-464.000000	4.37500000,422.000000
4.38333333,-2389.000000	4.38333333,-2293.000000	4.38333333,-1802.000000		4.38333333,-1498.000000	4.38333333,-2434.000000	4.38333333,-1094.000000		4.38333333,-1778.000000	4.38333333,-1325.000000	4.38333333,-578.000000		4.38333333,-115.000000	4.38333333,-1999.000000	4.38333333,137.000000		4.38333333,250.000000	4.38333333,-529.000000	4.38333333,349.000000
4.39166667,-2475.000000	4.39166667,-2344.000000	4.39166667,-1824.000000		4.39166667,-1576.000000	4.39166667,-2507.000000	4.39166667,-1169.000000		4.39166667,-1850.000000	4.39166667,-1383.000000	4.39166667,-661.000000		4.39166667,-115.000000	4.39166667,-2100.000000	4.39166667,138.000000		4.39166667,103.000000	4.39166667,-653.000000	4.39166667,265.000000
4.40000000,-2512.000000	4.40000000,-2418.000000	4.40000000,-1860.000000		4.40000000,-1687.000000	4.40000000,-2597.000000	4.40000000,-1253.000000		4.40000000,-1907.000000	4.40000000,-1524.000000	4.40000000,-787.000000		4.40000000,-111.000000	4.40000000,-2180.000000	4.40000000,118.000000		4.40000000,-13.000000	4.40000000,-743.000000	4.40000000,187.000000
4.40833333,-2561.000000	4.40833333,-2440.000000	4.40833333,-1890.000000		4.40833333,-1761.000000	4.40833333,-2654.000000	4.40833333,-1356.000000		4.40833333,-2002.000000	4.40833333,-1615.000000	4.40833333,-880.000000		4.40833333,-127.000000	4.40833333,-2269.000000	4.40833333,81.000000		4.40833333,-188.000000	4.40833333,-895.000000	4.40833333,49.000000
4.41666667,-2619.000000	4.41666667,-2516.000000	4.41666667,-1950.000000		4.41666667,-1885.000000	4.41666667,-2732.000000	4.41666667,-1443.000000		4.41666667,-2068.000000	4.41666667,-1738.000000	4.41666667,-1045.000000		4.41666667,-161.000000	4.41666667,-2367.000000	4.41666667,44.000000		4.41666667,-336.000000	4.41666667,-1007.000000	4.41666667,-55.000000
4.42500000,-2689.000000	4.42500000,-2566.000000	4.42500000,-1975.000000		4.42500000,-1956.000000	4.42500000,-2793.000000	4.42500000,-1555.000000		4.42500000,-2163.000000	4.42500000,-1823.000000	4.42500000,-1137.000000		4.42500000,-228.000000	4.42500000,-2457.000000	4.42500000,-37.000000		4.42500000,-506.000000	4.42500000,-1161.000000	4.42500000,-217.000000
4.43333333,-2746.000000	4.43333333,-2622.000000	4.43333333,-2063.000000		4.43333333,-2060.000000	4.43333333,-2877.000000	4.43333333,-1646.000000		4.43333333,-2221.000000	4.43333333,-1947.000000	4.43333333,-1309.000000		4.43333333,-287.000000	4.43333333,-2516.000000	4.43333333,-118.000000		4.43333333,-639.000000	4.43333333,-1254.000000	4.43333333,-322.000000
4.44166667,-2804.000000	4.44166667,-2686.000000	4.44166667,-2114.000000		4.44166667,-2163.000000	4.44166667,-2905.000000	4.44166667,-1763.000000		4.44166667,-2312.000000	4.44166667,-2009.000000	4.44166667,-1399.000000		4.44166667,-365.000000	4.44166667,-2595.000000	4.44166667,-230.000000		4.44166667,-823.000000	4.44166667,-1426.000000	4.44166667,-502.000000
4.45000000,-2848.000000	4.45000000,-2742.000000	4.45000000,-2178.000000		4.45000000,-2260.000000	4.45000000,-2981.000000	4.45000000,-1845.000000		4.45000000,-2364.000000	4.45000000,-2148.000000	4.45000000,-1565.000000		4.45000000,-466.000000	4.45000000,-2660.000000	4.45000000,-321.000000		4.45000000,-957.000000	4.45000000,-1517.000000	4.45000000,-613.000000
4.45833333,-2882.000000	4.45833333,-2776.000000	4.45833333,-2229.000000		4.45833333,-2332.000000	4.45833333,-3015.000000	4.45833333,-1952.000000		4.45833333,-2439.000000	4.45833333,-2218.000000	4.45833333,-1673.000000		4.45833333,-571.000000	4.45833333,-2728.000000	4.45833333,-473.000000		4.45833333,-1130.000000	4.45833333,-1664.000000	4.45833333,-792.000000
4.46666667,-2953.000000	4.46666667,-2843.000000	4.46666667,-2312.000000		4.46666667,-2436.000000	4.46666667,-3066.000000	4.46666667,-2052.000000		4.46666667,-2493.000000	4.46666667,-2325.000000	4.46666667,-1815.000000		4.46666667,-665.000000	4.46666667,-2789.000000	4.46666667,-572.000000		4.46666667,-1237.000000	4.46666667,-1762.000000	4.46666667,-923.000000
4.47500000,-2994.000000	4.47500000,-2890.000000	4.47500000,-2384.000000		4.47500000,-2510.000000	4.47500000,-3077.000000	4.47500000,-2166.000000		4.47500000,-2523.000000	4.47500000,-2400.000000	4.47500000,-1914.000000		4.47500000,-824.000000	4.47500000,-2845.000000	4.47500000,-725.000000		4.47500000,-1424.000000	4.47500000,-1903.000000	4.47500000,-1076.000000
4.48333333,-3043.000000	4.48333333,-2942.000000	4.48333333,-2461.000000		4.48333333,-2599.000000	4.48333333,-3129.000000	4.48333333,-2232.000000		4.48333333,-2564.000000	4.48333333,-2489.000000	4.48333333,-2059.000000		4.48333333,-925.000000	4.48333333,-2890.000000	4.48333333,-846.000000		4.48333333,-1535.000000	4.48333333,-1988.000000	4.48333333,-1202.000000
4.49166667,-3091.000000	4.49166667,-2968.000000	4.49166667,-2509.000000		4.49166667,-2640.000000	4.49166667,-3165.000000	4.49166667,-2338.000000		4.49166667,-2608.000000	4.49166667,-2547.000000	4.49166667,-2132.000000		4.49166667,-1087.000000	4.49166667,-2929.000000	4.49166667,-1006.000000		4.49166667,-1683.000000	4.49166667,-2085.000000	4.49166667,-1367.000000
4.50000000,-3131.000000	4.50000000,-3035.000000	4.50000000,-2600.000000		4.50000000,-2730.000000	4.50000000,-3179.000000	4.50000000,-2417.000000		4.50000000,-2626.000000	4.50000000,-2602.000000	4.50000000,-2253.000000		4.50000000,-1182.000000	4.50000000,-2956.000000	4.50000000,-1109.000000		4.50000000,-1778.000000	4.50000000,-2163.000000	4.50000000,-1469.000000
4.50833333,-3166.000000	4.50833333,-3064.000000	4.50833333,-2658.000000		4.50833333,-2748.000000	4.50833333,-3187.000000	4.50833333,-2499.000000		4.50833333,-2648.000000	4.50833333,-2651.000000	4.50833333,-2321.000000		4.50833333,-1345.000000	4.50833333,-3008.000000	4.50833333,-1283.000000		4.50833333,-1897.000000	4.50833333,-2237.000000	4.50833333,-1606.000000
4.51666667,-3188.000000	4.51666667,-3099.000000	4.51666667,-2733.000000		4.51666667,-2809.000000	4.51666667,-3204.000000	4.51666667,-2537.000000		4.51666667,-2635.000000	4.51666667,-2705.000000	4.51666667,-2425.000000		4.51666667,-1421.000000	4.51666667,-3010.000000	4.51666667,-1404.000000		4.51666667,-1961.000000	4.51666667,-2284.000000	4.51666667,-1676.000000
4.52500000,-3210.000000	4.52500000,-3113.000000	4.52500000,-2768.000000		4.52500000,-2824.000000	4.52500000,-3186.000000	4.52500000,-2612.000000		4.52500000,-2611.000000	4.52500000,-2721.000000	4.52500000,-2472.000000		4.52500000,-1569.000000	4.52500000,-3006.000000	4.52500000,-1546.000000		4.52500000,-2032.000000	4.52500000,-2334.000000	4.52500000,-1777.000000
4.53333333,-3209.000000	4.53333333,-3131.000000	4.53333333,-2832.000000		4.53333333,-2846.000000	4.53333333,-3164.000000	4.53333333,-2651.000000		4.53333333,-2567.000000	4.53333333,-2726.000000	4.53333333,-2509.000000		4.53333333,-1670.000000	4.53333333,-3015.000000	4.53333333,-1633.000000		4.53333333,-2068.000000	4.53333333,-2356.000000	4.53333333,-1807.000000
4.54166667,-3216.000000	4.54166667,-3129.000000	4.54166667,-2886.000000		4.54166667,-2845.000000	4.54166667,-3117.000000	4.54166667,-2698.000000		4.54166667,-2536.000000	4.54166667,-2711.000000	4.54166667,-2532.000000		4.54166667,-1786.000000	4.54166667,-2970.000000	4.54166667,-1730.000000		4.54166667,-2085.000000	4.54166667,-2337.000000	4.54166667,-1845.000000
4.55000000,-3204.000000	4.55000000,-3107.000000	4.55000000,-2921.000000		4.55000000,-2810.000000	4.55000000,-3014.000000	4.55000000,-2720.000000		4.55000000,-2449.000000	4.55000000,-2660.000000	4.55000000,-2526.000000		4.55000000,-1835.000000	4.55000000,-2938.000000	4.55000000,-1810.000000		4.55000000,-2081.000000	4.55000000,-2284.000000	4.55000000,-1838.000000
4.55833333,-3161.000000	4.55833333,-3093.000000	4.55833333,-2926.000000		4.55833333,-2758.000000	4.55833333,-2937.000000	4.55833333,-2699.000000		4.55833333,-2364.000000	4.55833333,-2585.000000	4.55833333,-2490.000000		4.55833333,-1894.000000	4.55833333,-2849.000000	4.55833333,-1876.000000		4.55833333,-2000.000000	4.55833333,-2172.000000	4.55833333,-1764.000000
4.56666667,-3125.000000	4.56666667,-3024.000000	4.56666667,-2957.000000		4.56666667,-2630.000000	4.56666667,-2742.000000	4.56666667,-2678.000000		4.56666667,-2223.000000	4.56666667,-2424.000000	4.56666667,-2385.000000		4.56666667,-1905.000000	4.56666667,-2758.000000	4.56666667,-1882.000000		4.56666667,-1918.000000	4.56666667,-2046.000000	4.56666667,-1671.000000
4.57500000,-3004.000000	4.57500000,-2962.000000	4.57500000,-2926.000000		4.57500000,-2518.000000	4.57500000,-2566.000000	4.57500000,-2572.000000		4.57500000,-2082.000000	4.57500000,-2294.000000	4.57500000,-2264.000000		4.57500000,-1892.000000	4.57500000,-2573.000000	4.57500000,-1877.000000		4.57500000,-1692.000000	4.57500000,-1785.000000	4.57500000,-1453.000000
4.58333333,-2902.000000	4.58333333,-2799.000000	4.58333333,-2902.000000		4.58333333,-2251.000000	4.58333333,-2238.000000	4.58333333,-2506.000000		4.58333333,-1818.000000	4.58333333,-1981.000000	4.58333333,-2020.000000		4.58333333,-1834.000000	4.58333333,-2392.000000	4.58333333,-1826.000000		4.58333333,-1487.000000	4.58333333,-1543.000000	4.58333333,-1226.000000
4.59166667,-2709.000000	4.59166667,-2664.000000	4.59166667,-2851.000000		4.59166667,-2052.000000	4.59166667,-1963.000000	4.59166667,-2276.000000		4.59166667,-1603.000000	4.59166667,-1726.000000	4.59166667,-1793.000000		4.59166667,-1691.000000	4.59166667,-2083.000000	4.59166667,-1667.000000		4.59166667,-1075.000000	4.59166667,-1073.000000	4.59166667,-779.000000
4.60000000,-2539.000000	4.60000000,-2397.000000	4.60000000,-2757.000000		4.60000000,-1620.000000	4.60000000,-1463.000000	4.60000000,-2083.000000		4.60000000,-1195.000000	4.60000000,-1204.000000	4.60000000,-1347.000000		4.60000000,-1509.000000	4.60000000,-1786.000000	4.60000000,-1499.000000		4.60000000,-722.000000	4.60000000,-690.000000	4.60000000,-427.000000
4.60833333,-2197.000000	4.60833333,-2178.000000	4.60833333,-2632.000000		4.60833333,-1261.000000	4.60833333,-1057.000000	4.60833333,-1710.000000		4.60833333,-864.000000	4.60833333,-787.000000	4.60833333,-938.000000		4.60833333,-1161.000000	4.60833333,-1237.000000	4.60833333,-1152.000000		4.60833333,-30.000000	4.60833333,38.000000	4.60833333,291.000000
4.61666667,-1921.000000	4.61666667,-1757.000000	4.61666667,-2389.000000		4.61666667,-603.000000	4.61666667,-357.000000	4.61666667,-1373.000000		4.61666667,-250.000000	4.61666667,-23.000000	4.61666667,-224.000000		4.61666667,-817.000000	4.61666667,-808.000000	4.61666667,-829.000000		4.61666667,515.000000	4.61666667,606.000000	4.61666667,870.000000
4.62500000,-1438.000000	4.62500000,-1426.000000	4.62500000,-2186.000000		4.62500000,-90.000000	4.62500000,162.000000	4.62500000,-755.000000		4.62500000,233.000000	4.62500000,562.000000	4.62500000,331.000000		4.62500000,-204.000000	4.62500000,-47.000000	4.62500000,-193.000000		4.62500000,1498.000000	4.62500000,1612.000000	4.62500000,1903.000000
4.63333333,-1057.000000	4.63333333,-866.000000	4.63333333,-1817.000000		4.63333333,805.000000	4.63333333,1066.000000	4.63333333,-246.000000		4.63333333,1052.000000	4.63333333,1579.000000	4.63333333,1324.000000		4.63333333,299.000000	4.63333333,544.000000	4.63333333,335.000000		4.63333333,2270.000000	4.63333333,2383.000000	4.63333333,2701.000000
4.64166667,-386.000000	4.64166667,-419.000000	4.64166667,-1505.000000		4.64166667,1490.000000	4.64166667,1728.000000	4.64166667,628.000000		4.64166667,1685.000000	4.64166667,2343.000000	4.64166667,2065.000000		4.64166667,1233.000000	4.64166667,1558.000000	4.64166667,1303.000000		4.64166667,3577.000000	4.64166667,3674.000000	4.64166667,4036.000000
4.65000000,92.000000	4.65000000,342.000000	4.65000000,-926.000000		4.65000000,2632.000000	4.65000000,2790.000000	4.65000000,1295.000000		4.65000000,2754.000000	4.65000000,3602.000000	4.65000000,3317.000000		4.65000000,1966.000000	4.65000000,2312.000000	4.65000000,2046.000000		4.65000000,4549.000000	4.65000000,4601.000000	4.65000000,5046.000000
4.65833333,934.000000	4.65833333,875.000000	4.65833333,-500.000000		4.65833333,3455.000000	4.65833333,3549.000000	4.65833333,2440.000000		4.65833333,3530.000000	4.65833333,4514.000000	4.65833333,4232.000000		4.65833333,3236.000000	4.65833333,3528.000000	4.65833333,3364.000000		4.65833333,6138.000000	4.65833333,6113.000000	4.65833333,6663.000000
4.66666667,1502.000000	4.66666667,1762.000000	4.66666667,244.000000		4.66666667,4751.000000	4.66666667,4707.000000	4.66666667,3272.000000		4.66666667,4770.000000	4.66666667,5910.000000	4.66666667,5709.000000		4.66666667,4186.000000	4.66666667,4406.000000	4.66666667,4346.000000		4.66666667,7317.000000	4.66666667,7190.000000	4.66666667,7835.000000
4.67500000,2445.000000	4.67500000,2379.000000	4.67500000,825.000000		4.67500000,5676.000000	4.67500000,5511.000000	4.67500000,4630.000000		4.67500000,5649.000000	4.67500000,6910.000000	4.67500000,6723.000000		4.67500000,5722.000000	4.67500000,5763.000000	4.67500000,5959.000000		4.67500000,9140.000000	4.67500000,8843.000000	4.67500000,9652.000000
4.68333333,3100.000000	4.68333333,3364.000000	4.68333333,1747.000000		4.68333333,7097.000000	4.68333333,6695.000000	4.68333333,5571.000000		4.68333333,7014.000000	4.68333333,8398.000000	4.68333333,8300.000000		4.68333333,6813.000000	4.68333333,6695.000000	4.68333333,7155.000000		4.68333333,10409.000000	4.68333333,9947.000000	4.68333333,10915.000000
4.69166667,4113.000000	4.69166667,4011.000000	4.69166667,2400.000000		4.69166667,8020.000000	4.69166667,7478.000000	4.69166667,7076.000000		4.69166667,7942.000000	4.69166667,9411.000000	4.69166667,9337.000000		4.69166667,8542.000000	4.69166667,8133.000000	4.69166667,8975.000000		4.69166667,12333.000000	4.69166667,11616.000000	4.69166667,12787.000000
4.70000000,4776.000000	4.70000000,5012.000000	4.70000000,3452.000000		4.70000000,9420.000000	4.70000000,8606.000000	4.70000000,8052.000000		4.70000000,9329.000000	4.70000000,10862.000000	4.70000000,10898.000000		4.70000000,9723.000000	4.70000000,9068.000000	4.70000000,10253.000000		4.70000000,13636.000000	4.70000000,12727.000000	4.70000000,14057.000000
4.70833333,5767.000000	4.70833333,5663.000000	4.70833333,4168.000000		4.70833333,10334.000000	4.70833333,9298.000000	4.70833333,9560.000000		4.70833333,10231.000000	4.70833333,11785.000000	4.70833333,11891.000000		4.70833333,11523.000000	4.70833333,10408.000000	4.70833333,12182.000000		4.70833333,15538.000000	4.70833333,14310.000000	4.70833333,15896.000000
4.71666667,6377.000000	4.71666667,6607.000000	4.71666667,5258.000000		4.71666667,11619.000000	4.71666667,10255.000000	4.71666667,10516.000000		4.71666667,11525.000000	4.71666667,13076.000000	4.71666667,13296.000000		4.71666667,12682.000000	4.71666667,11271.000000	4.71666667,13456.000000		4.71666667,16734.000000	4.71666667,15298.000000	4.71666667,17053.000000
4.72500000,7297.000000	4.72500000,7179.000000	4.72500000,5990.000000		4.72500000,12395.000000	4.72500000,10826.000000	4.72500000,11912.000000		4.72500000,12314.000000	4.72500000,13853.000000	4.72500000,14168.000000		4.72500000,14373.000000	4.72500000,12474.000000	4.72500000,15310.000000		4.72500000,18441.000000	4.72500000,16657.000000	4.72500000,18675.000000
4.73333333,7869.000000	4.73333333,8018.000000	4.73333333,7055.000000		4.73333333,13469.000000	4.73333333,11566.000000	4.73333333,12770.000000		4.73333333,13405.000000	4.73333333,14867.000000	4.73333333,15323.000000		4.73333333,15463.000000	4.73333333,13172.000000	4.73333333,16502.000000		4.73333333,19494.000000	4.73333333,17451.000000	4.73333333,19655.000000
4.74166667,8611.000000	4.74166667,8488.000000	4.74166667,7761.000000		4.74166667,14076.000000	4.74166667,11977.000000	4.74166667,13928.000000		4.74166667,14063.000000	4.74166667,15464.000000	4.74166667,15981.000000		4.74166667,16941.000000	4.74166667,14092.000000	4.74166667,18116.000000		4.74166667,20888.000000	4.74166667,18522.000000	4.74166667,20963.000000
4.75000000,9069.000000	4.75000000,9142.000000	4.75000000,8715.000000		4.75000000,14852.000000	4.75000000,12452.000000	4.75000000,14614.000000		4.75000000,14874.000000	4.75000000,16170.000000	4.75000000,16791.000000		4.75000000,17823.000000	4.75000000,14604.000000	4.75000000,19089.000000		4.75000000,21723.000000	4.75000000,19113.000000	4.75000000,21701.000000
4.75833333,9617.000000	4.75833333,9474.000000	4.75833333,9298.000000		4.75833333,15255.000000	4.75833333,12639.000000	4.75833333,15479.000000		4.75833333,15309.000000	4.75833333,16509.000000	4.75833333,17230.000000		4.75833333,18956.000000	4.75833333,15217.000000	4.75833333,20370.000000		4.75833333,22744.000000	4.75833333,19781.000000	4.75833333,22614.000000
4.76666667,9930.000000	4.76666667,9912.000000	4.76666667,10095.000000		4.76666667,15702.000000	4.76666667,12829.000000	4.76666667,15915.000000		4.76666667,15793.000000	4.76666667,16853.000000	4.76666667,17662.000000		4.76666667,19583.000000	4.76666667,15486.000000	4.76666667,21060.000000		4.76666667,23283.000000	4.76666667,20133.000000	4.76666667,23067.000000
4.77500000,10224.000000	4.77500000,10118.000000	4.77500000,10539.000000		4.77500000,15946.000000	4.77500000,12883.000000	4.77500000,16429.000000		4.77500000,15997.000000	4.77500000,16958.000000	4.77500000,17819.000000		4.77500000,20318.000000	4.77500000,15736.000000	4.77500000,21898.000000		4.77500000,23868.000000	4.77500000,20434.000000	4.77500000,23519.000000
4.78333333,10369.000000	4.78333333,10300.000000	4.78333333,11105.000000		4.78333333,15990.000000	4.78333333,12771.000000	4.78333333,16648.000000		4.78333333,16154.000000	4.78333333,16943.000000	4.78333333,17871.000000		4.78333333,20661.000000	4.78333333,15803.000000	4.78333333,22304.000000		4.78333333,24113.000000	4.78333333,20504.000000	4.78333333,23705.000000
4.79166667,10485.000000	4.79166667,10353.000000	4.79166667,11398.000000		4.79166667,15888.000000	4.79166667,12630.000000	4.79166667,16783.000000		4.79166667,16118.000000	4.79166667,16813.000000	4.79166667,17780.000000		4.79166667,20952.000000	4.79166667,15726.000000	4.79166667,22660.000000		4.79166667,24251.000000	4.79166667,20439.000000	4.79166667,23739.000000
4.80000000,10474.000000	4.80000000,10332.000000	4.80000000,11726.000000		4.80000000,15730.000000	4.80000000,12273.000000	4.80000000,16768.000000		4.80000000,15932.000000	4.80000000,16482.000000	4.80000000,17491.000000		4.80000000,20996.000000	4.80000000,15569.000000	4.80000000,22746.000000		4.80000000,24204.000000	4.80000000,20259.000000	4.80000000,23621.000000
4.80833333,10349.000000	4.80833333,10241.000000	4.80833333,11851.000000		4.80833333,15355.000000	4.80833333,11983.000000	4.80833333,16562.000000		4.80833333,15718.000000	4.80833333,16136.000000	4.80833333,17179.000000		4.80833333,20860.000000	4.80833333,15168.000000	4.80833333,22619.000000		4.80833333,23930.000000	4.80833333,19854.000000	4.80833333,23276.000000
4.81666667,10211.000000	4.81666667,9995.000000	4.81666667,11887.000000		4.81666667,15016.000000	4.81666667,11456.000000	4.81666667,16291.000000		4.81666667,15233.000000	4.81666667,15524.000000	4.81666667,16558.000000		4.81666667,20623.000000	4.81666667,14817.000000	4.81666667,22425.000000		4.81666667,23601.000000	4.81666667,19499.000000	4.81666667,22904.000000
4.82500000,9891.000000	4.82500000,9791.000000	4.82500000,11848.000000		4.82500000,14397.000000	4.82500000,11042.000000	4.82500000,15805.000000		4.82500000,14842.000000	4.82500000,15041.000000	4.82500000,16078.000000		4.82500000,20110.000000	4.82500000,14193.000000	4.82500000,21887.000000		4.82500000,22979.000000	4.82500000,18791.000000	4.82500000,22203.000000
4.83333333,9632.000000	4.83333333,9384.000000	4.83333333,11673.000000		4.83333333,13913.000000	4.83333333,10346.000000	4.83333333,15388.000000		4.83333333,14153.000000	4.83333333,14207.000000	4.83333333,15233.000000		4.83333333,19657.000000	4.83333333,13708.000000	4.83333333,21410.000000		4.83333333,22444.000000	4.83333333,18245.000000	4.83333333,21643.000000
4.84166667,9167.000000	4.84166667,9074.000000	4.84166667,11503.000000		4.84166667,13107.000000	4.84166667,9865.000000	4.84166667,14640.000000		4.84166667,13608.000000	4.84166667,13607.000000	4.84166667,14629.000000		4.84166667,18830.000000	4.84166667,12893.000000	4.84166667,20543.000000		4.84166667,21516.000000	4.84166667,17324.000000	4.84166667,20662.000000
4.85000000,8802.000000	4.85000000,8549.000000	4.85000000,11094.000000		4.85000000,12533.000000	4.85000000,9079.000000	4.85000000,14085.000000		4.85000000,12734.000000	4.85000000,12646.000000	4.85000000,13610.000000		4.85000000,18188.000000	4.85000000,12315.000000	4.85000000,19857.000000		4.85000000,20816.000000	4.85000000,16653.000000	4.85000000,19944.000000
4.85833333,8209.000000	4.85833333,8156.000000	4.85833333,10787.000000		4.85833333,11629.000000	4.85833333,8536.000000	4.85833333,13179.000000		4.85833333,12119.000000	4.85833333,11978.000000	4.85833333,12914.000000		4.85833333,17119.000000	4.85833333,11382.000000	4.85833333,18763.000000		4.85833333,19682.000000	4.85833333,15610.000000	4.85833333,18773.000000
4.86666667,7800.000000	4.86666667,7539.000000	4.86666667,10253.000000		4.86666667,11010.000000	4.86666667,7719.000000	4.86666667,12520.000000		4.86666667,11159.000000	4.86666667,10945.000000	4.86666667,11853.000000		4.86666667,16367.000000	4.86666667,10730.000000	4.86666667,17939.000000		4.86666667,18868.000000	4.86666667,14857.000000	4.86666667,17973.000000
4.87500000,7128.000000	4.87500000,7109.000000	4.87500000,9840.000000		4.87500000,10023.000000	4.87500000,7157.000000	4.87500000,11517.000000		4.87500000,10489.000000	4.87500000,10244.000000	4.87500000,11113.000000		4.87500000,15171.000000	4.87500000,9742.000000	4.87500000,16670.000000		4.87500000,17587.000000	4.87500000,13712.000000	4.87500000,16685.000000
4.88333333,6696.000000	4.88333333,6431.000000	4.88333333,9193.000000		4.88333333,9364.000000	4.88333333,6336.000000	4.88333333,10807.000000		4.88333333,9493.000000	4.88333333,9200.000000	4.88333333,10021.000000		4.88333333,14356.000000	4.88333333,9074.000000	4.88333333,15776.000000		4.88333333,16728.000000	4.88333333,12944.000000	4.88333333,15830.000000
4.89166667,6000.000000	4.89166667,5978.000000	4.89166667,8726.000000		4.89166667,8377.000000	4.89166667,5804.000000	4.89166667,9762.000000		4.89166667,8806.000000	4.89166667,8512.000000	4.89166667,9270.000000		4.89166667,13092.000000	4.89166667,8084.000000	4.89166667,14431.000000		4.89166667,15365.000000	4.89166667,11795.000000	4.89166667,14525.000000
4.90000000,5538.000000	4.90000000,5305.000000	4.90000000,7975.000000		4.90000000,7743.000000	4.90000000,5010.000000	4.90000000,9080.000000		4.90000000,7798.000000	4.90000000,7508.000000	4.90000000,8221.000000		4.90000000,12245.000000	4.90000000,7441.000000	4.90000000,13535.000000		4.90000000,14488.000000	4.90000000,11029.000000	4.90000000,13635.000000
4.90833333,4858.000000	4.90833333,4850.000000	4.90833333,7484.000000		4.90833333,6793.000000	4.90833333,4483.000000	4.90833333,8059.000000		4.90833333,7162.000000	4.90833333,6871.000000	4.90833333,7512.000000		4.90833333,11003.000000	4.90833333,6494.000000	4.90833333,12180.000000		4.90833333,13168.000000	4.90833333,9896.000000	4.90833333,12350.000000
4.91666667,4395.000000	4.91666667,4177.000000	4.91666667,6718.000000		4.91666667,6191.000000	4.91666667,3772.000000	4.91666667,7381.000000		4.91666667,6213.000000	4.91666667,5918.000000	4.91666667,6512.000000		4.91666667,10185.000000	4.91666667,5872.000000	4.91666667,11284.000000		4.91666667,12308.000000	4.91666667,9168.000000	4.91666667,11518.000000
4.92500000,3736.000000	4.92500000,3730.000000	4.92500000,6213.000000		4.92500000,5326.000000	4.92500000,3291.000000	4.92500000,6423.000000		4.92500000,5626.000000	4.92500000,5331.000000	4.92500000,5875.000000		4.92500000,9006.000000	4.92500000,5004.000000	4.92500000,10020.000000		4.92500000,11032.000000	4.92500000,8103.000000	4.92500000,10282.000000
4.93333333,3309.000000	4.93333333,3128.000000	4.93333333,5469.000000		4.93333333,4761.000000	4.93333333,2618.000000	4.93333333,5789.000000		4.93333333,4758.000000	4.93333333,4473.000000	4.93333333,4970.000000		4.93333333,8232.000000	4.93333333,4441.000000	4.93333333,9189.000000		4.93333333,10210.000000	4.93333333,7428.000000	4.93333333,9497.000000
4.94166667,2690.000000	4.94166667,2708.000000	4.94166667,4977.000000		4.94166667,3971.000000	4.94166667,2220.000000	4.94166667,4898.000000		4.94166667,4205.000000	4.94166667,3947.000000	4.94166667,4387.000000		4.94166667,7133.000000	4.94166667,3651.000000	4.94166667,8008.000000		4.94166667,9039.000000	4.94166667,6454.000000	4.94166667,8357.000000
4.95000000,2295.000000	4.95000000,2146.000000	4.95000000,4259.000000		4.95000000,3481.000000	4.95000000,1618.000000	4.95000000,4345.000000		4.95000000,3443.000000	4.95000000,3210.000000	4.95000000,3588.000000		4.95000000,6449.000000	4.95000000,3156.000000	4.95000000,7264.000000		4.95000000,8282.000000	4.95000000,5822.000000	4.95000000,7641.000000
4.95833333,1733.000000	4.95833333,1773.000000	4.95833333,3787.000000		4.95833333,2756.000000	4.95833333,1247.000000	4.95833333,3557.000000		4.95833333,2974.000000	4.95833333,2750.000000	4.95833333,3089.000000		4.95833333,5477.000000	4.95833333,2470.000000	4.95833333,6223.000000		4.95833333,7213.000000	4.95833333,4959.000000	4.95833333,6622.000000
4.96666667,1376.000000	4.96666667,1275.000000	4.96666667,3148.000000		4.96666667,2342.000000	4.96666667,740.000000	4.96666667,3060.000000		4.96666667,2284.000000	4.96666667,2099.000000	4.96666667,2380.000000		4.96666667,4834.000000	4.96666667,2056.000000	4.96666667,5547.000000		4.96666667,6549.000000	4.96666667,4401.000000	4.96666667,5989.000000
4.97500000,898.000000	4.97500000,937.000000	4.97500000,2697.000000		4.97500000,1736.000000	4.97500000,455.000000	4.97500000,2380.000000		4.97500000,1880.000000	4.97500000,1713.000000	4.97500000,1960.000000		4.97500000,3992.000000	4.97500000,1465.000000	4.97500000,4630.000000		4.97500000,5604.000000	4.97500000,3639.000000	4.97500000,5074.000000
4.98333333,589.000000	4.98333333,491.000000	4.98333333,2126.000000		4.98333333,1354.000000	4.98333333,20.000000	4.98333333,1979.000000		4.98333333,1322.000000	4.98333333,1172.000000	4.98333333,1361.000000		4.98333333,3459.000000	4.98333333,1087.000000	4.98333333,4060.000000		4.98333333,5010.000000	4.98333333,3167.000000	4.98333333,4503.000000
4.99166667,147.000000	4.99166667,220.000000	4.99166667,1753.000000		4.99166667,867.000000	4.99166667,-250.000000	4.99166667,1384.000000		4.99166667,956.000000	4.99166667,839.000000	4.99166667,1003.000000		4.99166667,2735.000000	4.99166667,593.000000	4.99166667,3268.000000		4.99166667,4197.000000	4.99166667,2504.000000	4.99166667,3734.000000
5.00000000,-115.000000	5.00000000,-172.000000	5.00000000,1217.000000		5.00000000,536.000000	5.00000000,-608.000000	5.00000000,1031.000000		5.00000000,473.000000	5.00000000,383.000000	5.00000000,513.000000		5.00000000,2288.000000	5.00000000,296.000000	5.00000000,2801.000000		5.00000000,3667.000000	5.00000000,2099.000000	5.00000000,3255.000000
5.00833333,-485.000000	5.00833333,-423.000000	5.00833333,876.000000		5.00833333,98.000000	5.00833333,-821.000000	5.00833333,558.000000		5.00833333,184.000000	5.00833333,122.000000	5.00833333,215.000000		5.00833333,1680.000000	5.00833333,-117.000000	5.00833333,2137.000000		5.00833333,2975.000000	5.00833333,1532.000000	5.00833333,2605.000000
5.01666667,-835.000000	5.01666667,-752.000000	5.01666667,417.000000		5.01666667,-140.000000	5.01666667,-1113.000000	5.01666667,257.000000		5.01666667,-206.000000	5.01666667,-256.000000	5.01666667,-191.000000		5.01666667,1311.000000	5.01666667,-379.000000	5.01666667,1738.000000		5.01666667,2520.000000	5.01666667,1176.000000	5.01666667,2173.000000
5.02500000,-1024.000000	5.02500000,-960.000000	5.02500000,133.000000		5.02500000,-509.000000	5.02500000,-1285.000000	5.02500000,-135.000000		5.02500000,-452.000000	5.02500000,-484.000000	5.02500000,-433.000000		5.02500000,814.000000	5.02500000,-714.000000	5.02500000,1178.000000		5.02500000,1937.000000	5.02500000,706.000000	5.02500000,1614.000000
5.03333333,-1313.000000	5.03333333,-1243.000000	5.03333333,-250.000000		5.03333333,-734.000000	5.03333333,-1551.000000	5.03333333,-379.000000		5.03333333,-768.000000	5.03333333,-782.000000	5.03333333,-776.000000		5.03333333,509.000000	5.03333333,-910.000000	5.03333333,855.000000		5.03333333,1570.000000	5.03333333,431.000000	5.03333333,1296.000000
5.04166667,-1468.000000	5.04166667,-1409.000000	5.04166667,-487.000000		5.04166667,-1028.000000	5.04166667,-1677.000000	5.04166667,-714.000000		5.04166667,-953.000000	5.04166667,-966.000000	5.04166667,-979.000000		5.04166667,101.000000	5.04166667,-1183.000000	5.04166667,397.000000		5.04166667,1083.000000	5.04166667,31.000000	5.04166667,815.000000
5.05000000,-1711.000000	5.05000000,-1652.000000	5.05000000,-838.000000		5.05000000,-1200.000000	5.05000000,-1890.000000	5.05000000,-888.000000		5.05000000,-1229.000000	5.05000000,-1226.000000	5.05000000,-1257.000000		5.05000000,-132.000000	5.05000000,-1347.000000	5.05000000,158.000000		5.05000000,781.000000	5.05000000,-209.000000	5.05000000,525.000000
5.05833333,-1849.000000	5.05833333,-1781.000000	5.05833333,-1021.000000		5.05833333,-1454.000000	5.05833333,-2005.000000	5.05833333,-1175.000000		5.05833333,-1369.000000	5.05833333,-1357.000000	5.05833333,-1416.000000		5.05833333,-481.000000	5.05833333,-1571.000000	5.05833333,-225.000000		5.05833333,366.000000	5.05833333,-523.000000	5.05833333,141.000000
5.06666667,-2039.000000	5.06666667,-1981.000000	5.06666667,-1301.000000		5.06666667,-1573.000000	5.06666667,-2151.000000	5.06666667,-1332.000000		5.06666667,-1598.000000	5.06666667,-1553.000000	5.06666667,-1650.000000		5.06666667,-681.000000	5.06666667,-1709.000000	5.06666667,-436.000000		5.06666667,106.000000	5.06666667,-731.000000	5.06666667,-80.000000
5.07500000,-2167.000000	5.07500000,-2102.000000	5.07500000,-1472.000000		5.07500000,-1764.000000	5.07500000,-2258.000000	5.07500000,-1532.000000		5.07500000,-1717.000000	5.07500000,-1658.000000	5.07500000,-1783.000000		5.07500000,-957.000000	5.07500000,-1887.000000	5.07500000,-738.000000		5.07500000,-230.000000	5.07500000,-991.000000	5.07500000,-397.000000
5.08333333,-2306.000000	5.08333333,-2236.000000	5.08333333,-1691.000000		5.08333333,-1888.000000	5.08333333,-2391.000000	5.08333333,-1658.000000		5.08333333,-1882.000000	5.08333333,-1815.000000	5.08333333,-1950.000000		5.08333333,-1105.000000	5.08333333,-1999.000000	5.08333333,-894.000000		5.08333333,-434.000000	5.08333333,-1148.000000	5.08333333,-600.000000
5.09166667,-2404.000000	5.09166667,-2349.000000	5.09166667,-1821.000000		5.09166667,-2062.000000	5.09166667,-2462.000000	5.09166667,-1842.000000		5.09166667,-1993.000000	5.09166667,-1923.000000	5.09166667,-2063.000000		5.09166667,-1333.000000	5.09166667,-2143.000000	5.09166667,-1132.000000		5.09166667,-723.000000	5.09166667,-1370.000000	5.09166667,-861.000000
5.10000000,-2537.000000	5.10000000,-2480.000000	5.10000000,-2018.000000		5.10000000,-2162.000000	5.10000000,-2575.000000	5.10000000,-1944.000000		5.10000000,-2116.000000	5.10000000,-2057.000000	5.10000000,-2222.000000		5.10000000,-1452.000000	5.10000000,-2216.000000	5.10000000,-1282.000000		5.10000000,-905.000000	5.10000000,-1506.000000	5.10000000,-1010.000000
5.10833333,-2613.000000	5.10833333,-2552.000000	5.10833333,-2128.000000		5.10833333,-2281.000000	5.10833333,-2641.000000	5.10833333,-2100.000000		5.10833333,-2205.000000	5.10833333,-2113.000000	5.10833333,-2300.000000		5.10833333,-1645.000000	5.10833333,-2335.000000	5.10833333,-1463.000000		5.10833333,-1127.000000	5.10833333,-1705.000000	5.10833333,-1230.000000
5.11666667,-2731.000000	5.11666667,-2653.000000	5.11666667,-2280.000000		5.11666667,-2362.000000	5.11666667,-2723.000000	5.11666667,-2171.000000		5.11666667,-2331.000000	5.11666667,-2236.000000	5.11666667,-2412.000000		5.11666667,-1735.000000	5.11666667,-2412.000000	5.11666667,-1574.000000		5.11666667,-1267.000000	5.11666667,-1805.000000	5.11666667,-1371.000000
5.12500000,-2793.000000	5.12500000,-2707.000000	5.12500000,-2353.000000		5.12500000,-2464.000000	5.12500000,-2782.000000	5.12500000,-2282.000000		5.12500000,-2387.000000	5.12500000,-2292.000000	5.12500000,-2501.000000		5.12500000,-1867.000000	5.12500000,-2506.000000	5.12500000,-1735.000000		5.12500000,-1463.000000	5.12500000,-1951.000000	5.12500000,-1536.000000
5.13333333,-2861.000000	5.13333333,-2796.000000	5.13333333,-2488.000000		5.13333333,-2523.000000	5.13333333,-2844.000000	5.13333333,-2332.000000		5.13333333,-2484.000000	5.13333333,-2390.000000	5.13333333,-2594.000000		5.13333333,-1959.000000	5.13333333,-2557.000000	5.13333333,-1810.000000		5.13333333,-1574.000000	5.13333333,-2035.000000	5.13333333,-1643.000000
5.14166667,-2917.000000	5.14166667,-2856.000000	5.14166667,-2570.000000		5.14166667,-2617.000000	5.14166667,-2894.000000	5.14166667,-2437.000000		5.14166667,-2539.000000	5.14166667,-2434.000000	5.14166667,-2663.000000		5.14166667,-2061.000000	5.14166667,-2643.000000	5.14166667,-1943.000000		5.14166667,-1737.000000	5.14166667,-2160.000000	5.14166667,-1795.000000
5.15000000,-3003.000000	5.15000000,-2918.000000	5.15000000,-2654.000000		5.15000000,-2675.000000	5.15000000,-2955.000000	5.15000000,-2496.000000		5.15000000,-2604.000000	5.15000000,-2520.000000	5.15000000,-2745.000000		5.15000000,-2134.000000	5.15000000,-2687.000000	5.15000000,-2024.000000		5.15000000,-1838.000000	5.15000000,-2235.000000	5.15000000,-1882.000000
5.15833333,-3043.000000	5.15833333,-2974.000000	5.15833333,-2726.000000		5.15833333,-2751.000000	5.15833333,-2990.000000	5.15833333,-2569.000000		5.15833333,-2659.000000	5.15833333,-2572.000000	5.15833333,-2809.000000		5.15833333,-2229.000000	5.15833333,-2758.000000	5.15833333,-2118.000000		5.15833333,-1960.000000	5.15833333,-2337.000000	5.15833333,-1996.000000
5.16666667,-3102.000000	5.16666667,-3019.000000	5.16666667,-2795.000000		5.16666667,-2792.000000	5.16666667,-3046.000000	5.16666667,-2620.000000		5.16666667,-2739.000000	5.16666667,-2630.000000	5.16666667,-2869.000000		5.16666667,-2287.000000	5.16666667,-2779.000000	5.16666667,-2181.000000		5.16666667,-2035.000000	5.16666667,-2397.000000	5.16666667,-2071.000000
5.17500000,-3142.000000	5.17500000,-3070.000000	5.17500000,-2859.000000		5.17500000,-2854.000000	5.17500000,-3075.000000	5.17500000,-2680.000000		5.17500000,-2772.000000	5.17500000,-2657.000000	5.17500000,-2923.000000		5.17500000,-2363.000000	5.17500000,-2853.000000	5.17500000,-2270.000000		5.17500000,-2157.000000	5.17500000,-2481.000000	5.17500000,-2164.000000
5.18333333,-3208.000000	5.18333333,-3113.000000	5.18333333,-2931.000000		5.18333333,-2891.000000	5.18333333,-3125.000000	5.18333333,-2711.000000		5.18333333,-2824.000000	5.18333333,-2722.000000	5.18333333,-2996.000000		5.18333333,-2407.000000	5.18333333,-2883.000000	5.18333333,-2316.000000		5.18333333,-2224.000000	5.18333333,-2548.000000	5.18333333,-2242.000000
5.19166667,-3220.000000	5.19166667,-3156.000000	5.19166667,-2946.000000		5.19166667,-2934.000000	5.19166667,-3153.000000	5.19166667,-2779.000000		5.19166667,-2866.000000	5.19166667,-2759.000000	5.19166667,-3034.000000		5.19166667,-2478.000000	5.19166667,-2938.000000	5.19166667,-2400.000000		5.19166667,-2317.000000	5.19166667,-2610.000000	5.19166667,-2312.000000
5.20000000,-3267.000000	5.20000000,-3194.000000	5.20000000,-3016.000000		5.20000000,-2987.000000	5.20000000,-3204.000000	5.20000000,-2815.000000		5.20000000,-2914.000000	5.20000000,-2814.000000	5.20000000,-3108.000000		5.20000000,-2523.000000	5.20000000,-2949.000000	5.20000000,-2425.000000		5.20000000,-2381.000000	5.20000000,-2662.000000	5.20000000,-2380.000000
5.20833333,-3297.000000	5.20833333,-3219.000000	5.20833333,-3051.000000		5.20833333,-3025.000000	5.20833333,-3219.000000	5.20833333,-2875.000000		5.20833333,-2941.000000	5.20833333,-2854.000000	5.20833333,-3142.000000		5.20833333,-2580.000000	5.20833333,-3011.000000	5.20833333,-2499.000000		5.20833333,-2459.000000	5.20833333,-2720.000000	5.20833333,-2452.000000
5.21666667,-3323.000000	5.21666667,-3257.000000	5.21666667,-3118.000000		5.21666667,-3046.000000	5.21666667,-3249.000000	5.21666667,-2935.000000		5.21666667,-2986.000000	5.21666667,-2903.000000	5.21666667,-3165.000000		5.21666667,-2617.000000	5.21666667,-3060.000000	5.21666667,-2540.000000		5.21666667,-2501.000000	5.21666667,-2764.000000	5.21666667,-2501.000000
5.22500000,-3357.000000	5.22500000,-3283.000000	5.22500000,-3144.000000		5.22500000,-3107.000000	5.22500000,-3281.000000	5.22500000,-2942.000000		5.22500000,-3025.000000	5.22500000,-2924.000000	5.22500000,-3203.000000		5.22500000,-2668.000000	5.22500000,-3063.000000	5.22500000,-2606.000000		5.22500000,-2578.000000	5.22500000,-2824.000000	5.22500000,-2552.000000
5.23333333,-3384.000000	5.23333333,-3322.000000	5.23333333,-3183.000000		5.23333333,-3144.000000	5.23333333,-3292.000000	5.23333333,-2982.000000		5.23333333,-3066.000000	5.23333333,-2971.000000	5.23333333,-3229.000000		5.23333333,-2699.000000	5.23333333,-3095.000000	5.23333333,-2632.000000		5.23333333,-2623.000000	5.23333333,-2850.000000	5.23333333,-2611.000000
5.24166667,-3420.000000	5.24166667,-3352.000000	5.24166667,-3198.000000		5.24166667,-3166.000000	5.24166667,-3319.000000	5.24166667,-3042.000000		5.24166667,-3085.000000	5.24166667,-3008.000000	5.24166667,-3256.000000		5.24166667,-2734.000000	5.24166667,-3147.000000	5.24166667,-2699.000000		5.24166667,-2673.000000	5.24166667,-2912.000000	5.24166667,-2658.000000
5.25000000,-3446.000000	5.25000000,-3393.000000	5.25000000,-3263.000000		5.25000000,-3188.000000	5.25000000,-3364.000000	5.25000000,-3062.000000		5.25000000,-3127.000000	5.25000000,-3045.000000	5.25000000,-3279.000000		5.25000000,-2790.000000	5.25000000,-3163.000000	5.25000000,-2717.000000		5.25000000,-2715.000000	5.25000000,-2938.000000	5.25000000,-2679.000000
5.25833333,-3465.000000	5.25833333,-3396.000000	5.25833333,-3278.000000		5.25833333,-3232.000000	5.25833333,-3362.000000	5.25833333,-3095.000000		5.25833333,-3160.000000	5.25833333,-3081.000000	5.25833333,-3342.000000		5.25833333,-2830.000000	5.25833333,-3190.000000	5.25833333,-2777.000000		5.25833333,-2776.000000	5.25833333,-2985.000000	5.25833333,-2754.000000
5.26666667,-3493.000000	5.26666667,-3411.000000	5.26666667,-3313.000000		5.26666667,-3252.000000	5.26666667,-3407.000000	5.26666667,-3111.000000		5.26666667,-3196.000000	5.26666667,-3112.000000	5.26666667,-3359.000000		5.26666667,-2864.000000	5.26666667,-3222.000000	5.26666667,-2809.000000		5.26666667,-2812.000000	5.26666667,-3013.000000	5.26666667,-2788.000000
5.27500000,-3505.000000	5.27500000,-3412.000000	5.27500000,-3322.000000		5.27500000,-3304.000000	5.27500000,-3432.000000	5.27500000,-3149.000000		5.27500000,-3204.000000	5.27500000,-3138.000000	5.27500000,-3387.000000		5.27500000,-2910.000000	5.27500000,-3255.000000	5.27500000,-2846.000000		5.27500000,-2865.000000	5.27500000,-3053.000000	5.27500000,-2821.000000
5.28333333,-3539.000000	5.28333333,-3448.000000	5.28333333,-3353.000000		5.28333333,-3304.000000	5.28333333,-3465.000000	5.28333333,-3165.000000		5.28333333,-3249.000000	5.28333333,-3156.000000	5.28333333,-3409.000000		5.28333333,-2928.000000	5.28333333,-3274.000000	5.28333333,-2886.000000		5.28333333,-2889.000000	5.28333333,-3086.000000	5.28333333,-2869.000000
5.29166667,-3541.000000	5.29166667,-3471.000000	5.29166667,-3364.000000		5.29166667,-3341.000000	5.29166667,-3480.000000	5.29166667,-3221.000000		5.29166667,-3267.000000	5.29166667,-3216.000000	5.29166667,-3444.000000		5.29166667,-2963.000000	5.29166667,-3298.000000	5.29166667,-2936.000000		5.29166667,-2938.000000	5.29166667,-3105.000000	5.29166667,-2901.000000
5.30000000,-3569.000000	5.30000000,-3503.000000	5.30000000,-3405.000000		5.30000000,-3361.000000	5.30000000,-3501.000000	5.30000000,-3253.000000		5.30000000,-3290.000000	5.30000000,-3233.000000	5.30000000,-3471.000000		5.30000000,-2999.000000	5.30000000,-3314.000000	5.30000000,-2945.000000		5.30000000,-2965.000000	5.30000000,-3150.000000	5.30000000,-2934.000000
5.30833333,-3591.000000	5.30833333,-3512.000000	5.30833333,-3424.000000		5.30833333,-3388.000000	5.30833333,-3514.000000	5.30833333,-3273.000000		5.30833333,-3313.000000	5.30833333,-3249.000000	5.30833333,-3486.000000		5.30833333,-3027.000000	5.30833333,-3346.000000	5.30833333,-3007.000000		5.30833333,-3002.000000	5.30833333,-3165.000000	5.30833333,-2973.000000
5.31666667,-3600.000000	5.31666667,-3535.000000	5.31666667,-3437.000000		5.31666667,-3411.000000	5.31666667,-3555.000000	5.31666667,-3294.000000		5.31666667,-3336.000000	5.31666667,-3291.000000	5.31666667,-3518.000000		5.31666667,-3062.000000	5.31666667,-3372.000000	5.31666667,-3044.000000		5.31666667,-3032.000000	5.31666667,-3191.000000	5.31666667,-2995.000000
5.32500000,-3628.000000	5.32500000,-3554.000000	5.32500000,-3464.000000		5.32500000,-3443.000000	5.32500000,-3571.000000	5.32500000,-3308.000000		5.32500000,-3350.000000	5.32500000,-3319.000000	5.32500000,-3534.000000		5.32500000,-3103.000000	5.32500000,-3401.000000	5.32500000,-3062.000000		5.32500000,-3069.000000	5.32500000,-3219.000000	5.32500000,-3033.000000
5.33333333,-3656.000000	5.33333333,-3570.000000	5.33333333,-3502.000000		5.33333333,-3445.000000	5.33333333,-3606.000000	5.33333333,-3343.000000		5.33333333,-3375.000000	5.33333333,-3333.000000	5.33333333,-3548.000000		5.33333333,-3118.000000	5.33333333,-3411.000000	5.33333333,-3091.000000		5.33333333,-3083.000000	5.33333333,-3254.000000	5.33333333,-3062.000000
5.34166667,-3646.000000	5.34166667,-3585.000000	5.34166667,-3504.000000		5.34166667,-3467.000000	5.34166667,-3601.000000	5.34166667,-3378.000000		5.34166667,-3398.000000	5.34166667,-3359.000000	5.34166667,-3591.000000		5.34166667,-3157.000000	5.34166667,-3432.000000	5.34166667,-3126.000000		5.34166667,-3132.000000	5.34166667,-3272.000000	5.34166667,-3092.000000
5.35000000,-3675.000000	5.35000000,-3609.000000	5.35000000,-3532.000000		5.35000000,-3499.000000	5.35000000,-3605.000000	5.35000000,-3390.000000		5.35000000,-3428.000000	5.35000000,-3364.000000	5.35000000,-3592.000000		5.35000000,-3177.000000	5.35000000,-3462.000000	5.35000000,-3154.000000		5.35000000,-3162.000000	5.35000000,-3302.000000	5.35000000,-3140.000000
5.35833333,-3689.000000	5.35833333,-3618.000000	5.35833333,-3555.000000		5.35833333,-3506.000000	5.35833333,-3632.000000	5.35833333,-3421.000000		5.35833333,-3433.000000	5.35833333,-3392.000000	5.35833333,-3620.000000		5.35833333,-3204.000000	5.35833333,-3478.000000	5.35833333,-3174.000000		5.35833333,-3177.000000	5.35833333,-3310.000000	5.35833333,-3142.000000
5.36666667,-3713.000000	5.36666667,-3639.000000	5.36666667,-3578.000000		5.36666667,-3536.000000	5.36666667,-3629.000000	5.36666667,-3432.000000		5.36666667,-3459.000000	5.36666667,-3417.000000	5.36666667,-3625.000000		5.36666667,-3221.000000	5.36666667,-3496.000000	5.36666667,-3211.000000		5.36666667,-3187.000000	5.36666667,-3330.000000	5.36666667,-3151.000000
5.37500000,-3726.000000	5.37500000,-3648.000000	5.37500000,-3580.000000		5.37500000,-3550.000000	5.37500000,-3640.000000	5.37500000,-3450.000000		5.37500000,-3466.000000	5.37500000,-3422.000000	5.37500000,-3641.000000		5.37500000,-3260.000000	5.37500000,-3512.000000	5.37500000,-3221.000000		5.37500000,-3239.000000	5.37500000,-3367.000000	5.37500000,-3196.000000
5.38333333,-3751.000000	5.38333333,-3653.000000	5.38333333,-3609.000000		5.38333333,-3551.000000	5.38333333,-3662.000000	5.38333333,-3453.000000		5.38333333,-3484.000000	5.38333333,-3418.000000	5.38333333,-3662.000000		5.38333333,-3262.000000	5.38333333,-3526.000000	5.38333333,-3254.000000		5.38333333,-3256.000000	5.38333333,-3384.000000	5.38333333,-3220.000000
5.39166667,-3751.000000	5.39166667,-3673.000000	5.39166667,-3626.000000		5.39166667,-3572.000000	5.39166667,-3657.000000	5.39166667,-3485.000000		5.39166667,-3475.000000	5.39166667,-3436.000000	5.39166667,-3668.000000		5.39166667,-3303.000000	5.39166667,-3539.000000	5.39166667,-3270.000000		5.39166667,-3275.000000	5.39166667,-3391.000000	5.39166667,-3238.000000
5.40000000,-3755.000000	5.40000000,-3688.000000	5.40000000,-3637.000000		5.40000000,-3589.000000	5.40000000,-3672.000000	5.40000000,-3485.000000		5.40000000,-3502.000000	5.40000000,-3428.000000	5.40000000,-3677.000000		5.40000000,-3316.000000	5.40000000,-3535.000000	5.40000000,-3280.000000		5.40000000,-3291.000000	5.40000000,-3404.000000	5.40000000,-3252.000000
5.40833333,-3776.000000	5.40833333,-3684.000000	5.40833333,-3659.000000		5.40833333,-3573.000000	5.40833333,-3657.000000	5.40833333,-3487.000000		5.40833333,-3501.000000	5.40833333,-3437.000000	5.40833333,-3687.000000		5.40833333,-3324.000000	5.40833333,-3553.000000	5.40833333,-3325.000000		5.40833333,-3314.000000	5.40833333,-3411.000000	5.40833333,-3261.000000
5.41666667,-3763.000000	5.41666667,-3697.000000	5.41666667,-3672.000000		5.41666667,-3590.000000	5.41666667,-3656.000000	5.41666667,-3475.000000		5.41666667,-3508.000000	5.41666667,-3427.000000	5.41666667,-3687.000000		5.41666667,-3334.000000	5.41666667,-3540.000000	5.41666667,-3325.000000		5.41666667,-3321.000000	5.41666667,-3436.000000	5.41666667,-3280.000000
5.42500000,-3790.000000	5.42500000,-3709.000000	5.42500000,-3678.000000		5.42500000,-3585.000000	5.42500000,-3660.000000	5.42500000,-3483.000000		5.42500000,-3498.000000	5.42500000,-3405.000000	5.42500000,-3695.000000		5.42500000,-3333.000000	5.42500000,-3541.000000	5.42500000,-3333.000000		5.42500000,-3336.000000	5.42500000,-3426.000000	5.42500000,-3301.000000
5.43333333,-3781.000000	5.43333333,-3701.000000	5.43333333,-3663.000000		5.43333333,-3571.000000	5.43333333,-3656.000000	5.43333333,-3500.000000		5.43333333,-3502.000000	5.43333333,-3399.000000	5.43333333,-3702.000000		5.43333333,-3356.000000	5.43333333,-3544.000000	5.43333333,-3326.000000		5.43333333,-3336.000000	5.43333333,-3440.000000	5.43333333,-3311.000000
5.44166667,-3782.000000	5.44166667,-3693.000000	5.44166667,-3685.000000		5.44166667,-3600.000000	5.44166667,-3648.000000	5.44166667,-3482.000000		5.44166667,-3508.000000	5.44166667,-3384.000000	5.44166667,-3712.000000		5.44166667,-3346.000000	5.44166667,-3531.000000	5.44166667,-3336.000000		5.44166667,-3359.000000	5.44166667,-3449.000000	5.44166667,-3307.000000
5.45000000,-3795.000000	5.45000000,-3700.000000	5.45000000,-3677.000000		5.45000000,-3593.000000	5.45000000,-3620.000000	5.45000000,-3490.000000		5.45000000,-3478.000000	5.45000000,-3367.000000	5.45000000,-3718.000000		5.45000000,-3361.000000	5.45000000,-3521.000000	5.45000000,-3336.000000		5.45000000,-3349.000000	5.45000000,-3468.000000	5.45000000,-3312.000000
5.45833333,-3778.000000	5.45833333,-3710.000000	5.45833333,-3699.000000		5.45833333,-3578.000000	5.45833333,-3616.000000	5.45833333,-3462.000000		5.45833333,-3475.000000	5.45833333,-3361.000000	5.45833333,-3718.000000		5.45833333,-3365.000000	5.45833333,-3493.000000	5.45833333,-3324.000000		5.45833333,-3350.000000	5.45833333,-3451.000000	5.45833333,-3310.000000
5.46666667,-3772.000000	5.46666667,-3691.000000	5.46666667,-3679.000000		5.46666667,-3565.000000	5.46666667,-3598.000000	5.46666667,-3442.000000		5.46666667,-3447.000000	5.46666667,-3319.000000	5.46666667,-3698.000000		5.46666667,-3336.000000	5.46666667,-3475.000000	5.46666667,-3327.000000		5.46666667,-3364.000000	5.46666667,-3454.000000	5.46666667,-3314.000000
5.47500000,-3766.000000	5.47500000,-3705.000000	5.47500000,-3696.000000		5.47500000,-3552.000000	5.47500000,-3579.000000	5.47500000,-3416.000000		5.47500000,-3443.000000	5.47500000,-3291.000000	5.47500000,-3700.000000		5.47500000,-3326.000000	5.47500000,-3449.000000	5.47500000,-3304.000000		5.47500000,-3351.000000	5.47500000,-3440.000000	5.47500000,-3290.000000
5.48333333,-3771.000000	5.48333333,-3693.000000	5.48333333,-3684.000000		5.48333333,-3538.000000	5.48333333,-3552.000000	5.48333333,-3406.000000		5.48333333,-3395.000000	5.48333333,-3250.000000	5.48333333,-3700.000000		5.48333333,-3311.000000	5.48333333,-3437.000000	5.48333333,-3286.000000		5.48333333,-3362.000000	5.48333333,-3437.000000	5.48333333,-3290.000000
5.49166667,-3751.000000	5.49166667,-3674.000000	5.49166667,-3678.000000		5.49166667,-3517.000000	5.49166667,-3545.000000	5.49166667,-3384.000000		5.49166667,-3373.000000	5.49166667,-3218.000000	5.49166667,-3680.000000		5.49166667,-3305.000000	5.49166667,-3399.000000	5.49166667,-3274.000000		5.49166667,-3350.000000	5.49166667,-3422.000000	5.49166667,-3277.000000
5.50000000,-3731.000000	5.50000000,-3663.000000	5.50000000,-3655.000000		5.50000000,-3502.000000	5.50000000,-3512.000000	5.50000000,-3342.000000		5.50000000,-3332.000000	5.50000000,-3176.000000	5.50000000,-3679.000000		5.50000000,-3295.000000	5.50000000,-3382.000000	5.50000000,-3232.000000		5.50000000,-3326.000000	5.50000000,-3406.000000	5.50000000,-3271.000000
5.50833333,-3746.000000	5.50833333,-3650.000000	5.50833333,-3650.000000		5.50833333,-3489.000000	5.50833333,-3497.000000	5.50833333,-3320.000000		5.50833333,-3301.000000	5.50833333,-3145.000000	5.50833333,-3686.000000		5.50833333,-3265.000000	5.50833333,-3328.000000	5.50833333,-3196.000000		5.50833333,-3315.000000	5.50833333,-3380.000000	5.50833333,-3243.000000
5.51666667,-3727.000000	5.51666667,-3637.000000	5.51666667,-3652.000000		5.51666667,-3459.000000	5.51666667,-3465.000000	5.51666667,-3292.000000		5.51666667,-3250.000000	5.51666667,-3078.000000	5.51666667,-3646.000000		5.51666667,-3240.000000	5.51666667,-3305.000000	5.51666667,-3177.000000		5.51666667,-3308.000000	5.51666667,-3403.000000	5.51666667,-3225.000000
5.52500000,-3714.000000	5.52500000,-3631.000000	5.52500000,-3630.000000		5.52500000,-3408.000000	5.52500000,-3454.000000	5.52500000,-3264.000000		5.52500000,-3231.000000	5.52500000,-3067.000000	5.52500000,-3648.000000		5.52500000,-3190.000000	5.52500000,-3258.000000	5.52500000,-3132.000000		5.52500000,-3284.000000	5.52500000,-3359.000000	5.52500000,-3193.000000
5.53333333,-3688.000000	5.53333333,-3610.000000	5.53333333,-3609.000000		5.53333333,-3421.000000	5.53333333,-3410.000000	5.53333333,-3230.000000		5.53333333,-3168.000000	5.53333333,-3008.000000	5.53333333,-3612.000000		5.53333333,-3168.000000	5.53333333,-3244.000000	5.53333333,-3084.000000		5.53333333,-3283.000000	5.53333333,-3346.000000	5.53333333,-3164.000000
5.54166667,-3673.000000	5.54166667,-3600.000000	5.54166667,-3595.000000		5.54166667,-3399.000000	5.54166667,-3399.000000	5.54166667,-3200.000000		5.54166667,-3140.000000	5.54166667,-2958.000000	5.54166667,-3632.000000		5.54166667,-3123.000000	5.54166667,-3170.000000	5.54166667,-3045.000000		5.54166667,-3255.000000	5.54166667,-3319.000000	5.54166667,-3133.000000
5.55000000,-3656.000000	5.55000000,-3579.000000	5.55000000,-3574.000000		5.55000000,-3367.000000	5.55000000,-3347.000000	5.55000000,-3172.000000		5.55000000,-3081.000000	5.55000000,-2905.000000	5.55000000,-3584.000000		5.55000000,-3088.000000	5.55000000,-3144.000000	5.55000000,-3001.000000		5.55000000,-3242.000000	5.55000000,-3308.000000	5.55000000,-3127.000000
5.55833333,-3632.000000	5.55833333,-3565.000000	5.55833333,-3566.000000		5.55833333,-3354.000000	5.55833333,-3342.000000	5.55833333,-3117.000000		5.55833333,-3051.000000	5.55833333,-2864.000000	5.55833333,-3594.000000		5.55833333,-3027.000000	5.55833333,-3094.000000	5.55833333,-2951.000000		5.55833333,-3213.000000	5.55833333,-3263.000000	5.55833333,-3085.000000
5.56666667,-3616.000000	5.56666667,-3532.000000	5.56666667,-3539.000000		5.56666667,-3327.000000	5.56666667,-3322.000000	5.56666667,-3096.000000		5.56666667,-3003.000000	5.56666667,-2818.000000	5.56666667,-3563.000000		5.56666667,-2980.000000	5.56666667,-3066.000000	5.56666667,-2912.000000		5.56666667,-3189.000000	5.56666667,-3249.000000	5.56666667,-3047.000000
5.57500000,-3604.000000	5.57500000,-3526.000000	5.57500000,-3503.000000		5.57500000,-3303.000000	5.57500000,-3298.000000	5.57500000,-3059.000000		5.57500000,-2957.000000	5.57500000,-2791.000000	5.57500000,-3556.000000		5.57500000,-2943.000000	5.57500000,-3002.000000	5.57500000,-2844.000000		5.57500000,-3163.000000	5.57500000,-3224.000000	5.57500000,-3010.000000
5.58333333,-3583.000000	5.58333333,-3514.000000	5.58333333,-3491.000000		5.58333333,-3286.000000	5.58333333,-3280.000000	5.58333333,-3049.000000		5.58333333,-2915.000000	5.58333333,-2748.000000	5.58333333,-3540.000000		5.58333333,-2918.000000	5.58333333,-2984.000000	5.58333333,-2804.000000		5.58333333,-3135.000000	5.58333333,-3192.000000	5.58333333,-2979.000000
5.59166667,-3566.000000	5.59166667,-3490.000000	5.59166667,-3469.000000		5.59166667,-3275.000000	5.59166667,-3277.000000	5.59166667,-2999.000000		5.59166667,-2873.000000	5.59166667,-2731.000000	5.59166667,-3531.000000		5.59166667,-2867.000000	5.59166667,-2930.000000	5.59166667,-2751.000000		5.59166667,-3126.000000	5.59166667,-3173.000000	5.59166667,-2947.000000
5.60000000,-3566.000000	5.60000000,-3479.000000	5.60000000,-3446.000000		5.60000000,-3253.000000	5.60000000,-3258.000000	5.60000000,-2966.000000		5.60000000,-2835.000000	5.60000000,-2688.000000	5.60000000,-3520.000000		5.60000000,-2849.000000	5.60000000,-2914.000000	5.60000000,-2710.000000		5.60000000,-3087.000000	5.60000000,-3162.000000	5.60000000,-2921.000000
5.60833333,-3548.000000	5.60833333,-3480.000000	5.60833333,-3438.000000		5.60833333,-3231.000000	5.60833333,-3243.000000	5.60833333,-2957.000000		5.60833333,-2816.000000	5.60833333,-2654.000000	5.60833333,-3509.000000		5.60833333,-2779.000000	5.60833333,-2868.000000	5.60833333,-2656.000000		5.60833333,-3056.000000	5.60833333,-3128.000000	5.60833333,-2903.000000
5.61666667,-3520.000000	5.61666667,-3445.000000	5.61666667,-3417.000000		5.61666667,-3254.000000	5.61666667,-3242.000000	5.61666667,-2935.000000		5.61666667,-2770.000000	5.61666667,-2639.000000	5.61666667,-3485.000000		5.61666667,-2754.000000	5.61666667,-2849.000000	5.61666667,-2629.000000		5.61666667,-3050.000000	5.61666667,-3111.000000	5.61666667,-2872.000000
5.62500000,-3522.000000	5.62500000,-3429.000000	5.62500000,-3408.000000		5.62500000,-3240.000000	5.62500000,-3231.000000	5.62500000,-2918.000000		5.62500000,-2767.000000	5.62500000,-2623.000000	5.62500000,-3500.000000		5.62500000,-2717.000000	5.62500000,-2825.000000	5.62500000,-2588.000000		5.62500000,-3007.000000	5.62500000,-3078.000000	5.62500000,-2848.000000
5.63333333,-3505.000000	5.63333333,-3417.000000	5.63333333,-3381.000000		5.63333333,-3209.000000	5.63333333,-3219.000000	5.63333333,-2920.000000		5.63333333,-2722.000000	5.63333333,-2623.000000	5.63333333,-3482.000000		5.63333333,-2688.000000	5.63333333,-2792.000000	5.63333333,-2549.000000		5.63333333,-2998.000000	5.63333333,-3072.000000	5.63333333,-2815.000000
5.64166667,-3499.000000	5.64166667,-3429.000000	5.64166667,-3370.000000		5.64166667,-3214.000000	5.64166667,-3231.000000	5.64166667,-2901.000000		5.64166667,-2709.000000	5.64166667,-2619.000000	5.64166667,-3492.000000		5.64166667,-2656.000000	5.64166667,-2784.000000	5.64166667,-2524.000000		5.64166667,-2958.000000	5.64166667,-3056.000000	5.64166667,-2799.000000
5.65000000,-3488.000000	5.65000000,-3416.000000	5.65000000,-3352.000000		5.65000000,-3204.000000	5.65000000,-3236.000000	5.65000000,-2890.000000		5.65000000,-2691.000000	5.65000000,-2601.000000	5.65000000,-3487.000000		5.65000000,-2651.000000	5.65000000,-2746.000000	5.65000000,-2501.000000		5.65000000,-2945.000000	5.65000000,-3032.000000	5.65000000,-2791.000000
5.65833333,-3502.000000	5.65833333,-3423.000000	5.65833333,-3347.000000		5.65833333,-3215.000000	5.65833333,-3221.000000	5.65833333,-2885.000000		5.65833333,-2678.000000	5.65833333,-2613.000000	5.65833333,-3477.000000		5.65833333,-2611.000000	5.65833333,-2744.000000	5.65833333,-2477.000000		5.65833333,-2942.000000	5.65833333,-3025.000000	5.65833333,-2759.000000
5.66666667,-3483.000000	5.66666667,-3389.000000	5.66666667,-3339.000000		5.66666667,-3226.000000	5.66666667,-3255.000000	5.66666667,-2902.000000		5.66666667,-2688.000000	5.66666667,-2608.000000	5.66666667,-3494.000000		5.66666667,-2619.000000	5.66666667,-2729.000000	5.66666667,-2461.000000		5.66666667,-2943.000000	5.66666667,-3014.000000	5.66666667,-2745.000000
5.67500000,-3488.000000	5.67500000,-3410.000000	5.67500000,-3330.000000		5.67500000,-3209.000000	5.67500000,-3264.000000	5.67500000,-2898.000000		5.67500000,-2675.000000	5.67500000,-2609.000000	5.67500000,-3489.000000		5.67500000,-2602.000000	5.67500000,-2734.000000	5.67500000,-2453.000000		5.67500000,-2926.000000	5.67500000,-3019.000000	5.67500000,-2729.000000
5.68333333,-3489.000000	5.68333333,-3413.000000	5.68333333,-3327.000000		5.68333333,-3226.000000	5.68333333,-3257.000000	5.68333333,-2915.000000		5.68333333,-2679.000000	5.68333333,-2615.000000	5.68333333,-3489.000000		5.68333333,-2603.000000	5.68333333,-2738.000000	5.68333333,-2459.000000		5.68333333,-2930.000000	5.68333333,-3008.000000	5.68333333,-2744.000000
5.69166667,-3493.000000	5.69166667,-3406.000000	5.69166667,-3324.000000		5.69166667,-3231.000000	5.69166667,-3263.000000	5.69166667,-2912.000000		5.69166667,-2673.000000	5.69166667,-2639.000000	5.69166667,-3512.000000		5.69166667,-2587.000000	5.69166667,-2738.000000	5.69166667,-2464.000000		5.69166667,-2918.000000	5.69166667,-3011.000000	5.69166667,-2737.000000
5.70000000,-3498.000000	5.70000000,-3409.000000	5.70000000,-3330.000000		5.70000000,-3232.000000	5.70000000,-3280.000000	5.70000000,-2929.000000		5.70000000,-2675.000000	5.70000000,-2664.000000	5.70000000,-3502.000000		5.70000000,-2597.000000	5.70000000,-2735.000000	5.70000000,-2482.000000		5.70000000,-2927.000000	5.70000000,-3017.000000	5.70000000,-2741.000000
5.70833333,-3491.000000	5.70833333,-3421.000000	5.70833333,-3339.000000		5.70833333,-3246.000000	5.70833333,-3297.000000	5.70833333,-2946.000000		5.70833333,-2708.000000	5.70833333,-2681.000000	5.70833333,-3518.000000		5.70833333,-2608.000000	5.70833333,-2754.000000	5.70833333,-2475.000000		5.70833333,-2921.000000	5.70833333,-3025.000000	5.70833333,-2738.000000
5.71666667,-3499.000000	5.71666667,-3435.000000	5.71666667,-3346.000000		5.71666667,-3249.000000	5.71666667,-3295.000000	5.71666667,-2959.000000		5.71666667,-2719.000000	5.71666667,-2716.000000	5.71666667,-3531.000000		5.71666667,-2607.000000	5.71666667,-2772.000000	5.71666667,-2489.000000		5.71666667,-2930.000000	5.71666667,-3023.000000	5.71666667,-2740.000000
5.72500000,-3508.000000	5.72500000,-3443.000000	5.72500000,-3342.000000		5.72500000,-3268.000000	5.72500000,-3319.000000	5.72500000,-2992.000000		5.72500000,-2737.000000	5.72500000,-2744.000000	5.72500000,-3547.000000		5.72500000,-2638.000000	5.72500000,-2792.000000	5.72500000,-2511.000000		5.72500000,-2936.000000	5.72500000,-3061.000000	5.72500000,-2752.000000
5.73333333,-3517.000000	5.73333333,-3435.000000	5.73333333,-3362.000000		5.73333333,-3278.000000	5.73333333,-3340.000000	5.73333333,-2995.000000		5.73333333,-2763.000000	5.73333333,-2771.000000	5.73333333,-3561.000000		5.73333333,-2633.000000	5.73333333,-2805.000000	5.73333333,-2529.000000		5.73333333,-2937.000000	5.73333333,-3054.000000	5.73333333,-2760.000000
5.74166667,-3516.000000	5.74166667,-3445.000000	5.74166667,-3374.000000		5.74166667,-3309.000000	5.74166667,-3362.000000	5.74166667,-3035.000000		5.74166667,-2772.000000	5.74166667,-2791.000000	5.74166667,-3569.000000		5.74166667,-2681.000000	5.74166667,-2826.000000	5.74166667,-2554.000000		5.74166667,-2961.000000	5.74166667,-3057.000000	5.74166667,-2771.000000
5.75000000,-3548.000000	5.75000000,-3476.000000	5.75000000,-3392.000000		5.75000000,-3317.000000	5.75000000,-3381.000000	5.75000000,-3057.000000		5.75000000,-2788.000000	5.75000000,-2831.000000	5.75000000,-3598.000000		5.75000000,-2691.000000	5.75000000,-2858.000000	5.75000000,-2576.000000		5.75000000,-2979.000000	5.75000000,-3080.000000	5.75000000,-2791.000000
5.75833333,-3556.000000	5.75833333,-3478.000000	5.75833333,-3396.000000		5.75833333,-3350.000000	5.75833333,-3395.000000	5.75833333,-3078.000000		5.75833333,-2809.000000	5.75833333,-2856.000000	5.75833333,-3590.000000		5.75833333,-2725.000000	5.75833333,-2892.000000	5.75833333,-2596.000000		5.75833333,-2990.000000	5.75833333,-3106.000000	5.75833333,-2820.000000
5.76666667,-3560.000000	5.76666667,-3491.000000	5.76666667,-3409.000000		5.76666667,-3364.000000	5.76666667,-3412.000000	5.76666667,-3094.000000		5.76666667,-2838.000000	5.76666667,-2885.000000	5.76666667,-3602.000000		5.76666667,-2745.000000	5.76666667,-2904.000000	5.76666667,-2618.000000		5.76666667,-3015.000000	5.76666667,-3107.000000	5.76666667,-2843.000000
5.77500000,-3565.000000	5.77500000,-3504.000000	5.77500000,-3429.000000		5.77500000,-3392.000000	5.77500000,-3439.000000	5.77500000,-3128.000000		5.77500000,-2858.000000	5.77500000,-2927.000000	5.77500000,-3616.000000		5.77500000,-2772.000000	5.77500000,-2937.000000	5.77500000,-2664.000000		5.77500000,-3018.000000	5.77500000,-3143.000000	5.77500000,-2868.000000
5.78333333,-3605.000000	5.78333333,-3533.000000	5.78333333,-3439.000000		5.78333333,-3381.000000	5.78333333,-3472.000000	5.78333333,-3152.000000		5.78333333,-2881.000000	5.78333333,-2968.000000	5.78333333,-3637.000000		5.78333333,-2787.000000	5.78333333,-2972.000000	5.78333333,-2692.000000		5.78333333,-3042.000000	5.78333333,-3157.000000	5.78333333,-2885.000000
5.79166667,-3606.000000	5.79166667,-3542.000000	5.79166667,-3451.000000		5.79166667,-3404.000000	5.79166667,-3476.000000	5.79166667,-3180.000000		5.79166667,-2913.000000	5.79166667,-2976.000000	5.79166667,-3640.000000		5.79166667,-2840.000000	5.79166667,-3001.000000	5.79166667,-2742.000000		5.79166667,-3055.000000	5.79166667,-3184.000000	5.79166667,-2920.000000
5.80000000,-3622.000000	5.80000000,-3542.000000	5.80000000,-3474.000000		5.80000000,-3421.000000	5.80000000,-3528.000000	5.80000000,-3215.000000		5.80000000,-2945.000000	5.80000000,-3026.000000	5.80000000,-3653.000000		5.80000000,-2872.000000	5.80000000,-3025.000000	5.80000000,-2768.000000		5.80000000,-3072.000000	5.80000000,-3194.000000	5.80000000,-2924.000000
5.80833333,-3635.000000	5.80833333,-3554.000000	5.80833333,-3492.000000		5.80833333,-3452.000000	5.80833333,-3530.000000	5.80833333,-3250.000000		5.80833333,-2950.000000	5.80833333,-3045.000000	5.80833333,-3660.000000		5.80833333,-2894.000000	5.80833333,-3063.000000	5.80833333,-2810.000000		5.80833333,-3106.000000	5.80833333,-3221.000000	5.80833333,-2948.000000
5.81666667,-3631.000000	5.81666667,-3574.000000	5.81666667,-3509.000000		5.81666667,-3461.000000	5.81666667,-3548.000000	5.81666667,-3267.000000		5.81666667,-2979.000000	5.81666667,-3090.000000	5.81666667,-3674.000000		5.81666667,-2924.000000	5.81666667,-3089.000000	5.81666667,-2847.000000		5.81666667,-3114.000000	5.81666667,-3224.000000	5.81666667,-2975.000000
5.82500000,-3659.000000	5.82500000,-3581.000000	5.82500000,-3530.000000		5.82500000,-3505.000000	5.82500000,-3558.000000	5.82500000,-3304.000000		5.82500000,-2980.000000	5.82500000,-3120.000000	5.82500000,-3659.000000		5.82500000,-2973.000000	5.82500000,-3113.000000	5.82500000,-2891.000000		5.82500000,-3129.000000	5.82500000,-3256.000000	5.82500000,-3005.000000
5.83333333,-3679.000000	5.83333333,-3613.000000	5.83333333,-3547.000000		5.83333333,-3514.000000	5.83333333,-3591.000000	5.83333333,-3314.000000		5.83333333,-3019.000000	5.83333333,-3150.000000	5.83333333,-3679.000000		5.83333333,-2987.000000	5.83333333,-3147.000000	5.83333333,-2914.000000		5.83333333,-3150.000000	5.83333333,-3283.000000	5.83333333,-3023.000000
5.84166667,-3682.000000	5.84166667,-3603.000000	5.84166667,-3570.000000		5.84166667,-3531.000000	5.84166667,-3607.000000	5.84166667,-3343.000000		5.84166667,-3014.000000	5.84166667,-3186.000000	5.84166667,-3673.000000		5.84166667,-3029.000000	5.84166667,-3183.000000	5.84166667,-2942.000000		5.84166667,-3187.000000	5.84166667,-3303.000000	5.84166667,-3049.000000
5.85000000,-3703.000000	5.85000000,-3625.000000	5.85000000,-3576.000000		5.85000000,-3546.000000	5.85000000,-3629.000000	5.85000000,-3374.000000		5.85000000,-3026.000000	5.85000000,-3217.000000	5.85000000,-3678.000000		5.85000000,-3049.000000	5.85000000,-3191.000000	5.85000000,-2988.000000		5.85000000,-3191.000000	5.85000000,-3318.000000	5.85000000,-3065.000000
5.85833333,-3719.000000	5.85833333,-3639.000000	5.85833333,-3586.000000		5.85833333,-3567.000000	5.85833333,-3639.000000	5.85833333,-3393.000000		5.85833333,-3037.000000	5.85833333,-3222.000000	5.85833333,-3676.000000		5.85833333,-3094.000000	5.85833333,-3229.000000	5.85833333,-3034.000000		5.85833333,-3222.000000	5.85833333,-3341.000000	5.85833333,-3095.000000
5.86666667,-3724.000000	5.86666667,-3680.000000	5.86666667,-3599.000000		5.86666667,-3567.000000	5.86666667,-3675.000000	5.86666667,-3412.000000		5.86666667,-3029.000000	5.86666667,-3259.000000	5.86666667,-3664.000000		5.86666667,-3122.000000	5.86666667,-3250.000000	5.86666667,-3056.000000		5.86666667,-3243.000000	5.86666667,-3335.000000	5.86666667,-3117.000000
5.87500000,-3732.000000	5.87500000,-3679.000000	5.87500000,-3621.000000		5.87500000,-3591.000000	5.87500000,-3682.000000	5.87500000,-3432.000000		5.87500000,-3025.000000	5.87500000,-3279.000000	5.87500000,-3672.000000		5.87500000,-3150.000000	5.87500000,-3287.000000	5.87500000,-3084.000000		5.87500000,-3244.000000	5.87500000,-3377.000000	5.87500000,-3148.000000
5.88333333,-3750.000000	5.88333333,-3682.000000	5.88333333,-3648.000000		5.88333333,-3604.000000	5.88333333,-3688.000000	5.88333333,-3461.000000		5.88333333,-2998.000000	5.88333333,-3308.000000	5.88333333,-3650.000000		5.88333333,-3181.000000	5.88333333,-3290.000000	5.88333333,-3096.000000		5.88333333,-3271.000000	5.88333333,-3389.000000	5.88333333,-3160.000000
5.89166667,-3776.000000	5.89166667,-3708.000000	5.89166667,-3654.000000		5.89166667,-3636.000000	5.89166667,-3715.000000	5.89166667,-3473.000000		5.89166667,-3003.000000	5.89166667,-3319.000000	5.89166667,-3630.000000		5.89166667,-3197.000000	5.89166667,-3331.000000	5.89166667,-3125.000000		5.89166667,-3280.000000	5.89166667,-3398.000000	5.89166667,-3191.000000
5.90000000,-3751.000000	5.90000000,-3718.000000	5.90000000,-3666.000000		5.90000000,-3637.000000	5.90000000,-3708.000000	5.90000000,-3501.000000		5.90000000,-2993.000000	5.90000000,-3353.000000	5.90000000,-3633.000000		5.90000000,-3227.000000	5.90000000,-3348.000000	5.90000000,-3151.000000		5.90000000,-3291.000000	5.90000000,-3422.000000	5.90000000,-3208.000000
5.90833333,-3777.000000	5.90833333,-3718.000000	5.90833333,-3705.000000		5.90833333,-3660.000000	5.90833333,-3731.000000	5.90833333,-3522.000000		5.90833333,-2981.000000	5.90833333,-3353.000000	5.90833333,-3601.000000		5.90833333,-3240.000000	5.90833333,-3371.000000	5.90833333,-3194.000000		5.90833333,-3298.000000	5.90833333,-3427.000000	5.90833333,-3233.000000
5.91666667,-3787.000000	5.91666667,-3745.000000	5.91666667,-3672.000000		5.91666667,-3661.000000	5.91666667,-3744.000000	5.91666667,-3533.000000		5.91666667,-2952.000000	5.91666667,-3381.000000	5.91666667,-3571.000000		5.91666667,-3275.000000	5.91666667,-3386.000000	5.91666667,-3220.000000		5.91666667,-3330.000000	5.91666667,-3434.000000	5.91666667,-3244.000000
5.92500000,-3807.000000	5.92500000,-3751.000000	5.92500000,-3698.000000		5.92500000,-3674.000000	5.92500000,-3752.000000	5.92500000,-3558.000000		5.92500000,-2939.000000	5.92500000,-3384.000000	5.92500000,-3561.000000		5.92500000,-3289.000000	5.92500000,-3395.000000	5.92500000,-3240.000000		5.92500000,-3334.000000	5.92500000,-3441.000000	5.92500000,-3277.000000
5.93333333,-3811.000000	5.93333333,-3755.000000	5.93333333,-3722.000000		5.93333333,-3685.000000	5.93333333,-3773.000000	5.93333333,-3567.000000		5.93333333,-2904.000000	5.93333333,-3395.000000	5.93333333,-3519.000000		5.93333333,-3321.000000	5.93333333,-3420.000000	5.93333333,-3249.000000		5.93333333,-3345.000000	5.93333333,-3465.000000	5.93333333,-3274.000000
5.94166667,-3796.000000	5.94166667,-3772.000000	5.94166667,-3729.000000		5.94166667,-3700.000000	5.94166667,-3782.000000	5.94166667,-3572.000000		5.94166667,-2879.000000	5.94166667,-3433.000000	5.94166667,-3498.000000		5.94166667,-3336.000000	5.94166667,-3458.000000	5.94166667,-3288.000000		5.94166667,-3353.000000	5.94166667,-3468.000000	5.94166667,-3317.000000
5.95000000,-3823.000000	5.95000000,-3764.000000	5.95000000,-3743.000000		5.95000000,-3710.000000	5.95000000,-3799.000000	5.95000000,-3596.000000		5.95000000,-2840.000000	5.95000000,-3434.000000	5.95000000,-3455.000000		5.95000000,-3349.000000	5.95000000,-3458.000000	5.95000000,-3300.000000		5.95000000,-3363.000000	5.95000000,-3483.000000	5.95000000,-3328.000000
5.95833333,-3833.000000	5.95833333,-3787.000000	5.95833333,-3748.000000		5.95833333,-3720.000000	5.95833333,-3784.000000	5.95833333,-3631.000000		5.95833333,-2835.000000	5.95833333,-3450.000000	5.95833333,-3440.000000		5.95833333,-3355.000000	5.95833333,-3480.000000	5.95833333,-3318.000000		5.95833333,-3377.000000	5.95833333,-3478.000000	5.95833333,-3333.000000
5.96666667,-3831.000000	5.96666667,-3797.000000	5.96666667,-3759.000000		5.96666667,-3710.000000	5.96666667,-3791.000000	5.96666667,-3612.000000		5.96666667,-2810.000000	5.96666667,-3466.000000	5.96666667,-3389.000000		5.96666667,-3381.000000	5.96666667,-3478.000000	5.96666667,-3336.000000		5.96666667,-3386.000000	5.96666667,-3509.000000	5.96666667,-3359.000000
5.97500000,-3852.000000	5.97500000,-3803.000000	5.97500000,-3761.000000		5.97500000,-3722.000000	5.97500000,-3809.000000	5.97500000,-3632.000000		5.97500000,-2806.000000	5.97500000,-3475.000000	5.97500000,-3375.000000		5.97500000,-3403.000000	5.97500000,-3512.000000	5.97500000,-3349.000000		5.97500000,-3407.000000	5.97500000,-3518.000000	5.97500000,-3371.000000
5.98333333,-3850.000000	5.98333333,-3825.000000	5.98333333,-3760.000000		5.98333333,-3733.000000	5.98333333,-3802.000000	5.98333333,-3629.000000		5.98333333,-2766.000000	5.98333333,-3486.000000	5.98333333,-3305.000000		5.98333333,-3423.000000	5.98333333,-3536.000000	5.98333333,-3359.000000		5.98333333,-3417.000000	5.98333333,-3519.000000	5.98333333,-3367.000000
5.99166667,-3859.000000	5.99166667,-3800.000000	5.99166667,-3775.000000		5.99166667,-3742.000000	5.99166667,-3800.000000	5.99166667,-3660.000000		5.99166667,-2756.000000	5.99166667,-3471.000000	5.99166667,-3312.000000		5.99166667,-3437.000000	5.99166667,-3539.000000	5.99166667,-3373.000000		5.99166667,-3418.000000	5.99166667,-3530.000000	5.99166667,-3378.000000
6.00000000,-3851.000000	6.00000000,-3806.000000	6.00000000,-3778.000000		6.00000000,-3735.000000	6.00000000,-3828.000000	6.00000000,-3644.000000		6.00000000,-2748.000000	6.00000000,-3491.000000	6.00000000,-3238.000000		6.00000000,-3450.000000	6.00000000,-3542.000000	6.00000000,-3372.000000		6.00000000,-3425.000000	6.00000000,-3536.000000	6.00000000,-3374.000000
6.00833333,-3854.000000	6.00833333,-3806.000000	6.00833333,-3782.000000		6.00833333,-3739.000000	6.00833333,-3819.000000	6.00833333,-3666.000000		6.00833333,-2735.000000	6.00833333,-3489.000000	6.00833333,-3196.000000		6.00833333,-3455.000000	6.00833333,-3554.000000	6.00833333,-3390.000000		6.00833333,-3440.000000	6.00833333,-3526.000000	6.00833333,-3402.000000
6.01666667,-3876.000000	6.01666667,-3829.000000	6.01666667,-3793.000000		6.01666667,-3744.000000	6.01666667,-3821.000000	6.01666667,-3669.000000		6.01666667,-2718.000000	6.01666667,-3503.000000	6.01666667,-3181.000000		6.01666667,-3472.000000	6.01666667,-3568.000000	6.01666667,-3400.000000		6.01666667,-3421.000000	6.01666667,-3534.000000	6.01666667,-3409.000000
6.02500000,-3870.000000	6.02500000,-3823.000000	6.02500000,-3783.000000		6.02500000,-3723.000000	6.02500000,-3827.000000	6.02500000,-3664.000000		6.02500000,-2697.000000	6.02500000,-3492.000000	6.02500000,-3138.000000		6.02500000,-3485.000000	6.02500000,-3571.000000	6.02500000,-3416.000000		6.02500000,-3436.000000	6.02500000,-3551.000000	6.02500000,-3423.000000
6.03333333,-3871.000000	6.03333333,-3813.000000	6.03333333,-3783.000000		6.03333333,-3743.000000	6.03333333,-3833.000000	6.03333333,-3668.000000		6.03333333,-2679.000000	6.03333333,-3499.000000	6.03333333,-3106.000000		6.03333333,-3495.000000	6.03333333,-3572.000000	6.03333333,-3422.000000		6.03333333,-3438.000000	6.03333333,-3533.000000	6.03333333,-3414.000000
6.04166667,-3874.000000	6.04166667,-3815.000000	6.04166667,-3789.000000		6.04166667,-3729.000000	6.04166667,-3812.000000	6.04166667,-3662.000000		6.04166667,-2674.000000	6.04166667,-3489.000000	6.04166667,-3070.000000		6.04166667,-3488.000000	6.04166667,-3563.000000	6.04166667,-3408.000000		6.04166667,-3423.000000	6.04166667,-3535.000000	6.04166667,-3425.000000
6.05000000,-3880.000000	6.05000000,-3821.000000	6.05000000,-3786.000000		6.05000000,-3734.000000	6.05000000,-3817.000000	6.05000000,-3671.000000		6.05000000,-2671.000000	6.05000000,-3493.000000	6.05000000,-3006.000000		6.05000000,-3489.000000	6.05000000,-3580.000000	6.05000000,-3402.000000		6.05000000,-3433.000000	6.05000000,-3537.000000	6.05000000,-3432.000000
6.05833333,-3873.000000	6.05833333,-3825.000000	6.05833333,-3789.000000		6.05833333,-3709.000000	6.05833333,-3801.000000	6.05833333,-3659.000000		6.05833333,-2670.000000	6.05833333,-3477.000000	6.05833333,-2982.000000		6.05833333,-3513.000000	6.05833333,-3567.000000	6.05833333,-3431.000000		6.05833333,-3414.000000	6.05833333,-3533.000000	6.05833333,-3420.000000
6.06666667,-3871.000000	6.06666667,-3825.000000	6.06666667,-3781.000000		6.06666667,-3706.000000	6.06666667,-3799.000000	6.06666667,-3650.000000		6.06666667,-2678.000000	6.06666667,-3466.000000	6.06666667,-2944.000000		6.06666667,-3496.000000	6.06666667,-3565.000000	6.06666667,-3412.000000		6.06666667,-3422.000000	6.06666667,-3525.000000	6.06666667,-3428.000000
6.07500000,-3845.000000	6.07500000,-3833.000000	6.07500000,-3761.000000		6.07500000,-3692.000000	6.07500000,-3790.000000	6.07500000,-3644.000000		6.07500000,-2676.000000	6.07500000,-3459.000000	6.07500000,-2903.000000		6.07500000,-3488.000000	6.07500000,-3556.000000	6.07500000,-3407.000000		6.07500000,-3430.000000	6.07500000,-3510.000000	6.07500000,-3425.000000
6.08333333,-3858.000000	6.08333333,-3799.000000	6.08333333,-3769.000000		6.08333333,-3680.000000	6.08333333,-3775.000000	6.08333333,-3632.000000		6.08333333,-2683.000000	6.08333333,-3442.000000	6.08333333,-2859.000000		6.08333333,-3502.000000	6.08333333,-3537.000000	6.08333333,-3396.000000		6.08333333,-3409.000000	6.08333333,-3506.000000	6.08333333,-3394.000000
6.09166667,-3844.000000	6.09166667,-3799.000000	6.09166667,-3762.000000		6.09166667,-3668.000000	6.09166667,-3762.000000	6.09166667,-3622.000000		6.09166667,-2689.000000	6.09166667,-3438.000000	6.09166667,-2789.000000		6.09166667,-3489.000000	6.09166667,-3549.000000	6.09166667,-3388.000000		6.09166667,-3393.000000	6.09166667,-3487.000000	6.09166667,-3380.000000
6.10000000,-3826.000000	6.10000000,-3784.000000	6.10000000,-3750.000000		6.10000000,-3676.000000	6.10000000,-3741.000000	6.10000000,-3607.000000		6.10000000,-2706.000000	6.10000000,-3400.000000	6.10000000,-2746.000000		6.10000000,-3466.000000	6.10000000,-3523.000000	6.10000000,-3369.000000		6.10000000,-3377.000000	6.10000000,-3485.000000	6.10000000,-3380.000000
6.10833333,-3834.000000	6.10833333,-3792.000000	6.10833333,-3737.000000		6.10833333,-3626.000000	6.10833333,-3710.000000	6.10833333,-3592.000000		6.10833333,-2713.000000	6.10833333,-3396.000000	6.10833333,-2719.000000		6.10833333,-3463.000000	6.10833333,-3530.000000	6.10833333,-3339.000000		6.10833333,-3378.000000	6.10833333,-3453.000000	6.10833333,-3370.000000
6.11666667,-3815.000000	6.11666667,-3750.000000	6.11666667,-3740.000000		6.11666667,-3609.000000	6.11666667,-3697.000000	6.11666667,-3586.000000		6.11666667,-2711.000000	6.11666667,-3377.000000	6.11666667,-2660.000000		6.11666667,-3446.000000	6.11666667,-3499.000000	6.11666667,-3342.000000		6.11666667,-3363.000000	6.11666667,-3452.000000	6.11666667,-3353.000000
6.12500000,-3819.000000	6.12500000,-3747.000000	6.12500000,-3728.000000		6.12500000,-3590.000000	6.12500000,-3685.000000	6.12500000,-3546.000000		6.12500000,-2712.000000	6.12500000,-3353.000000	6.12500000,-2611.000000		6.12500000,-3431.000000	6.12500000,-3472.000000	6.12500000,-3312.000000		6.12500000,-3340.000000	6.12500000,-3416.000000	6.12500000,-3339.000000
6.13333333,-3773.000000	6.13333333,-3731.000000	6.13333333,-3694.000000		6.13333333,-3569.000000	6.13333333,-3654.000000	6.13333333,-3525.000000		6.13333333,-2727.000000	6.13333333,-3300.000000	6.13333333,-2578.000000		6.13333333,-3404.000000	6.13333333,-3455.000000	6.13333333,-3290.000000		6.13333333,-3289.000000	6.13333333,-3398.000000	6.13333333,-3314.000000
6.14166667,-3764.000000	6.14166667,-3708.000000	6.14166667,-3690.000000		6.14166667,-3551.000000	6.14166667,-3644.000000	6.14166667,-3497.000000		6.14166667,-2733.000000	6.14166667,-3280.000000	6.14166667,-2523.000000		6.14166667,-3399.000000	6.14166667,-3437.000000	6.14166667,-3246.000000		6.14166667,-3273.000000	6.14166667,-3371.000000	6.14166667,-3290.000000
6.15000000,-3764.000000	6.15000000,-3710.000000	6.15000000,-3646.000000		6.15000000,-3507.000000	6.15000000,-3609.000000	6.15000000,-3473.000000		6.15000000,-2748.000000	6.15000000,-3273.000000	6.15000000,-2466.000000		6.15000000,-3380.000000	6.15000000,-3412.000000	6.15000000,-3231.000000		6.15000000,-3240.000000	6.15000000,-3349.000000	6.15000000,-3260.000000
6.15833333,-3740.000000	6.15833333,-3685.000000	6.15833333,-3633.000000		6.15833333,-3491.000000	6.15833333,-3598.000000	6.15833333,-3446.000000		6.15833333,-2748.000000	6.15833333,-3232.000000	6.15833333,-2406.000000		6.15833333,-3345.000000	6.15833333,-3378.000000	6.15833333,-3193.000000		6.15833333,-3188.000000	6.15833333,-3294.000000	6.15833333,-3224.000000
6.16666667,-3719.000000	6.16666667,-3645.000000	6.16666667,-3614.000000		6.16666667,-3460.000000	6.16666667,-3582.000000	6.16666667,-3418.000000		6.16666667,-2745.000000	6.16666667,-3196.000000	6.16666667,-2334.000000		6.16666667,-3318.000000	6.16666667,-3351.000000	6.16666667,-3163.000000		6.16666667,-3176.000000	6.16666667,-3291.000000	6.16666667,-3198.000000
6.17500000,-3716.000000	6.17500000,-3628.000000	6.17500000,-3607.000000		6.17500000,-3431.000000	6.17500000,-3533.000000	6.17500000,-3376.000000		6.17500000,-2762.000000	6.17500000,-3168.000000	6.17500000,-2280.000000		6.17500000,-3281.000000	6.17500000,-3336.000000	6.17500000,-3135.000000		6.17500000,-3125.000000	6.17500000,-3241.000000	6.17500000,-3152.000000
6.18333333,-3693.000000	6.18333333,-3620.000000	6.18333333,-3593.000000		6.18333333,-3409.000000	6.18333333,-3508.000000	6.18333333,-3354.000000		6.18333333,-2770.000000	6.18333333,-3151.000000	6.18333333,-2220.000000		6.18333333,-3268.000000	6.18333333,-3299.000000	6.18333333,-3091.000000		6.18333333,-3101.000000	6.18333333,-3218.000000	6.18333333,-3136.000000
6.19166667,-3673.000000	6.19166667,-3589.000000	6.19166667,-3569.000000		6.19166667,-3371.000000	6.19166667,-3491.000000	6.19166667,-3306.000000		6.19166667,-2771.000000	6.19166667,-3125.000000	6.19166667,-2162.000000		6.19166667,-3237.000000	6.19166667,-3254.000000	6.19166667,-3042.000000		6.19166667,-3047.000000	6.19166667,-3175.000000	6.19166667,-3085.000000
6.20000000,-3654.000000	6.20000000,-3551.000000	6.20000000,-3538.000000		6.20000000,-3353.000000	6.20000000,-3467.000000	6.20000000,-3308.000000		6.20000000,-2771.000000	6.20000000,-3069.000000	6.20000000,-2096.000000		6.20000000,-3208.000000	6.20000000,-3232.000000	6.20000000,-2998.000000		6.20000000,-3018.000000	6.20000000,-3125.000000	6.20000000,-3071.000000
6.20833333,-3632.000000	6.20833333,-3539.000000	6.20833333,-3495.000000		6.20833333,-3302.000000	6.20833333,-3430.000000	6.20833333,-3269.000000		6.20833333,-2779.000000	6.20833333,-3050.000000	6.20833333,-2038.000000		6.20833333,-3146.000000	6.20833333,-3206.000000	6.20833333,-2961.000000		6.20833333,-2957.000000	6.20833333,-3097.000000	6.20833333,-3032.000000
6.21666667,-3605.000000	6.21666667,-3491.000000	6.21666667,-3461.000000		6.21666667,-3290.000000	6.21666667,-3399.000000	6.21666667,-3232.000000		6.21666667,-2782.000000	6.21666667,-3002.000000	6.21666667,-1977.000000		6.21666667,-3139.000000	6.21666667,-3172.000000	6.21666667,-2908.000000		6.21666667,-2924.000000	6.21666667,-3080.000000	6.21666667,-2988.000000
6.22500000,-3589.000000	6.22500000,-3466.000000	6.22500000,-3441.000000		6.22500000,-3260.000000	6.22500000,-3384.000000	6.22500000,-3206.000000		6.22500000,-2790.000000	6.22500000,-2974.000000	6.22500000,-1917.000000		6.22500000,-3105.000000	6.22500000,-3153.000000	6.22500000,-2871.000000		6.22500000,-2896.000000	6.22500000,-3018.000000	6.22500000,-2935.000000
6.23333333,-3551.000000	6.23333333,-3450.000000	6.23333333,-3424.000000		6.23333333,-3210.000000	6.23333333,-3345.000000	6.23333333,-3184.000000		6.23333333,-2780.000000	6.23333333,-2946.000000	6.23333333,-1840.000000		6.23333333,-3072.000000	6.23333333,-3138.000000	6.23333333,-2842.000000		6.23333333,-2847.000000	6.23333333,-2977.000000	6.23333333,-2908.000000
6.24166667,-3547.000000	6.24166667,-3427.000000	6.24166667,-3415.000000		6.24166667,-3209.000000	6.24166667,-3353.000000	6.24166667,-3150.000000		6.24166667,-2788.000000	6.24166667,-2918.000000	6.24166667,-1773.000000		6.24166667,-3033.000000	6.24166667,-3093.000000	6.24166667,-2783.000000		6.24166667,-2796.000000	6.24166667,-2937.000000	6.24166667,-2869.000000
6.25000000,-3504.000000	6.25000000,-3383.000000	6.25000000,-3345.000000		6.25000000,-3179.000000	6.25000000,-3328.000000	6.25000000,-3132.000000		6.25000000,-2794.000000	6.25000000,-2891.000000	6.25000000,-1699.000000		6.25000000,-3002.000000	6.25000000,-3075.000000	6.25000000,-2770.000000		6.25000000,-2785.000000	6.25000000,-2926.000000	6.25000000,-2865.000000
6.25833333,-3483.000000	6.25833333,-3372.000000	6.25833333,-3333.000000		6.25833333,-3141.000000	6.25833333,-3302.000000	6.25833333,-3111.000000		6.25833333,-2800.000000	6.25833333,-2875.000000	6.25833333,-1636.000000		6.25833333,-2976.000000	6.25833333,-3045.000000	6.25833333,-2699.000000		6.25833333,-2723.000000	6.25833333,-2875.000000	6.25833333,-2815.000000
6.26666667,-3463.000000	6.26666667,-3354.000000	6.26666667,-3307.000000		6.26666667,-3138.000000	6.26666667,-3279.000000	6.26666667,-3089.000000		6.26666667,-2802.000000	6.26666667,-2845.000000	6.26666667,-1556.000000		6.26666667,-2960.000000	6.26666667,-3035.000000	6.26666667,-2687.000000		6.26666667,-2702.000000	6.26666667,-2850.000000	6.26666667,-2792.000000
6.27500000,-3461.000000	6.27500000,-3325.000000	6.27500000,-3287.000000		6.27500000,-3122.000000	6.27500000,-3267.000000	6.27500000,-3080.000000		6.27500000,-2814.000000	6.27500000,-2829.000000	6.27500000,-1492.000000		6.27500000,-2923.000000	6.27500000,-3008.000000	6.27500000,-2646.000000		6.27500000,-2651.000000	6.27500000,-2814.000000	6.27500000,-2751.000000
6.28333333,-3440.000000	6.28333333,-3311.000000	6.28333333,-3251.000000		6.28333333,-3100.000000	6.28333333,-3263.000000	6.28333333,-3064.000000		6.28333333,-2825.000000	6.28333333,-2802.000000	6.28333333,-1387.000000		6.28333333,-2906.000000	6.28333333,-2990.000000	6.28333333,-2616.000000		6.28333333,-2636.000000	6.28333333,-2795.000000	6.28333333,-2731.000000
6.29166667,-3424.000000	6.29166667,-3281.000000	6.29166667,-3246.000000		6.29166667,-3085.000000	6.29166667,-3231.000000	6.29166667,-3045.000000		6.29166667,-2827.000000	6.29166667,-2787.000000	6.29166667,-1330.000000		6.29166667,-2881.000000	6.29166667,-2965.000000	6.29166667,-2592.000000		6.29166667,-2597.000000	6.29166667,-2771.000000	6.29166667,-2728.000000
6.30000000,-3433.000000	6.30000000,-3249.000000	6.30000000,-3204.000000		6.30000000,-3076.000000	6.30000000,-3219.000000	6.30000000,-3033.000000		6.30000000,-2835.000000	6.30000000,-2770.000000	6.30000000,-1252.000000		6.30000000,-2856.000000	6.30000000,-2958.000000	6.30000000,-2555.000000		6.30000000,-2576.000000	6.30000000,-2742.000000	6.30000000,-2692.000000
6.30833333,-3406.000000	6.30833333,-3283.000000	6.30833333,-3188.000000		6.30833333,-3077.000000	6.30833333,-3224.000000	6.30833333,-3021.000000		6.30833333,-2855.000000	6.30833333,-2764.000000	6.30833333,-1174.000000		6.30833333,-2872.000000	6.30833333,-2945.000000	6.30833333,-2549.000000		6.30833333,-2548.000000	6.30833333,-2726.000000	6.30833333,-2682.000000
6.31666667,-3397.000000	6.31666667,-3238.000000	6.31666667,-3168.000000		6.31666667,-3070.000000	6.31666667,-3215.000000	6.31666667,-3023.000000		6.31666667,-2853.000000	6.31666667,-2739.000000	6.31666667,-1064.000000		6.31666667,-2848.000000	6.31666667,-2954.000000	6.31666667,-2529.000000		6.31666667,-2539.000000	6.31666667,-2697.000000	6.31666667,-2656.000000
6.32500000,-3379.000000	6.32500000,-3231.000000	6.32500000,-3147.000000		6.32500000,-3054.000000	6.32500000,-3221.000000	6.32500000,-3013.000000		6.32500000,-2880.000000	6.32500000,-2737.000000	6.32500000,-1025.000000		6.32500000,-2829.000000	6.32500000,-2960.000000	6.32500000,-2534.000000		6.32500000,-2503.000000	6.32500000,-2678.000000	6.32500000,-2654.000000
6.33333333,-3383.000000	6.33333333,-3231.000000	6.33333333,-3114.000000		6.33333333,-3054.000000	6.33333333,-3208.000000	6.33333333,-3015.000000		6.33333333,-2886.000000	6.33333333,-2719.000000	6.33333333,-918.000000		6.33333333,-2824.000000	6.33333333,-2941.000000	6.33333333,-2522.000000		6.33333333,-2497.000000	6.33333333,-2674.000000	6.33333333,-2638.000000
6.34166667,-3390.000000	6.34166667,-3210.000000	6.34166667,-3100.000000		6.34166667,-3056.000000	6.34166667,-3203.000000	6.34166667,-3008.000000		6.34166667,-2907.000000	6.34166667,-2735.000000	6.34166667,-838.000000		6.34166667,-2825.000000	6.34166667,-2935.000000	6.34166667,-2508.000000		6.34166667,-2483.000000	6.34166667,-2682.000000	6.34166667,-2648.000000
6.35000000,-3372.000000	6.35000000,-3197.000000	6.35000000,-3089.000000		6.35000000,-3055.000000	6.35000000,-3199.000000	6.35000000,-3022.000000		6.35000000,-2914.000000	6.35000000,-2721.000000	6.35000000,-744.000000		6.35000000,-2822.000000	6.35000000,-2938.000000	6.35000000,-2503.000000		6.35000000,-2485.000000	6.35000000,-2660.000000	6.35000000,-2637.000000
6.35833333,-3359.000000	6.35833333,-3198.000000	6.35833333,-3069.000000		6.35833333,-3072.000000	6.35833333,-3197.000000	6.35833333,-3015.000000		6.35833333,-2923.000000	6.35833333,-2728.000000	6.35833333,-643.000000		6.35833333,-2840.000000	6.35833333,-2944.000000	6.35833333,-2501.000000		6.35833333,-2451.000000	6.35833333,-2636.000000	6.35833333,-2644.000000
6.36666667,-3360.000000	6.36666667,-3199.000000	6.36666667,-3057.000000		6.36666667,-3054.000000	6.36666667,-3212.000000	6.36666667,-3040.000000		6.36666667,-2954.000000	6.36666667,-2704.000000	6.36666667,-542.000000		6.36666667,-2834.000000	6.36666667,-2970.000000	6.36666667,-2505.000000		6.36666667,-2468.000000	6.36666667,-2647.000000	6.36666667,-2650.000000
6.37500000,-3378.000000	6.37500000,-3186.000000	6.37500000,-3065.000000		6.37500000,-3055.000000	6.37500000,-3221.000000	6.37500000,-3037.000000		6.37500000,-2975.000000	6.37500000,-2721.000000	6.37500000,-468.000000		6.37500000,-2850.000000	6.37500000,-2961.000000	6.37500000,-2505.000000		6.37500000,-2464.000000	6.37500000,-2647.000000	6.37500000,-2657.000000
6.38333333,-3371.000000	6.38333333,-3200.000000	6.38333333,-3043.000000		6.38333333,-3072.000000	6.38333333,-3213.000000	6.38333333,-3048.000000		6.38333333,-2995.000000	6.38333333,-2724.000000	6.38333333,-331.000000		6.38333333,-2865.000000	6.38333333,-2971.000000	6.38333333,-2519.000000		6.38333333,-2459.000000	6.38333333,-2646.000000	6.38333333,-2686.000000
6.39166667,-3385.000000	6.39166667,-3197.000000	6.39166667,-3036.000000		6.39166667,-3085.000000	6.39166667,-3243.000000	6.39166667,-3053.000000		6.39166667,-3018.000000	6.39166667,-2713.000000	6.39166667,-227.000000		6.39166667,-2880.000000	6.39166667,-2974.000000	6.39166667,-2528.000000		6.39166667,-2473.000000	6.39166667,-2651.000000	6.39166667,-2673.000000
6.40000000,-3370.000000	6.40000000,-3210.000000	6.40000000,-3021.000000		6.40000000,-3092.000000	6.40000000,-3251.000000	6.40000000,-3072.000000		6.40000000,-3046.000000	6.40000000,-2725.000000	6.40000000,-101.000000		6.40000000,-2894.000000	6.40000000,-2979.000000	6.40000000,-2537.000000		6.40000000,-2481.000000	6.40000000,-2662.000000	6.40000000,-2696.000000
6.40833333,-3399.000000	6.40833333,-3203.000000	6.40833333,-3017.000000		6.40833333,-3129.000000	6.40833333,-3234.000000	6.40833333,-3070.000000		6.40833333,-3062.000000	6.40833333,-2730.000000	6.40833333,-29.000000		6.40833333,-2908.000000	6.40833333,-3007.000000	6.40833333,-2540.000000		6.40833333,-2477.000000	6.40833333,-2667.000000	6.40833333,-2734.000000
6.41666667,-3404.000000	6.41666667,-3211.000000	6.41666667,-3031.000000		6.41666667,-3115.000000	6.41666667,-3269.000000	6.41666667,-3092.000000		6.41666667,-3103.000000	6.41666667,-2729.000000	6.41666667,125.000000		6.41666667,-2937.000000	6.41666667,-3006.000000	6.41666667,-2564.000000		6.41666667,-2480.000000	6.41666667,-2662.000000	6.41666667,-2731.000000
6.42500000,-3387.000000	6.42500000,-3222.000000	6.42500000,-3028.000000		6.42500000,-3141.000000	6.42500000,-3265.000000	6.42500000,-3099.000000		6.42500000,-3110.000000	6.42500000,-2723.000000	6.42500000,196.000000		6.42500000,-2954.000000	6.42500000,-3023.000000	6.42500000,-2582.000000		6.42500000,-2506.000000	6.42500000,-2681.000000	6.42500000,-2744.000000
6.43333333,-3415.000000	6.43333333,-3235.000000	6.43333333,-3039.000000		6.43333333,-3137.000000	6.43333333,-3265.000000	6.43333333,-3117.000000		6.43333333,-3132.000000	6.43333333,-2726.000000	6.43333333,319.000000		6.43333333,-2973.000000	6.43333333,-3045.000000	6.43333333,-2591.000000		6.43333333,-2522.000000	6.43333333,-2675.000000	6.43333333,-2779.000000
6.44166667,-3402.000000	6.44166667,-3242.000000	6.44166667,-3032.000000		6.44166667,-3162.000000	6.44166667,-3273.000000	6.44166667,-3132.000000		6.44166667,-3142.000000	6.44166667,-2723.000000	6.44166667,422.000000		6.44166667,-2987.000000	6.44166667,-3049.000000	6.44166667,-2610.000000		6.44166667,-2540.000000	6.44166667,-2712.000000	6.44166667,-2807.000000
6.45000000,-3427.000000	6.45000000,-3252.000000	6.45000000,-3016.000000		6.45000000,-3173.000000	6.45000000,-3300.000000	6.45000000,-3143.000000		6.45000000,-3161.000000	6.45000000,-2728.000000	6.45000000,559.000000		6.45000000,-3029.000000	6.45000000,-3048.000000	6.45000000,-2639.000000		6.45000000,-2547.000000	6.45000000,-2725.000000	6.45000000,-2809.000000
6.45833333,-3423.000000	6.45833333,-3256.000000	6.45833333,-3040.000000		6.45833333,-3179.000000	6.45833333,-3296.000000	6.45833333,-3148.000000		6.45833333,-3177.000000	6.45833333,-2743.000000	6.45833333,646.000000		6.45833333,-3047.000000	6.45833333,-3080.000000	6.45833333,-2669.000000		6.45833333,-2571.000000	6.45833333,-2745.000000	6.45833333,-2868.000000
6.46666667,-3424.000000	6.46666667,-3264.000000	6.46666667,-3036.000000		6.46666667,-3194.000000	6.46666667,-3309.000000	6.46666667,-3165.000000		6.46666667,-3205.000000	6.46666667,-2719.000000	6.46666667,768.000000		6.46666667,-3068.000000	6.46666667,-3083.000000	6.46666667,-2686.000000		6.46666667,-2599.000000	6.46666667,-2757.000000	6.46666667,-2855.000000
6.47500000,-3439.000000	6.47500000,-3270.000000	6.47500000,-3048.000000		6.47500000,-3204.000000	6.47500000,-3308.000000	6.47500000,-3190.000000		6.47500000,-3234.000000	6.47500000,-2732.000000	6.47500000,846.000000		6.47500000,-3079.000000	6.47500000,-3122.000000	6.47500000,-2706.000000		6.47500000,-2614.000000	6.47500000,-2779.000000	6.47500000,-2879.000000
6.48333333,-3447.000000	6.48333333,-3276.000000	6.48333333,-3051.000000		6.48333333,-3218.000000	6.48333333,-3319.000000	6.48333333,-3189.000000		6.48333333,-3244.000000	6.48333333,-2723.000000	6.48333333,977.000000		6.48333333,-3118.000000	6.48333333,-3107.000000	6.48333333,-2709.000000		6.48333333,-2647.000000	6.48333333,-2780.000000	6.48333333,-2917.000000
6.49166667,-3462.000000	6.49166667,-3275.000000	6.49166667,-3063.000000		6.49166667,-3231.000000	6.49166667,-3319.000000	6.49166667,-3208.000000		6.49166667,-3260.000000	6.49166667,-2735.000000	6.49166667,1050.000000		6.49166667,-3117.000000	6.49166667,-3142.000000	6.49166667,-2736.000000		6.49166667,-2658.000000	6.49166667,-2810.000000	6.49166667,-2948.000000
6.50000000,-3445.000000	6.50000000,-3311.000000	6.50000000,-3060.000000		6.50000000,-3236.000000	6.50000000,-3339.000000	6.50000000,-3213.000000		6.50000000,-3263.000000	6.50000000,-2739.000000	6.50000000,1158.000000		6.50000000,-3141.000000	6.50000000,-3139.000000	6.50000000,-2757.000000		6.50000000,-2673.000000	6.50000000,-2822.000000	6.50000000,-2955.000000
6.50833333,-3465.000000	6.50833333,-3320.000000	6.50833333,-3083.000000		6.50833333,-3252.000000	6.50833333,-3337.000000	6.50833333,-3245.000000		6.50833333,-3292.000000	6.50833333,-2738.000000	6.50833333,1232.000000		6.50833333,-3155.000000	6.50833333,-3156.000000	6.50833333,-2785.000000		6.50833333,-2700.000000	6.50833333,-2839.000000	6.50833333,-2989.000000
6.51666667,-3494.000000	6.51666667,-3321.000000	6.51666667,-3088.000000		6.51666667,-3266.000000	6.51666667,-3342.000000	6.51666667,-3244.000000		6.51666667,-3284.000000	6.51666667,-2739.000000	6.51666667,1339.000000		6.51666667,-3178.000000	6.51666667,-3160.000000	6.51666667,-2809.000000		6.51666667,-2717.000000	6.51666667,-2852.000000	6.51666667,-3015.000000
6.52500000,-3488.000000	6.52500000,-3335.000000	6.52500000,-3066.000000		6.52500000,-3275.000000	6.52500000,-3362.000000	6.52500000,-3232.000000		6.52500000,-3306.000000	6.52500000,-2741.000000	6.52500000,1382.000000		6.52500000,-3210.000000	6.52500000,-3177.000000	6.52500000,-2823.000000		6.52500000,-2747.000000	6.52500000,-2876.000000	6.52500000,-3048.000000
6.53333333,-3502.000000	6.53333333,-3345.000000	6.53333333,-3078.000000		6.53333333,-3273.000000	6.53333333,-3345.000000	6.53333333,-3256.000000		6.53333333,-3321.000000	6.53333333,-2741.000000	6.53333333,1469.000000		6.53333333,-3211.000000	6.53333333,-3170.000000	6.53333333,-2855.000000		6.53333333,-2775.000000	6.53333333,-2890.000000	6.53333333,-3072.000000
6.54166667,-3499.000000	6.54166667,-3377.000000	6.54166667,-3098.000000		6.54166667,-3293.000000	6.54166667,-3360.000000	6.54166667,-3259.000000		6.54166667,-3314.000000	6.54166667,-2734.000000	6.54166667,1518.000000		6.54166667,-3235.000000	6.54166667,-3159.000000	6.54166667,-2868.000000		6.54166667,-2788.000000	6.54166667,-2912.000000	6.54166667,-3087.000000
6.55000000,-3526.000000	6.55000000,-3351.000000	6.55000000,-3089.000000		6.55000000,-3291.000000	6.55000000,-3391.000000	6.55000000,-3275.000000		6.55000000,-3335.000000	6.55000000,-2752.000000	6.55000000,1587.000000		6.55000000,-3245.000000	6.55000000,-3174.000000	6.55000000,-2869.000000		6.55000000,-2810.000000	6.55000000,-2909.000000	6.55000000,-3129.000000
6.55833333,-3522.000000	6.55833333,-3369.000000	6.55833333,-3096.000000		6.55833333,-3312.000000	6.55833333,-3376.000000	6.55833333,-3296.000000		6.55833333,-3350.000000	6.55833333,-2749.000000	6.55833333,1639.000000		6.55833333,-3269.000000	6.55833333,-3180.000000	6.55833333,-2882.000000		6.55833333,-2830.000000	6.55833333,-2931.000000	6.55833333,-3148.000000
6.56666667,-3542.000000	6.56666667,-3405.000000	6.56666667,-3111.000000		6.56666667,-3317.000000	6.56666667,-3377.000000	6.56666667,-3305.000000		6.56666667,-3348.000000	6.56666667,-2743.000000	6.56666667,1698.000000		6.56666667,-3288.000000	6.56666667,-3192.000000	6.56666667,-2905.000000		6.56666667,-2856.000000	6.56666667,-2948.000000	6.56666667,-3150.000000
6.57500000,-3538.000000	6.57500000,-3395.000000	6.57500000,-3120.000000		6.57500000,-3325.000000	6.57500000,-3372.000000	6.57500000,-3300.000000		6.57500000,-3346.000000	6.57500000,-2744.000000	6.57500000,1728.000000		6.57500000,-3304.000000	6.57500000,-3203.000000	6.57500000,-2930.000000		6.57500000,-2881.000000	6.57500000,-2954.000000	6.57500000,-3167.000000
6.58333333,-3557.000000	6.58333333,-3407.000000	6.58333333,-3111.000000		6.58333333,-3306.000000	6.58333333,-3383.000000	6.58333333,-3309.000000		6.58333333,-3367.000000	6.58333333,-2745.000000	6.58333333,1751.000000		6.58333333,-3319.000000	6.58333333,-3214.000000	6.58333333,-2941.000000		6.58333333,-2897.000000	6.58333333,-2964.000000	6.58333333,-3184.000000
6.59166667,-3538.000000	6.59166667,-3420.000000	6.59166667,-3125.000000		6.59166667,-3323.000000	6.59166667,-3395.000000	6.59166667,-3303.000000		6.59166667,-3362.000000	6.59166667,-2752.000000	6.59166667,1783.000000		6.59166667,-3339.000000	6.59166667,-3207.000000	6.59166667,-2977.000000		6.59166667,-2919.000000	6.59166667,-3007.000000	6.59166667,-3221.000000
6.60000000,-3559.000000	6.60000000,-3429.000000	6.60000000,-3128.000000		6.60000000,-3331.000000	6.60000000,-3404.000000	6.60000000,-3327.000000		6.60000000,-3375.000000	6.60000000,-2762.000000	6.60000000,1796.000000		6.60000000,-3348.000000	6.60000000,-3214.000000	6.60000000,-2959.000000		6.60000000,-2930.000000	6.60000000,-3015.000000	6.60000000,-3220.000000
6.60833333,-3557.000000	6.60833333,-3430.000000	6.60833333,-3142.000000		6.60833333,-3343.000000	6.60833333,-3399.000000	6.60833333,-3326.000000		6.60833333,-3389.000000	6.60833333,-2776.000000	6.60833333,1808.000000		6.60833333,-3358.000000	6.60833333,-3221.000000	6.60833333,-2990.000000		6.60833333,-2939.000000	6.60833333,-3025.000000	6.60833333,-3241.000000
6.61666667,-3570.000000	6.61666667,-3427.000000	6.61666667,-3151.000000		6.61666667,-3343.000000	6.61666667,-3405.000000	6.61666667,-3349.000000		6.61666667,-3374.000000	6.61666667,-2785.000000	6.61666667,1814.000000		6.61666667,-3359.000000	6.61666667,-3216.000000	6.61666667,-2986.000000		6.61666667,-2963.000000	6.61666667,-3040.000000	6.61666667,-3260.000000
6.62500000,-3579.000000	6.62500000,-3449.000000	6.62500000,-3165.000000		6.62500000,-3343.000000	6.62500000,-3408.000000	6.62500000,-3338.000000		6.62500000,-3383.000000	6.62500000,-2769.000000	6.62500000,1827.000000		6.62500000,-3386.000000	6.62500000,-3225.000000	6.62500000,-2988.000000		6.62500000,-2984.000000	6.62500000,-3058.000000	6.62500000,-3278.000000
6.63333333,-3595.000000	6.63333333,-3454.000000	6.63333333,-3184.000000		6.63333333,-3370.000000	6.63333333,-3397.000000	6.63333333,-3332.000000		6.63333333,-3378.000000	6.63333333,-2788.000000	6.63333333,1794.000000		6.63333333,-3376.000000	6.63333333,-3219.000000	6.63333333,-3007.000000		6.63333333,-2984.000000	6.63333333,-3069.000000	6.63333333,-3275.000000
6.64166667,-3604.000000	6.64166667,-3452.000000	6.64166667,-3180.000000		6.64166667,-3375.000000	6.64166667,-3407.000000	6.64166667,-3350.000000		6.64166667,-3397.000000	6.64166667,-2798.000000	6.64166667,1775.000000		6.64166667,-3405.000000	6.64166667,-3213.000000	6.64166667,-3032.000000		6.64166667,-3019.000000	6.64166667,-3076.000000	6.64166667,-3290.000000
6.65000000,-3606.000000	6.65000000,-3476.000000	6.65000000,-3178.000000		6.65000000,-3364.000000	6.65000000,-3397.000000	6.65000000,-3342.000000		6.65000000,-3390.000000	6.65000000,-2813.000000	6.65000000,1763.000000		6.65000000,-3414.000000	6.65000000,-3233.000000	6.65000000,-3008.000000		6.65000000,-3018.000000	6.65000000,-3082.000000	6.65000000,-3307.000000
6.65833333,-3609.000000	6.65833333,-3474.000000	6.65833333,-3177.000000		6.65833333,-3390.000000	6.65833333,-3418.000000	6.65833333,-3360.000000		6.65833333,-3413.000000	6.65833333,-2828.000000	6.65833333,1727.000000		6.65833333,-3417.000000	6.65833333,-3240.000000	6.65833333,-3054.000000		6.65833333,-3025.000000	6.65833333,-3109.000000	6.65833333,-3324.000000
6.66666667,-3613.000000	6.66666667,-3471.000000	6.66666667,-3203.000000		6.66666667,-3398.000000	6.66666667,-3427.000000	6.66666667,-3387.000000		6.66666667,-3404.000000	6.66666667,-2830.000000	6.66666667,1689.000000		6.66666667,-3429.000000	6.66666667,-3237.000000	6.66666667,-3052.000000		6.66666667,-3046.000000	6.66666667,-3117.000000	6.66666667,-3319.000000
6.67500000,-3633.000000	6.67500000,-3496.000000	6.67500000,-3220.000000		6.67500000,-3385.000000	6.67500000,-3440.000000	6.67500000,-3384.000000		6.67500000,-3410.000000	6.67500000,-2832.000000	6.67500000,1664.000000		6.67500000,-3430.000000	6.67500000,-3246.000000	6.67500000,-3067.000000		6.67500000,-3067.000000	6.67500000,-3136.000000	6.67500000,-3337.000000
6.68333333,-3621.000000	6.68333333,-3499.000000	6.68333333,-3223.000000		6.68333333,-3407.000000	6.68333333,-3440.000000	6.68333333,-3376.000000		6.68333333,-3414.000000	6.68333333,-2858.000000	6.68333333,1617.000000		6.68333333,-3437.000000	6.68333333,-3232.000000	6.68333333,-3068.000000		6.68333333,-3080.000000	6.68333333,-3139.000000	6.68333333,-3356.000000
6.69166667,-3633.000000	6.69166667,-3508.000000	6.69166667,-3219.000000		6.69166667,-3413.000000	6.69166667,-3446.000000	6.69166667,-3395.000000		6.69166667,-3423.000000	6.69166667,-2871.000000	6.69166667,1582.000000		6.69166667,-3436.000000	6.69166667,-3252.000000	6.69166667,-3094.000000		6.69166667,-3104.000000	6.69166667,-3158.000000	6.69166667,-3365.000000
6.70000000,-3662.000000	6.70000000,-3508.000000	6.70000000,-3238.000000		6.70000000,-3424.000000	6.70000000,-3450.000000	6.70000000,-3395.000000		6.70000000,-3424.000000	6.70000000,-2876.000000	6.70000000,1505.000000		6.70000000,-3446.000000	6.70000000,-3235.000000	6.70000000,-3081.000000		6.70000000,-3103.000000	6.70000000,-3163.000000	6.70000000,-3377.000000
6.70833333,-3663.000000	6.70833333,-3516.000000	6.70833333,-3240.000000		6.70833333,-3427.000000	6.70833333,-3458.000000	6.70833333,-3412.000000		6.70833333,-3436.000000	6.70833333,-2895.000000	6.70833333,1466.000000		6.70833333,-3446.000000	6.70833333,-3243.000000	6.70833333,-3098.000000		6.70833333,-3118.000000	6.70833333,-3178.000000	6.70833333,-3402.000000
6.71666667,-3665.000000	6.71666667,-3540.000000	6.71666667,-3247.000000		6.71666667,-3429.000000	6.71666667,-3454.000000	6.71666667,-3426.000000		6.71666667,-3439.000000	6.71666667,-2916.000000	6.71666667,1397.000000		6.71666667,-3462.000000	6.71666667,-3253.000000	6.71666667,-3108.000000		6.71666667,-3120.000000	6.71666667,-3194.000000	6.71666667,-3397.000000
6.72500000,-3667.000000	6.72500000,-3539.000000	6.72500000,-3252.000000		6.72500000,-3463.000000	6.72500000,-3472.000000	6.72500000,-3409.000000		6.72500000,-3447.000000	6.72500000,-2918.000000	6.72500000,1349.000000		6.72500000,-3472.000000	6.72500000,-3256.000000	6.72500000,-3120.000000		6.72500000,-3128.000000	6.72500000,-3187.000000	6.72500000,-3412.000000
6.73333333,-3681.000000	6.73333333,-3549.000000	6.73333333,-3263.000000		6.73333333,-3443.000000	6.73333333,-3491.000000	6.73333333,-3429.000000		6.73333333,-3453.000000	6.73333333,-2932.000000	6.73333333,1268.000000		6.73333333,-3459.000000	6.73333333,-3272.000000	6.73333333,-3117.000000		6.73333333,-3146.000000	6.73333333,-3197.000000	6.73333333,-3421.000000
6.74166667,-3681.000000	6.74166667,-3557.000000	6.74166667,-3275.000000		6.74166667,-3461.000000	6.74166667,-3505.000000	6.74166667,-3437.000000		6.74166667,-3462.000000	6.74166667,-2938.000000	6.74166667,1225.000000		6.74166667,-3489.000000	6.74166667,-3275.000000	6.74166667,-3122.000000		6.74166667,-3165.000000	6.74166667,-3213.000000	6.74166667,-3425.000000
6.75000000,-3689.000000	6.75000000,-3557.000000	6.75000000,-3289.000000		6.75000000,-3450.000000	6.75000000,-3527.000000	6.75000000,-3446.000000		6.75000000,-3456.000000	6.75000000,-2956.000000	6.75000000,1115.000000		6.75000000,-3480.000000	6.75000000,-3282.000000	6.75000000,-3130.000000		6.75000000,-3168.000000	6.75000000,-3206.000000	6.75000000,-3420.000000
6.75833333,-3673.000000	6.75833333,-3558.000000	6.75833333,-3294.000000		6.75833333,-3479.000000	6.75833333,-3525.000000	6.75833333,-3445.000000		6.75833333,-3461.000000	6.75833333,-2964.000000	6.75833333,1053.000000		6.75833333,-3479.000000	6.75833333,-3290.000000	6.75833333,-3126.000000		6.75833333,-3162.000000	6.75833333,-3231.000000	6.75833333,-3436.000000
6.76666667,-3700.000000	6.76666667,-3570.000000	6.76666667,-3316.000000		6.76666667,-3474.000000	6.76666667,-3521.000000	6.76666667,-3449.000000		6.76666667,-3469.000000	6.76666667,-2985.000000	6.76666667,976.000000		6.76666667,-3494.000000	6.76666667,-3297.000000	6.76666667,-3132.000000		6.76666667,-3186.000000	6.76666667,-3238.000000	6.76666667,-3428.000000
6.77500000,-3716.000000	6.77500000,-3560.000000	6.77500000,-3334.000000		6.77500000,-3491.000000	6.77500000,-3533.000000	6.77500000,-3460.000000		6.77500000,-3477.000000	6.77500000,-2993.000000	6.77500000,903.000000		6.77500000,-3480.000000	6.77500000,-3301.000000	6.77500000,-3148.000000		6.77500000,-3187.000000	6.77500000,-3241.000000	6.77500000,-3457.000000
6.78333333,-3716.000000	6.78333333,-3586.000000	6.78333333,-3334.000000		6.78333333,-3505.000000	6.78333333,-3537.000000	6.78333333,-3482.000000		6.78333333,-3497.000000	6.78333333,-3013.000000	6.78333333,801.000000		6.78333333,-3487.000000	6.78333333,-3311.000000	6.78333333,-3143.000000		6.78333333,-3209.000000	6.78333333,-3250.000000	6.78333333,-3454.000000
6.79166667,-3723.000000	6.79166667,-3600.000000	6.79166667,-3339.000000		6.79166667,-3519.000000	6.79166667,-3552.000000	6.79166667,-3473.000000		6.79166667,-3504.000000	6.79166667,-3023.000000	6.79166667,742.000000		6.79166667,-3508.000000	6.79166667,-3318.000000	6.79166667,-3160.000000		6.79166667,-3216.000000	6.79166667,-3263.000000	6.79166667,-3468.000000
6.80000000,-3728.000000	6.80000000,-3605.000000	6.80000000,-3355.000000		6.80000000,-3527.000000	6.80000000,-3550.000000	6.80000000,-3486.000000		6.80000000,-3496.000000	6.80000000,-3044.000000	6.80000000,618.000000		6.80000000,-3502.000000	6.80000000,-3331.000000	6.80000000,-3153.000000		6.80000000,-3204.000000	6.80000000,-3264.000000	6.80000000,-3460.000000
6.80833333,-3727.000000	6.80833333,-3605.000000	6.80833333,-3382.000000		6.80833333,-3543.000000	6.80833333,-3562.000000	6.80833333,-3514.000000		6.80833333,-3516.000000	6.80833333,-3041.000000	6.80833333,558.000000		6.80833333,-3502.000000	6.80833333,-3349.000000	6.80833333,-3167.000000		6.80833333,-3237.000000	6.80833333,-3276.000000	6.80833333,-3475.000000
6.81666667,-3750.000000	6.81666667,-3606.000000	6.81666667,-3406.000000		6.81666667,-3561.000000	6.81666667,-3572.000000	6.81666667,-3529.000000		6.81666667,-3526.000000	6.81666667,-3076.000000	6.81666667,447.000000		6.81666667,-3510.000000	6.81666667,-3352.000000	6.81666667,-3160.000000		6.81666667,-3225.000000	6.81666667,-3297.000000	6.81666667,-3487.000000
6.82500000,-3768.000000	6.82500000,-3623.000000	6.82500000,-3410.000000		6.82500000,-3571.000000	6.82500000,-3589.000000	6.82500000,-3524.000000		6.82500000,-3547.000000	6.82500000,-3096.000000	6.82500000,380.000000		6.82500000,-3513.000000	6.82500000,-3393.000000	6.82500000,-3164.000000		6.82500000,-3240.000000	6.82500000,-3317.000000	6.82500000,-3494.000000
6.83333333,-3767.000000	6.83333333,-3629.000000	6.83333333,-3433.000000		6.83333333,-3561.000000	6.83333333,-3591.000000	6.83333333,-3541.000000		6.83333333,-3535.000000	6.83333333,-3101.000000	6.83333333,271.000000		6.83333333,-3510.000000	6.83333333,-3373.000000	6.83333333,-3186.000000		6.83333333,-3247.000000	6.83333333,-3321.000000	6.83333333,-3505.000000
6.84166667,-3776.000000	6.84166667,-3640.000000	6.84166667,-3441.000000		6.84166667,-3575.000000	6.84166667,-3590.000000	6.84166667,-3546.000000		6.84166667,-3553.000000	6.84166667,-3114.000000	6.84166667,200.000000		6.84166667,-3508.000000	6.84166667,-3402.000000	6.84166667,-3198.000000		6.84166667,-3262.000000	6.84166667,-3325.000000	6.84166667,-3488.000000
6.85000000,-3768.000000	6.85000000,-3642.000000	6.85000000,-3449.000000		6.85000000,-3594.000000	6.85000000,-3614.000000	6.85000000,-3552.000000		6.85000000,-3556.000000	6.85000000,-3132.000000	6.85000000,70.000000		6.85000000,-3522.000000	6.85000000,-3401.000000	6.85000000,-3205.000000		6.85000000,-3269.000000	6.85000000,-3341.000000	6.85000000,-3508.000000
6.85833333,-3777.000000	6.85833333,-3668.000000	6.85833333,-3481.000000		6.85833333,-3612.000000	6.85833333,-3631.000000	6.85833333,-3584.000000		6.85833333,-3570.000000	6.85833333,-3147.000000	6.85833333,13.000000		6.85833333,-3525.000000	6.85833333,-3414.000000	6.85833333,-3214.000000		6.85833333,-3272.000000	6.85833333,-3365.000000	6.85833333,-3514.000000
6.86666667,-3785.000000	6.86666667,-3662.000000	6.86666667,-3489.000000		6.86666667,-3618.000000	6.86666667,-3641.000000	6.86666667,-3579.000000		6.86666667,-3591.000000	6.86666667,-3152.000000	6.86666667,-93.000000		6.86666667,-3528.000000	6.86666667,-3405.000000	6.86666667,-3235.000000		6.86666667,-3291.000000	6.86666667,-3349.000000	6.86666667,-3518.000000
6.87500000,-3801.000000	6.87500000,-3664.000000	6.87500000,-3501.000000		6.87500000,-3643.000000	6.87500000,-3648.000000	6.87500000,-3594.000000		6.87500000,-3601.000000	6.87500000,-3162.000000	6.87500000,-193.000000		6.87500000,-3520.000000	6.87500000,-3442.000000	6.87500000,-3252.000000		6.87500000,-3308.000000	6.87500000,-3366.000000	6.87500000,-3532.000000
6.88333333,-3819.000000	6.88333333,-3668.000000	6.88333333,-3520.000000		6.88333333,-3648.000000	6.88333333,-3665.000000	6.88333333,-3604.000000		6.88333333,-3616.000000	6.88333333,-3191.000000	6.88333333,-295.000000		6.88333333,-3535.000000	6.88333333,-3439.000000	6.88333333,-3247.000000		6.88333333,-3311.000000	6.88333333,-3360.000000	6.88333333,-3533.000000
6.89166667,-3823.000000	6.89166667,-3700.000000	6.89166667,-3526.000000		6.89166667,-3647.000000	6.89166667,-3674.000000	6.89166667,-3614.000000		6.89166667,-3625.000000	6.89166667,-3204.000000	6.89166667,-386.000000		6.89166667,-3550.000000	6.89166667,-3469.000000	6.89166667,-3269.000000		6.89166667,-3312.000000	6.89166667,-3398.000000	6.89166667,-3544.000000
6.90000000,-3829.000000	6.90000000,-3705.000000	6.90000000,-3521.000000		6.90000000,-3657.000000	6.90000000,-3693.000000	6.90000000,-3626.000000		6.90000000,-3636.000000	6.90000000,-3227.000000	6.90000000,-489.000000		6.90000000,-3548.000000	6.90000000,-3481.000000	6.90000000,-3279.000000		6.90000000,-3317.000000	6.90000000,-3408.000000	6.90000000,-3539.000000
6.90833333,-3846.000000	6.90833333,-3718.000000	6.90833333,-3542.000000		6.90833333,-3664.000000	6.90833333,-3697.000000	6.90833333,-3631.000000		6.90833333,-3634.000000	6.90833333,-3241.000000	6.90833333,-567.000000		6.90833333,-3560.000000	6.90833333,-3499.000000	6.90833333,-3306.000000		6.90833333,-3350.000000	6.90833333,-3420.000000	6.90833333,-3570.000000
6.91666667,-3832.000000	6.91666667,-3709.000000	6.91666667,-3564.000000		6.91666667,-3663.000000	6.91666667,-3728.000000	6.91666667,-3642.000000		6.91666667,-3655.000000	6.91666667,-3250.000000	6.91666667,-679.000000		6.91666667,-3570.000000	6.91666667,-3513.000000	6.91666667,-3299.000000		6.91666667,-3362.000000	6.91666667,-3423.000000	6.91666667,-3548.000000
6.92500000,-3850.000000	6.92500000,-3737.000000	6.92500000,-3582.000000		6.92500000,-3704.000000	6.92500000,-3734.000000	6.92500000,-3664.000000		6.92500000,-3651.000000	6.92500000,-3270.000000	6.92500000,-779.000000		6.92500000,-3578.000000	6.92500000,-3531.000000	6.92500000,-3334.000000		6.92500000,-3372.000000	6.92500000,-3444.000000	6.92500000,-3566.000000
6.93333333,-3854.000000	6.93333333,-3736.000000	6.93333333,-3591.000000		6.93333333,-3708.000000	6.93333333,-3741.000000	6.93333333,-3662.000000		6.93333333,-3671.000000	6.93333333,-3312.000000	6.93333333,-892.000000		6.93333333,-3575.000000	6.93333333,-3545.000000	6.93333333,-3350.000000		6.93333333,-3367.000000	6.93333333,-3458.000000	6.93333333,-3579.000000
6.94166667,-3855.000000	6.94166667,-3750.000000	6.94166667,-3599.000000		6.94166667,-3715.000000	6.94166667,-3754.000000	6.94166667,-3696.000000		6.94166667,-3699.000000	6.94166667,-3328.000000	6.94166667,-966.000000		6.94166667,-3588.000000	6.94166667,-3557.000000	6.94166667,-3356.000000		6.94166667,-3391.000000	6.94166667,-3461.000000	6.94166667,-3592.000000
6.95000000,-3877.000000	6.95000000,-3744.000000	6.95000000,-3609.000000		6.95000000,-3726.000000	6.95000000,-3763.000000	6.95000000,-3699.000000		6.95000000,-3702.000000	6.95000000,-3344.000000	6.95000000,-1089.000000		6.95000000,-3610.000000	6.95000000,-3566.000000	6.95000000,-3378.000000		6.95000000,-3404.000000	6.95000000,-3482.000000	6.95000000,-3593.000000
6.95833333,-3878.000000	6.95833333,-3747.000000	6.95833333,-3639.000000		6.95833333,-3744.000000	6.95833333,-3795.000000	6.95833333,-3697.000000		6.95833333,-3719.000000	6.95833333,-3347.000000	6.95833333,-1161.000000		6.95833333,-3620.000000	6.95833333,-3591.000000	6.95833333,-3418.000000		6.95833333,-3409.000000	6.95833333,-3506.000000	6.95833333,-3598.000000
6.96666667,-3879.000000	6.96666667,-3769.000000	6.96666667,-3656.000000		6.96666667,-3744.000000	6.96666667,-3790.000000	6.96666667,-3712.000000		6.96666667,-3715.000000	6.96666667,-3380.000000	6.96666667,-1263.000000		6.96666667,-3625.000000	6.96666667,-3584.000000	6.96666667,-3405.000000		6.96666667,-3429.000000	6.96666667,-3519.000000	6.96666667,-3624.000000
6.97500000,-3893.000000	6.97500000,-3778.000000	6.97500000,-3648.000000		6.97500000,-3744.000000	6.97500000,-3795.000000	6.97500000,-3712.000000		6.97500000,-3734.000000	6.97500000,-3383.000000	6.97500000,-1350.000000		6.97500000,-3635.000000	6.97500000,-3603.000000	6.97500000,-3410.000000		6.97500000,-3453.000000	6.97500000,-3521.000000	6.97500000,-3621.000000
6.98333333,-3890.000000	6.98333333,-3786.000000	6.98333333,-3672.000000		6.98333333,-3767.000000	6.98333333,-3818.000000	6.98333333,-3731.000000		6.98333333,-3757.000000	6.98333333,-3400.000000	6.98333333,-1471.000000		6.98333333,-3655.000000	6.98333333,-3625.000000	6.98333333,-3444.000000		6.98333333,-3462.000000	6.98333333,-3509.000000	6.98333333,-3644.000000
6.99166667,-3906.000000	6.99166667,-3792.000000	6.99166667,-3691.000000		6.99166667,-3773.000000	6.99166667,-3819.000000	6.99166667,-3755.000000		6.99166667,-3759.000000	6.99166667,-3404.000000	6.99166667,-1541.000000		6.99166667,-3668.000000	6.99166667,-3641.000000	6.99166667,-3468.000000		6.99166667,-3480.000000	6.99166667,-3526.000000	6.99166667,-3621.000000
7.00000000,-3931.000000	7.00000000,-3806.000000	7.00000000,-3705.000000		7.00000000,-3787.000000	7.00000000,-3829.000000	7.00000000,-3740.000000		7.00000000,-3757.000000	7.00000000,-3449.000000	7.00000000,-1645.000000		7.00000000,-3652.000000	7.00000000,-3651.000000	7.00000000,-3473.000000		7.00000000,-3482.000000	7.00000000,-3551.000000	7.00000000,-3650.000000
7.00833333,-3927.000000	7.00833333,-3804.000000	7.00833333,-3716.000000		7.00833333,-3797.000000	7.00833333,-3836.000000	7.00833333,-3770.000000		7.00833333,-3780.000000	7.00833333,-3447.000000	7.00833333,-1720.000000		7.00833333,-3684.000000	7.00833333,-3665.000000	7.00833333,-3492.000000		7.00833333,-3514.000000	7.00833333,-3563.000000	7.00833333,-3678.000000
7.01666667,-3942.000000	7.01666667,-3824.000000	7.01666667,-3743.000000		7.01666667,-3792.000000	7.01666667,-3845.000000	7.01666667,-3772.000000		7.01666667,-3779.000000	7.01666667,-3470.000000	7.01666667,-1831.000000		7.01666667,-3682.000000	7.01666667,-3658.000000	7.01666667,-3499.000000		7.01666667,-3494.000000	7.01666667,-3576.000000	7.01666667,-3679.000000
7.02500000,-3934.000000	7.02500000,-3829.000000	7.02500000,-3753.000000		7.02500000,-3812.000000	7.02500000,-3861.000000	7.02500000,-3784.000000		7.02500000,-3789.000000	7.02500000,-3493.000000	7.02500000,-1905.000000		7.02500000,-3690.000000	7.02500000,-3676.000000	7.02500000,-3509.000000		7.02500000,-3520.000000	7.02500000,-3587.000000	7.02500000,-3669.000000
7.03333333,-3941.000000	7.03333333,-3843.000000	7.03333333,-3764.000000		7.03333333,-3840.000000	7.03333333,-3888.000000	7.03333333,-3789.000000		7.03333333,-3803.000000	7.03333333,-3513.000000	7.03333333,-2004.000000		7.03333333,-3691.000000	7.03333333,-3710.000000	7.03333333,-3544.000000		7.03333333,-3529.000000	7.03333333,-3615.000000	7.03333333,-3676.000000
7.04166667,-3960.000000	7.04166667,-3833.000000	7.04166667,-3771.000000		7.04166667,-3830.000000	7.04166667,-3879.000000	7.04166667,-3797.000000		7.04166667,-3801.000000	7.04166667,-3536.000000	7.04166667,-2087.000000		7.04166667,-3718.000000	7.04166667,-3705.000000	7.04166667,-3559.000000		7.04166667,-3545.000000	7.04166667,-3627.000000	7.04166667,-3691.000000
7.05000000,-3978.000000	7.05000000,-3867.000000	7.05000000,-3780.000000		7.05000000,-3824.000000	7.05000000,-3898.000000	7.05000000,-3796.000000		7.05000000,-3803.000000	7.05000000,-3560.000000	7.05000000,-2162.000000		7.05000000,-3711.000000	7.05000000,-3713.000000	7.05000000,-3585.000000		7.05000000,-3569.000000	7.05000000,-3636.000000	7.05000000,-3688.000000
7.05833333,-3957.000000	7.05833333,-3867.000000	7.05833333,-3791.000000		7.05833333,-3852.000000	7.05833333,-3908.000000	7.05833333,-3812.000000		7.05833333,-3820.000000	7.05833333,-3560.000000	7.05833333,-2239.000000		7.05833333,-3744.000000	7.05833333,-3716.000000	7.05833333,-3607.000000		7.05833333,-3577.000000	7.05833333,-3651.000000	7.05833333,-3704.000000
7.06666667,-3972.000000	7.06666667,-3878.000000	7.06666667,-3802.000000		7.06666667,-3852.000000	7.06666667,-3905.000000	7.06666667,-3823.000000		7.06666667,-3815.000000	7.06666667,-3579.000000	7.06666667,-2336.000000		7.06666667,-3721.000000	7.06666667,-3727.000000	7.06666667,-3615.000000		7.06666667,-3575.000000	7.06666667,-3663.000000	7.06666667,-3711.000000
7.07500000,-3986.000000	7.07500000,-3881.000000	7.07500000,-3798.000000		7.07500000,-3862.000000	7.07500000,-3921.000000	7.07500000,-3828.000000		7.07500000,-3826.000000	7.07500000,-3581.000000	7.07500000,-2384.000000		7.07500000,-3758.000000	7.07500000,-3745.000000	7.07500000,-3626.000000		7.07500000,-3591.000000	7.07500000,-3668.000000	7.07500000,-3734.000000
7.08333333,-3988.000000	7.08333333,-3880.000000	7.08333333,-3839.000000		7.08333333,-3862.000000	7.08333333,-3923.000000	7.08333333,-3838.000000		7.08333333,-3845.000000	7.08333333,-3631.000000	7.08333333,-2469.000000		7.08333333,-3756.000000	7.08333333,-3769.000000	7.08333333,-3636.000000		7.08333333,-3599.000000	7.08333333,-3697.000000	7.08333333,-3717.000000
7.09166667,-3993.000000	7.09166667,-3898.000000	7.09166667,-3823.000000		7.09166667,-3878.000000	7.09166667,-3929.000000	7.09166667,-3845.000000		7.09166667,-3847.000000	7.09166667,-3632.000000	7.09166667,-2510.000000		7.09166667,-3764.000000	7.09166667,-3774.000000	7.09166667,-3664.000000		7.09166667,-3631.000000	7.09166667,-3695.000000	7.09166667,-3731.000000
7.10000000,-3989.000000	7.10000000,-3896.000000	7.10000000,-3851.000000		7.10000000,-3881.000000	7.10000000,-3949.000000	7.10000000,-3858.000000		7.10000000,-3872.000000	7.10000000,-3651.000000	7.10000000,-2588.000000		7.10000000,-3769.000000	7.10000000,-3782.000000	7.10000000,-3683.000000		7.10000000,-3642.000000	7.10000000,-3710.000000	7.10000000,-3748.000000
7.10833333,-3986.000000	7.10833333,-3909.000000	7.10833333,-3846.000000		7.10833333,-3892.000000	7.10833333,-3950.000000	7.10833333,-3870.000000		7.10833333,-3851.000000	7.10833333,-3663.000000	7.10833333,-2640.000000		7.10833333,-3783.000000	7.10833333,-3777.000000	7.10833333,-3690.000000		7.10833333,-3649.000000	7.10833333,-3705.000000	7.10833333,-3730.000000
7.11666667,-4024.000000	7.11666667,-3913.000000	7.11666667,-3859.000000		7.11666667,-3896.000000	7.11666667,-3964.000000	7.11666667,-3862.000000		7.11666667,-3864.000000	7.11666667,-3682.000000	7.11666667,-2718.000000		7.11666667,-3767.000000	7.11666667,-3798.000000	7.11666667,-3690.000000		7.11666667,-3664.000000	7.11666667,-3736.000000	7.11666667,-3767.000000
7.12500000,-4006.000000	7.12500000,-3913.000000	7.12500000,-3864.000000		7.12500000,-3901.000000	7.12500000,-3972.000000	7.12500000,-3864.000000		7.12500000,-3879.000000	7.12500000,-3710.000000	7.12500000,-2740.000000		7.12500000,-3790.000000	7.12500000,-3802.000000	7.12500000,-3712.000000		7.12500000,-3688.000000	7.12500000,-3742.000000	7.12500000,-3752.000000
7.13333333,-4014.000000	7.13333333,-3912.000000	7.13333333,-3875.000000		7.13333333,-3900.000000	7.13333333,-3970.000000	7.13333333,-3894.000000		7.13333333,-3870.000000	7.13333333,-3703.000000	7.13333333,-2825.000000		7.13333333,-3789.000000	7.13333333,-3800.000000	7.13333333,-3728.000000		7.13333333,-3692.000000	7.13333333,-3753.000000	7.13333333,-3771.000000
7.14166667,-4031.000000	7.14166667,-3923.000000	7.14166667,-3889.000000		7.14166667,-3893.000000	7.14166667,-3968.000000	7.14166667,-3895.000000		7.14166667,-3888.000000	7.14166667,-3721.000000	7.14166667,-2865.000000		7.14166667,-3801.000000	7.14166667,-3815.000000	7.14166667,-3744.000000		7.14166667,-3699.000000	7.14166667,-3766.000000	7.14166667,-3791.000000
7.15000000,-4024.000000	7.15000000,-3938.000000	7.15000000,-3901.000000		7.15000000,-3910.000000	7.15000000,-3983.000000	7.15000000,-3896.000000		7.15000000,-3890.000000	7.15000000,-3713.000000	7.15000000,-2920.000000		7.15000000,-3804.000000	7.15000000,-3812.000000	7.15000000,-3748.000000		7.15000000,-3707.000000	7.15000000,-3778.000000	7.15000000,-3771.000000
7.15833333,-4026.000000	7.15833333,-3944.000000	7.15833333,-3904.000000		7.15833333,-3920.000000	7.15833333,-3985.000000	7.15833333,-3905.000000		7.15833333,-3912.000000	7.15833333,-3744.000000	7.15833333,-2954.000000		7.15833333,-3812.000000	7.15833333,-3823.000000	7.15833333,-3766.000000		7.15833333,-3721.000000	7.15833333,-3773.000000	7.15833333,-3766.000000
7.16666667,-4017.000000	7.16666667,-3953.000000	7.16666667,-3916.000000		7.16666667,-3919.000000	7.16666667,-3983.000000	7.16666667,-3909.000000		7.16666667,-3904.000000	7.16666667,-3744.000000	7.16666667,-2999.000000		7.16666667,-3811.000000	7.16666667,-3823.000000	7.16666667,-3759.000000		7.16666667,-3731.000000	7.16666667,-3798.000000	7.16666667,-3780.000000
7.17500000,-4035.000000	7.17500000,-3962.000000	7.17500000,-3914.000000		7.17500000,-3908.000000	7.17500000,-3997.000000	7.17500000,-3911.000000		7.17500000,-3899.000000	7.17500000,-3741.000000	7.17500000,-3029.000000		7.17500000,-3823.000000	7.17500000,-3824.000000	7.17500000,-3789.000000		7.17500000,-3739.000000	7.17500000,-3799.000000	7.17500000,-3794.000000
7.18333333,-4028.000000	7.18333333,-3952.000000	7.18333333,-3933.000000		7.18333333,-3911.000000	7.18333333,-3984.000000	7.18333333,-3907.000000		7.18333333,-3904.000000	7.18333333,-3749.000000	7.18333333,-3068.000000		7.18333333,-3821.000000	7.18333333,-3827.000000	7.18333333,-3786.000000		7.18333333,-3740.000000	7.18333333,-3800.000000	7.18333333,-3795.000000
7.19166667,-4044.000000	7.19166667,-3956.000000	7.19166667,-3929.000000		7.19166667,-3914.000000	7.19166667,-3991.000000	7.19166667,-3895.000000		7.19166667,-3869.000000	7.19166667,-3741.000000	7.19166667,-3082.000000		7.19166667,-3831.000000	7.19166667,-3837.000000	7.19166667,-3798.000000		7.19166667,-3746.000000	7.19166667,-3809.000000	7.19166667,-3775.000000
7.20000000,-4042.000000	7.20000000,-3947.000000	7.20000000,-3935.000000		7.20000000,-3912.000000	7.20000000,-3981.000000	7.20000000,-3911.000000		7.20000000,-3883.000000	7.20000000,-3725.000000	7.20000000,-3117.000000		7.20000000,-3830.000000	7.20000000,-3820.000000	7.20000000,-3802.000000		7.20000000,-3752.000000	7.20000000,-3798.000000	7.20000000,-3785.000000
7.20833333,-4043.000000	7.20833333,-3963.000000	7.20833333,-3933.000000		7.20833333,-3902.000000	7.20833333,-3964.000000	7.20833333,-3919.000000		7.20833333,-3874.000000	7.20833333,-3722.000000	7.20833333,-3126.000000		7.20833333,-3812.000000	7.20833333,-3826.000000	7.20833333,-3797.000000		7.20833333,-3734.000000	7.20833333,-3792.000000	7.20833333,-3790.000000
7.21666667,-4033.000000	7.21666667,-3949.000000	7.21666667,-3939.000000		7.21666667,-3882.000000	7.21666667,-3933.000000	7.21666667,-3893.000000		7.21666667,-3839.000000	7.21666667,-3687.000000	7.21666667,-3124.000000		7.21666667,-3824.000000	7.21666667,-3803.000000	7.21666667,-3795.000000		7.21666667,-3764.000000	7.21666667,-3794.000000	7.21666667,-3789.000000
7.22500000,-4046.000000	7.22500000,-3959.000000	7.22500000,-3952.000000		7.22500000,-3844.000000	7.22500000,-3914.000000	7.22500000,-3882.000000		7.22500000,-3810.000000	7.22500000,-3654.000000	7.22500000,-3124.000000		7.22500000,-3826.000000	7.22500000,-3772.000000	7.22500000,-3792.000000		7.22500000,-3739.000000	7.22500000,-3792.000000	7.22500000,-3774.000000
7.23333333,-4028.000000	7.23333333,-3944.000000	7.23333333,-3963.000000		7.23333333,-3828.000000	7.23333333,-3865.000000	7.23333333,-3861.000000		7.23333333,-3762.000000	7.23333333,-3578.000000	7.23333333,-3120.000000		7.23333333,-3792.000000	7.23333333,-3779.000000	7.23333333,-3782.000000		7.23333333,-3744.000000	7.23333333,-3759.000000	7.23333333,-3752.000000
7.24166667,-4022.000000	7.24166667,-3952.000000	7.24166667,-3955.000000		7.24166667,-3772.000000	7.24166667,-3815.000000	7.24166667,-3831.000000		7.24166667,-3726.000000	7.24166667,-3521.000000	7.24166667,-3091.000000		7.24166667,-3783.000000	7.24166667,-3722.000000	7.24166667,-3753.000000		7.24166667,-3715.000000	7.24166667,-3738.000000	7.24166667,-3725.000000
7.25000000,-3988.000000	7.25000000,-3927.000000	7.25000000,-3946.000000		7.25000000,-3738.000000	7.25000000,-3743.000000	7.25000000,-3789.000000		7.25000000,-3647.000000	7.25000000,-3393.000000	7.25000000,-3008.000000		7.25000000,-3759.000000	7.25000000,-3675.000000	7.25000000,-3755.000000		7.25000000,-3697.000000	7.25000000,-3701.000000	7.25000000,-3690.000000
7.25833333,-3978.000000	7.25833333,-3918.000000	7.25833333,-3965.000000		7.25833333,-3630.000000	7.25833333,-3679.000000	7.25833333,-3729.000000		7.25833333,-3555.000000	7.25833333,-3278.000000	7.25833333,-2936.000000		7.25833333,-3712.000000	7.25833333,-3569.000000	7.25833333,-3697.000000		7.25833333,-3660.000000	7.25833333,-3639.000000	7.25833333,-3620.000000
7.26666667,-3935.000000	7.26666667,-3879.000000	7.26666667,-3964.000000		7.26666667,-3536.000000	7.26666667,-3542.000000	7.26666667,-3681.000000		7.26666667,-3386.000000	7.26666667,-3079.000000	7.26666667,-2802.000000		7.26666667,-3657.000000	7.26666667,-3485.000000	7.26666667,-3651.000000		7.26666667,-3606.000000	7.26666667,-3589.000000	7.26666667,-3555.000000
7.27500000,-3888.000000	7.27500000,-3841.000000	7.27500000,-3948.000000		7.27500000,-3384.000000	7.27500000,-3424.000000	7.27500000,-3579.000000		7.27500000,-3244.000000	7.27500000,-2889.000000	7.27500000,-2661.000000		7.27500000,-3563.000000	7.27500000,-3343.000000	7.27500000,-3537.000000		7.27500000,-3513.000000	7.27500000,-3454.000000	7.27500000,-3425.000000
7.28333333,-3819.000000	7.28333333,-3782.000000	7.28333333,-3928.000000		7.28333333,-3244.000000	7.28333333,-3185.000000	7.28333333,-3478.000000		7.28333333,-2988.000000	7.28333333,-2542.000000	7.28333333,-2443.000000		7.28333333,-3485.000000	7.28333333,-3195.000000	7.28333333,-3462.000000		7.28333333,-3432.000000	7.28333333,-3340.000000	7.28333333,-3324.000000
7.29166667,-3769.000000	7.29166667,-3731.000000	7.29166667,-3914.000000		7.29166667,-2983.000000	7.29166667,-3000.000000	7.29166667,-3306.000000		7.29166667,-2749.000000	7.29166667,-2266.000000	7.29166667,-2204.000000		7.29166667,-3343.000000	7.29166667,-2946.000000	7.29166667,-3294.000000		7.29166667,-3269.000000	7.29166667,-3146.000000	7.29166667,-3116.000000
7.30000000,-3637.000000	7.30000000,-3629.000000	7.30000000,-3874.000000		7.30000000,-2765.000000	7.30000000,-2650.000000	7.30000000,-3143.000000		7.30000000,-2322.000000	7.30000000,-1726.000000	7.30000000,-1806.000000		7.30000000,-3191.000000	7.30000000,-2724.000000	7.30000000,-3144.000000		7.30000000,-3147.000000	7.30000000,-2962.000000	7.30000000,-2924.000000
7.30833333,-3525.000000	7.30833333,-3542.000000	7.30833333,-3842.000000		7.30833333,-2356.000000	7.30833333,-2357.000000	7.30833333,-2864.000000		7.30833333,-1977.000000	7.30833333,-1315.000000	7.30833333,-1488.000000		7.30833333,-2931.000000	7.30833333,-2320.000000	7.30833333,-2878.000000		7.30833333,-2862.000000	7.30833333,-2619.000000	7.30833333,-2568.000000
7.31666667,-3323.000000	7.31666667,-3380.000000	7.31666667,-3764.000000		7.31666667,-2033.000000	7.31666667,-1850.000000	7.31666667,-2637.000000		7.31666667,-1329.000000	7.31666667,-554.000000	7.31666667,-888.000000		7.31666667,-2704.000000	7.31666667,-1996.000000	7.31666667,-2633.000000		7.31666667,-2634.000000	7.31666667,-2330.000000	7.31666667,-2291.000000
7.32500000,-3146.000000	7.32500000,-3224.000000	7.32500000,-3727.000000		7.32500000,-1432.000000	7.32500000,-1426.000000	7.32500000,-2174.000000		7.32500000,-823.000000	7.32500000,40.000000	7.32500000,-408.000000		7.32500000,-2303.000000	7.32500000,-1412.000000	7.32500000,-2208.000000		7.32500000,-2206.000000	7.32500000,-1797.000000	7.32500000,-1745.000000
7.33333333,-2841.000000	7.33333333,-2971.000000	7.33333333,-3598.000000		7.33333333,-963.000000	7.33333333,-693.000000	7.33333333,-1837.000000		7.33333333,85.000000	7.33333333,1085.000000	7.33333333,481.000000		7.33333333,-1962.000000	7.33333333,-954.000000	7.33333333,-1834.000000		7.33333333,-1844.000000	7.33333333,-1385.000000	7.33333333,-1312.000000
7.34166667,-2571.000000	7.34166667,-2734.000000	7.34166667,-3497.000000		7.34166667,-106.000000	7.34166667,-129.000000	7.34166667,-1195.000000		7.34166667,800.000000	7.34166667,1885.000000	7.34166667,1154.000000		7.34166667,-1335.000000	7.34166667,-112.000000	7.34166667,-1178.000000		7.34166667,-1190.000000	7.34166667,-614.000000	7.34166667,-532.000000
7.35000000,-2135.000000	7.35000000,-2355.000000	7.35000000,-3309.000000		7.35000000,533.000000	7.35000000,844.000000	7.35000000,-704.000000		7.35000000,2053.000000	7.35000000,3273.000000	7.35000000,2355.000000		7.35000000,-863.000000	7.35000000,509.000000	7.35000000,-653.000000		7.35000000,-664.000000	7.35000000,-5.000000	7.35000000,76.000000
7.35833333,-1765.000000	7.35833333,-2011.000000	7.35833333,-3144.000000		7.35833333,1680.000000	7.35833333,1585.000000	7.35833333,219.000000		7.35833333,3035.000000	7.35833333,4330.000000	7.35833333,3278.000000		7.35833333,11.000000	7.35833333,1630.000000	7.35833333,290.000000		7.35833333,317.000000	7.35833333,1056.000000	7.35833333,1218.000000
7.36666667,-1110.000000	7.36666667,-1443.000000	7.36666667,-2849.000000		7.36666667,2544.000000	7.36666667,2861.000000	7.36666667,905.000000		7.36666667,4692.000000	7.36666667,6129.000000	7.36666667,4863.000000		7.36666667,725.000000	7.36666667,2492.000000	7.36666667,1028.000000		7.36666667,1047.000000	7.36666667,1906.000000	7.36666667,2079.000000
7.37500000,-627.000000	7.37500000,-1023.000000	7.37500000,-2605.000000		7.37500000,4037.000000	7.37500000,3840.000000	7.37500000,2098.000000		7.37500000,5959.000000	7.37500000,7438.000000	7.37500000,6071.000000		7.37500000,1925.000000	7.37500000,3980.000000	7.37500000,2315.000000		7.37500000,2375.000000	7.37500000,3351.000000	7.37500000,3581.000000
7.38333333,254.000000	7.38333333,-249.000000	7.38333333,-2179.000000		7.38333333,5144.000000	7.38333333,5446.000000	7.38333333,3021.000000		7.38333333,8097.000000	7.38333333,9660.000000	7.38333333,8082.000000		7.38333333,2871.000000	7.38333333,5062.000000	7.38333333,3325.000000		7.38333333,3376.000000	7.38333333,4447.000000	7.38333333,4735.000000
7.39166667,927.000000	7.39166667,358.000000	7.39166667,-1814.000000		7.39166667,7018.000000	7.39166667,6652.000000	7.39166667,4558.000000		7.39166667,9672.000000	7.39166667,11260.000000	7.39166667,9590.000000		7.39166667,4479.000000	7.39166667,6926.000000	7.39166667,5031.000000		7.39166667,5122.000000	7.39166667,6340.000000	7.39166667,6715.000000
7.40000000,2036.000000	7.40000000,1354.000000	7.40000000,-1194.000000		7.40000000,8399.000000	7.40000000,8576.000000	7.40000000,5712.000000		7.40000000,12310.000000	7.40000000,13883.000000	7.40000000,12062.000000		7.40000000,5689.000000	7.40000000,8276.000000	7.40000000,6327.000000		7.40000000,6461.000000	7.40000000,7731.000000	7.40000000,8196.000000
7.40833333,2923.000000	7.40833333,2116.000000	7.40833333,-714.000000		7.40833333,10659.000000	7.40833333,9992.000000	7.40833333,7654.000000		7.40833333,14223.000000	7.40833333,15787.000000	7.40833333,13856.000000		7.40833333,7750.000000	7.40833333,10514.000000	7.40833333,8516.000000		7.40833333,8710.000000	7.40833333,10060.000000	7.40833333,10685.000000
7.41666667,4326.000000	7.41666667,3411.000000	7.41666667,152.000000		7.41666667,12314.000000	7.41666667,12297.000000	7.41666667,9088.000000		7.41666667,17332.000000	7.41666667,18802.000000	7.41666667,16796.000000		7.41666667,9289.000000	7.41666667,12152.000000	7.41666667,10141.000000		7.41666667,10391.000000	7.41666667,11792.000000	7.41666667,12524.000000
7.42500000,5373.000000	7.42500000,4361.000000	7.42500000,792.000000		7.42500000,14970.000000	7.42500000,13900.000000	7.42500000,11427.000000		7.42500000,19569.000000	7.42500000,20953.000000	7.42500000,18879.000000		7.42500000,11819.000000	7.42500000,14799.000000	7.42500000,12821.000000		7.42500000,13188.000000	7.42500000,14593.000000	7.42500000,15543.000000
7.43333333,7117.000000	7.43333333,5914.000000	7.43333333,1885.000000		7.43333333,16862.000000	7.43333333,16486.000000	7.43333333,13102.000000		7.43333333,23157.000000	7.43333333,24281.000000	7.43333333,22229.000000		7.43333333,13673.000000	7.43333333,16659.000000	7.43333333,14801.000000		7.43333333,15205.000000	7.43333333,16610.000000	7.43333333,17743.000000
7.44166667,8348.000000	7.44166667,7065.000000	7.44166667,2735.000000		7.44166667,19904.000000	7.44166667,18278.000000	7.44166667,15835.000000		7.44166667,25671.000000	7.44166667,26606.000000	7.44166667,24602.000000		7.44166667,16689.000000	7.44166667,19651.000000	7.44166667,18013.000000		7.44166667,18542.000000	7.44166667,19899.000000	7.44166667,21293.000000
7.45000000,10374.000000	7.45000000,8907.000000	7.45000000,4144.000000		7.45000000,21996.000000	7.45000000,21101.000000	7.45000000,17778.000000		7.45000000,29642.000000	7.45000000,30200.000000	7.45000000,28267.000000		7.45000000,18854.000000	7.45000000,21744.000000	7.45000000,20311.000000		7.45000000,20935.000000	7.45000000,22202.000000	7.45000000,23830.000000
7.45833333,11798.000000	7.45833333,10244.000000	7.45833333,5179.000000		7.45833333,25304.000000	7.45833333,23036.000000	7.45833333,20862.000000		7.45833333,32379.000000	7.45833333,32653.000000	7.45833333,30831.000000		7.45833333,22304.000000	7.45833333,25017.000000	7.45833333,23979.000000		7.45833333,24781.000000	7.45833333,25873.000000	7.45833333,27840.000000
7.46666667,14067.000000	7.46666667,12335.000000	7.46666667,6896.000000		7.46666667,27562.000000	7.46666667,26012.000000	7.46666667,23011.000000		7.46666667,36603.000000	7.46666667,36345.000000	7.46666667,34740.000000		7.46666667,24730.000000	7.46666667,27252.000000	7.46666667,26593.000000		7.46666667,27480.000000	7.46666667,28444.000000	7.46666667,30674.000000
7.47500000,15669.000000	7.47500000,13828.000000	7.47500000,8136.000000		7.47500000,31039.000000	7.47500000,28007.000000	7.47500000,26351.000000		7.47500000,39477.000000	7.47500000,38831.000000	7.47500000,37418.000000		7.47500000,28604.000000	7.47500000,30711.000000	7.47500000,30689.000000		7.47500000,31740.000000	7.47500000,32449.000000	7.47500000,35067.000000
7.48333333,18149.000000	7.48333333,16170.000000	7.48333333,10167.000000		7.48333333,33406.000000	7.48333333,31041.000000	7.48333333,28650.000000		7.48333333,43848.000000	7.48333333,42506.000000	7.48333333,41432.000000		7.48333333,31265.000000	7.48333333,33041.000000	7.48333333,33543.000000		7.48333333,34741.000000	7.48333333,35172.000000	7.48333333,38110.000000
7.49166667,19861.000000	7.49166667,17786.000000	7.49166667,11596.000000		7.49166667,36939.000000	7.49166667,33011.000000	7.49166667,32205.000000		7.49166667,46734.000000	7.49166667,44928.000000	7.49166667,44131.000000		7.49166667,35380.000000	7.49166667,36543.000000	7.49166667,37935.000000		7.49166667,39324.000000	7.49166667,39345.000000	7.49166667,42784.000000
7.50000000,22478.000000	7.50000000,20294.000000	7.50000000,13925.000000		7.50000000,39315.000000	7.50000000,36000.000000	7.50000000,34545.000000		7.50000000,51057.000000	7.50000000,48401.000000	7.50000000,48081.000000		7.50000000,38186.000000	7.50000000,38879.000000	7.50000000,40946.000000		7.50000000,42467.000000	7.50000000,42169.000000	7.50000000,45933.000000
7.50833333,24242.000000	7.50833333,21970.000000	7.50833333,15545.000000		7.50833333,42786.000000	7.50833333,37906.000000	7.50833333,38155.000000		7.50833333,53857.000000	7.50833333,50632.000000	7.50833333,50672.000000		7.50833333,42431.000000	7.50833333,42305.000000	7.50833333,45486.000000		7.50833333,47265.000000	7.50833333,46418.000000	7.50833333,50694.000000
7.51666667,26919.000000	7.51666667,24536.000000	7.51666667,18095.000000		7.51666667,45027.000000	7.51666667,40649.000000	7.51666667,40524.000000		7.51666667,57954.000000	7.51666667,53820.000000	7.51666667,54427.000000		7.51666667,45287.000000	7.51666667,44527.000000	7.51666667,48550.000000		7.51666667,50492.000000	7.51666667,49180.000000	7.51666667,53851.000000
7.52500000,28715.000000	7.52500000,26279.000000	7.52500000,19854.000000		7.52500000,48304.000000	7.52500000,42391.000000	7.52500000,44055.000000		7.52500000,60555.000000	7.52500000,55759.000000	7.52500000,56816.000000		7.52500000,49539.000000	7.52500000,47718.000000	7.52500000,53073.000000		7.52500000,55290.000000	7.52500000,53329.000000	7.52500000,58562.000000
7.53333333,31312.000000	7.53333333,28807.000000	7.53333333,22569.000000		7.53333333,50374.000000	7.53333333,44863.000000	7.53333333,46337.000000		7.53333333,64245.000000	7.53333333,58448.000000	7.53333333,60181.000000		7.53333333,52307.000000	7.53333333,49755.000000	7.53333333,56052.000000		7.53333333,58488.000000	7.53333333,55994.000000	7.53333333,61601.000000
7.54166667,33045.000000	7.54166667,30501.000000	7.54166667,24420.000000		7.54166667,53315.000000	7.54166667,46376.000000	7.54166667,49611.000000		7.54166667,66514.000000	7.54166667,60081.000000	7.54166667,62283.000000		7.54166667,56373.000000	7.54166667,52618.000000	7.54166667,60367.000000		7.54166667,63147.000000	7.54166667,59832.000000	7.54166667,66062.000000
7.55000000,35501.000000	7.55000000,32950.000000	7.55000000,27224.000000		7.55000000,55111.000000	7.55000000,48443.000000	7.55000000,51726.000000		7.55000000,69643.000000	7.55000000,62179.000000	7.55000000,65124.000000		7.55000000,58962.000000	7.55000000,54370.000000	7.55000000,63171.000000		7.55000000,66142.000000	7.55000000,62259.000000	7.55000000,68870.000000
7.55833333,37088.000000	7.55833333,34528.000000	7.55833333,29099.000000		7.55833333,57574.000000	7.55833333,49663.000000	7.55833333,54663.000000		7.55833333,71511.000000	7.55833333,63373.000000	7.55833333,66830.000000		7.55833333,62655.000000	7.55833333,56739.000000	7.55833333,67126.000000		7.55833333,70466.000000	7.55833333,65673.000000	7.55833333,72893.000000
7.56666667,39314.000000	7.56666667,36769.000000	7.56666667,31851.000000		7.56666667,59032.000000	7.56666667,51258.000000	7.56666667,56478.000000		7.56666667,73941.000000	7.56666667,64847.000000	7.56666667,69029.000000		7.56666667,64970.000000	7.56666667,58150.000000	7.56666667,69583.000000		7.56666667,73182.000000	7.56666667,67762.000000	7.56666667,75380.000000
7.57500000,40693.000000	7.57500000,38202.000000	7.57500000,33691.000000		7.57500000,60957.000000	7.57500000,52141.000000	7.57500000,58944.000000		7.57500000,75331.000000	7.57500000,65552.000000	7.57500000,70271.000000		7.57500000,68138.000000	7.57500000,59953.000000	7.57500000,72995.000000		7.57500000,76995.000000	7.57500000,70623.000000	7.57500000,78805.000000
7.58333333,42568.000000	7.58333333,40133.000000	7.58333333,36349.000000		7.58333333,62020.000000	7.58333333,53161.000000	7.58333333,60424.000000		7.58333333,76987.000000	7.58333333,66341.000000	7.58333333,71767.000000		7.58333333,70054.000000	7.58333333,60950.000000	7.58333333,75066.000000		7.58333333,79303.000000	7.58333333,72318.000000	7.58333333,80850.000000
7.59166667,43710.000000	7.59166667,41328.000000	7.59166667,38049.000000		7.59166667,63327.000000	7.59166667,53700.000000	7.59166667,62330.000000		7.59166667,77838.000000	7.59166667,66607.000000	7.59166667,72537.000000		7.59166667,72594.000000	7.59166667,62131.000000	7.59166667,77811.000000		7.59166667,82493.000000	7.59166667,74522.000000	7.59166667,83548.000000
7.60000000,45173.000000	7.60000000,42924.000000	7.60000000,40476.000000		7.60000000,63964.000000	7.60000000,54179.000000	7.60000000,63395.000000		7.60000000,78687.000000	7.60000000,66654.000000	7.60000000,73291.000000		7.60000000,74061.000000	7.60000000,62708.000000	7.60000000,79377.000000		7.60000000,84337.000000	7.60000000,75750.000000	7.60000000,85074.000000
7.60833333,46020.000000	7.60833333,43825.000000	7.60833333,42025.000000		7.60833333,64598.000000	7.60833333,54337.000000	7.60833333,64683.000000		7.60833333,78989.000000	7.60833333,66472.000000	7.60833333,73537.000000		7.60833333,75864.000000	7.60833333,63224.000000	7.60833333,81327.000000		7.60833333,86731.000000	7.60833333,77217.000000	7.60833333,86986.000000
7.61666667,47078.000000	7.61666667,45013.000000	7.61666667,44130.000000		7.61666667,64827.000000	7.61666667,54301.000000	7.61666667,65314.000000		7.61666667,79037.000000	7.61666667,65871.000000	7.61666667,73546.000000		7.61666667,76817.000000	7.61666667,63365.000000	7.61666667,82368.000000		7.61666667,88062.000000	7.61666667,77959.000000	7.61666667,87968.000000
7.62500000,47600.000000	7.62500000,45654.000000	7.62500000,45416.000000		7.62500000,64811.000000	7.62500000,54104.000000	7.62500000,65951.000000		7.62500000,78808.000000	7.62500000,65264.000000	7.62500000,73312.000000		7.62500000,77865.000000	7.62500000,63241.000000	7.62500000,83470.000000		7.62500000,89642.000000	7.62500000,78686.000000	7.62500000,89043.000000
7.63333333,48186.000000	7.63333333,46366.000000	7.63333333,47153.000000		7.63333333,64602.000000	7.63333333,53552.000000	7.63333333,66158.000000		7.63333333,78067.000000	7.63333333,64040.000000	7.63333333,72597.000000		7.63333333,78276.000000	7.63333333,62966.000000	7.63333333,83928.000000		7.63333333,90380.000000	7.63333333,78914.000000	7.63333333,89466.000000
7.64166667,48400.000000	7.64166667,46700.000000	7.64166667,48162.000000		7.64166667,63986.000000	7.64166667,53015.000000	7.64166667,66117.000000		7.64166667,77358.000000	7.64166667,63069.000000	7.64166667,71913.000000		7.64166667,78529.000000	7.64166667,62234.000000	7.64166667,84166.000000		7.64166667,91102.000000	7.64166667,78910.000000	7.64166667,89682.000000
7.65000000,48488.000000	7.65000000,46960.000000	7.65000000,49436.000000		7.65000000,63379.000000	7.65000000,51984.000000	7.65000000,65878.000000		7.65000000,75930.000000	7.65000000,61353.000000	7.65000000,70567.000000		7.65000000,78417.000000	7.65000000,61563.000000	7.65000000,84081.000000		7.65000000,91281.000000	7.65000000,78655.000000	7.65000000,89556.000000
7.65833333,48390.000000	7.65833333,46952.000000	7.65833333,50112.000000		7.65833333,62204.000000	7.65833333,51169.000000	7.65833333,65240.000000		7.65833333,74798.000000	7.65833333,60050.000000	7.65833333,69462.000000		7.65833333,77898.000000	7.65833333,60302.000000	7.65833333,83516.000000		7.65833333,91176.000000	7.65833333,77919.000000	7.65833333,88969.000000
7.66666667,48030.000000	7.66666667,46796.000000	7.66666667,50918.000000		7.66666667,61267.000000	7.66666667,49753.000000	7.66666667,64634.000000		7.66666667,72754.000000	7.66666667,57915.000000	7.66666667,67584.000000		7.66666667,77292.000000	7.66666667,59294.000000	7.66666667,82897.000000		7.66666667,90803.000000	7.66666667,77233.000000	7.66666667,88311.000000
7.67500000,47650.000000	7.67500000,46522.000000	7.67500000,51271.000000		7.67500000,59635.000000	7.67500000,48705.000000	7.67500000,63425.000000		7.67500000,71265.000000	7.67500000,56379.000000	7.67500000,66145.000000		7.67500000,76095.000000	7.67500000,57563.000000	7.67500000,81572.000000		7.67500000,89875.000000	7.67500000,75888.000000	7.67500000,87007.000000
7.68333333,46878.000000	7.68333333,45922.000000	7.68333333,51585.000000		7.68333333,58377.000000	7.68333333,46956.000000	7.68333333,62438.000000		7.68333333,68744.000000	7.68333333,53939.000000	7.68333333,63810.000000		7.68333333,75060.000000	7.68333333,56282.000000	7.68333333,80468.000000		7.68333333,89015.000000	7.68333333,74778.000000	7.68333333,85880.000000
7.69166667,46247.000000	7.69166667,45402.000000	7.69166667,51608.000000		7.69166667,56346.000000	7.69166667,45710.000000	7.69166667,60769.000000		7.69166667,66967.000000	7.69166667,52251.000000	7.69166667,62117.000000		7.69166667,73234.000000	7.69166667,54190.000000	7.69166667,78512.000000		7.69166667,87394.000000	7.69166667,72883.000000	7.69166667,83918.000000
7.70000000,45095.000000	7.70000000,44415.000000	7.70000000,51425.000000		7.70000000,54885.000000	7.70000000,43735.000000	7.70000000,59507.000000		7.70000000,64105.000000	7.70000000,49578.000000	7.70000000,59466.000000		7.70000000,71822.000000	7.70000000,52715.000000	7.70000000,77022.000000		7.70000000,86094.000000	7.70000000,71471.000000	7.70000000,82399.000000
7.70833333,44242.000000	7.70833333,43653.000000	7.70833333,51165.000000		7.70833333,52567.000000	7.70833333,42364.000000	7.70833333,57438.000000		7.70833333,62136.000000	7.70833333,47789.000000	7.70833333,57583.000000		7.70833333,69511.000000	7.70833333,50351.000000	7.70833333,74508.000000		7.70833333,83853.000000	7.70833333,69132.000000	7.70833333,79896.000000
7.71666667,42805.000000	7.71666667,42372.000000	7.71666667,50539.000000		7.71666667,50937.000000	7.71666667,40239.000000	7.71666667,55943.000000		7.71666667,59053.000000	7.71666667,45046.000000	7.71666667,54694.000000		7.71666667,67812.000000	7.71666667,48723.000000	7.71666667,72708.000000		7.71666667,82182.000000	7.71666667,67427.000000	7.71666667,78066.000000
7.72500000,41789.000000	7.72500000,41421.000000	7.72500000,49982.000000		7.72500000,48416.000000	7.72500000,38782.000000	7.72500000,53588.000000		7.72500000,56935.000000	7.72500000,43178.000000	7.72500000,52707.000000		7.72500000,65093.000000	7.72500000,46190.000000	7.72500000,69771.000000		7.72500000,79441.000000	7.72500000,64762.000000	7.72500000,75143.000000
7.73333333,40104.000000	7.73333333,39889.000000	7.73333333,48949.000000		7.73333333,46690.000000	7.73333333,36543.000000	7.73333333,51944.000000		7.73333333,53719.000000	7.73333333,40409.000000	7.73333333,49723.000000		7.73333333,63201.000000	7.73333333,44475.000000	7.73333333,67726.000000		7.73333333,77507.000000	7.73333333,62861.000000	7.73333333,73084.000000
7.74166667,38954.000000	7.74166667,38781.000000	7.74166667,48149.000000		7.74166667,44059.000000	7.74166667,35057.000000	7.74166667,49391.000000		7.74166667,51532.000000	7.74166667,38572.000000	7.74166667,47691.000000		7.74166667,60212.000000	7.74166667,41867.000000	7.74166667,64529.000000		7.74166667,74377.000000	7.74166667,59921.000000	7.74166667,69842.000000
7.75000000,37128.000000	7.75000000,37069.000000	7.75000000,46770.000000		7.75000000,42289.000000	7.75000000,32818.000000	7.75000000,47640.000000		7.75000000,48292.000000	7.75000000,35852.000000	7.75000000,44645.000000		7.75000000,58169.000000	7.75000000,40115.000000	7.75000000,62310.000000		7.75000000,72227.000000	7.75000000,57928.000000	7.75000000,67628.000000
7.75833333,35855.000000	7.75833333,35866.000000	7.75833333,45766.000000		7.75833333,39639.000000	7.75833333,31327.000000	7.75833333,44970.000000		7.75833333,46156.000000	7.75833333,34073.000000	7.75833333,42632.000000		7.75833333,55036.000000	7.75833333,37490.000000	7.75833333,58952.000000		7.75833333,68861.000000	7.75833333,54851.000000	7.75833333,64206.000000
7.76666667,33938.000000	7.76666667,34042.000000	7.76666667,44118.000000		7.76666667,37909.000000	7.76666667,29119.000000	7.76666667,43172.000000		7.76666667,42964.000000	7.76666667,31465.000000	7.76666667,39673.000000		7.76666667,52904.000000	7.76666667,35775.000000	7.76666667,56669.000000		7.76666667,66548.000000	7.76666667,52809.000000	7.76666667,61921.000000
7.77500000,32638.000000	7.77500000,32785.000000	7.77500000,42953.000000		7.77500000,35282.000000	7.77500000,27665.000000	7.77500000,40487.000000		7.77500000,40875.000000	7.77500000,29751.000000	7.77500000,37724.000000		7.77500000,49724.000000	7.77500000,33221.000000	7.77500000,53265.000000		7.77500000,63042.000000	7.77500000,49708.000000	7.77500000,58414.000000
7.78333333,30678.000000	7.78333333,30886.000000	7.78333333,41109.000000		7.78333333,33572.000000	7.78333333,25532.000000	7.78333333,38719.000000		7.78333333,37817.000000	7.78333333,27309.000000	7.78333333,34877.000000		7.78333333,47603.000000	7.78333333,31538.000000	7.78333333,50973.000000		7.78333333,60697.000000	7.78333333,47613.000000	7.78333333,56076.000000
7.79166667,29348.000000	7.79166667,29594.000000	7.79166667,39831.000000		7.79166667,31062.000000	7.79166667,24165.000000	7.79166667,36063.000000		7.79166667,35836.000000	7.79166667,25727.000000	7.79166667,33031.000000		7.79166667,44446.000000	7.79166667,29081.000000	7.79166667,47596.000000		7.79166667,57131.000000	7.79166667,44551.000000	7.79166667,52599.000000
7.80000000,27397.000000	7.80000000,27684.000000	7.80000000,37854.000000		7.80000000,29439.000000	7.80000000,22141.000000	7.80000000,34349.000000		7.80000000,32961.000000	7.80000000,23473.000000	7.80000000,30350.000000		7.80000000,42382.000000	7.80000000,27503.000000	7.80000000,45365.000000		7.80000000,54747.000000	7.80000000,42517.000000	7.80000000,50297.000000
7.80833333,26101.000000	7.80833333,26438.000000	7.80833333,36487.000000		7.80833333,27059.000000	7.80833333,20873.000000	7.80833333,31781.000000		7.80833333,31110.000000	7.80833333,22012.000000	7.80833333,28620.000000		7.80833333,39340.000000	7.80833333,25208.000000	7.80833333,42082.000000		7.80833333,51236.000000	7.80833333,39540.000000	7.80833333,46902.000000
7.81666667,24200.000000	7.81666667,24563.000000	7.81666667,34432.000000		7.81666667,25550.000000	7.81666667,19010.000000	7.81666667,30134.000000		7.81666667,28441.000000	7.81666667,19935.000000	7.81666667,26163.000000		7.81666667,37342.000000	7.81666667,23751.000000	7.81666667,39969.000000		7.81666667,48931.000000	7.81666667,37589.000000	7.81666667,44667.000000
7.82500000,22951.000000	7.82500000,23336.000000	7.82500000,33071.000000		7.82500000,23336.000000	7.82500000,17821.000000	7.82500000,27703.000000		7.82500000,26759.000000	7.82500000,18640.000000	7.82500000,24562.000000		7.82500000,34444.000000	7.82500000,21619.000000	7.82500000,36862.000000		7.82500000,45528.000000	7.82500000,34760.000000	7.82500000,41419.000000
7.83333333,21137.000000	7.83333333,21556.000000	7.83333333,31001.000000		7.83333333,21942.000000	7.83333333,16125.000000	7.83333333,26170.000000		7.83333333,24318.000000	7.83333333,16777.000000	7.83333333,22306.000000		7.83333333,32584.000000	7.83333333,20286.000000	7.83333333,34878.000000		7.83333333,43327.000000	7.83333333,32916.000000	7.83333333,39324.000000
7.84166667,19943.000000	7.84166667,20399.000000	7.84166667,29636.000000		7.84166667,19944.000000	7.84166667,15032.000000	7.84166667,23952.000000		7.84166667,22802.000000	7.84166667,15607.000000	7.84166667,20882.000000		7.84166667,29891.000000	7.84166667,18335.000000	7.84166667,31997.000000		7.84166667,40102.000000	7.84166667,30281.000000	7.84166667,36253.000000
7.85000000,18236.000000	7.85000000,18689.000000	7.85000000,27600.000000		7.85000000,18675.000000	7.85000000,13506.000000	7.85000000,22511.000000		7.85000000,20586.000000	7.85000000,13971.000000	7.85000000,18853.000000		7.85000000,28178.000000	7.85000000,17130.000000	7.85000000,30141.000000		7.85000000,38018.000000	7.85000000,28578.000000	7.85000000,34313.000000
7.85833333,17149.000000	7.85833333,17599.000000	7.85833333,26242.000000		7.85833333,16843.000000	7.85833333,12528.000000	7.85833333,20464.000000		7.85833333,19218.000000	7.85833333,12969.000000	7.85833333,17586.000000		7.85833333,25683.000000	7.85833333,15410.000000	7.85833333,27492.000000		7.85833333,35006.000000	7.85833333,26107.000000	7.85833333,31486.000000
7.86666667,15554.000000	7.86666667,16019.000000	7.86666667,24291.000000		7.86666667,15722.000000	7.86666667,11190.000000	7.86666667,19162.000000		7.86666667,17264.000000	7.86666667,11528.000000	7.86666667,15786.000000		7.86666667,24119.000000	7.86666667,14338.000000	7.86666667,25804.000000		7.86666667,33079.000000	7.86666667,24560.000000	7.86666667,29696.000000
7.87500000,14579.000000	7.87500000,15024.000000	7.87500000,23042.000000		7.87500000,14096.000000	7.87500000,10319.000000	7.87500000,17314.000000		7.87500000,16043.000000	7.87500000,10653.000000	7.87500000,14648.000000		7.87500000,21893.000000	7.87500000,12794.000000	7.87500000,23427.000000		7.87500000,30294.000000	7.87500000,22350.000000	7.87500000,27087.000000
7.88333333,13128.000000	7.88333333,13591.000000	7.88333333,21187.000000		7.88333333,13117.000000	7.88333333,9147.000000	7.88333333,16152.000000		7.88333333,14344.000000	7.88333333,9455.000000	7.88333333,13071.000000		7.88333333,20468.000000	7.88333333,11846.000000	7.88333333,21924.000000		7.88333333,28498.000000	7.88333333,20933.000000	7.88333333,25450.000000
7.89166667,12210.000000	7.89166667,12655.000000	7.89166667,19983.000000		7.89166667,11681.000000	7.89166667,8422.000000	7.89166667,14507.000000		7.89166667,13280.000000	7.89166667,8713.000000	7.89166667,12094.000000		7.89166667,18473.000000	7.89166667,10521.000000	7.89166667,19795.000000		7.89166667,25996.000000	7.89166667,18940.000000	7.89166667,23113.000000
7.90000000,10913.000000	7.90000000,11349.000000	7.90000000,18252.000000		7.90000000,10839.000000	7.90000000,7432.000000	7.90000000,13480.000000		7.90000000,11811.000000	7.90000000,7715.000000	7.90000000,10740.000000		7.90000000,17208.000000	7.90000000,9696.000000	7.90000000,18445.000000		7.90000000,24399.000000	7.90000000,17690.000000	7.90000000,21673.000000
7.90833333,10109.000000	7.90833333,10530.000000	7.90833333,17143.000000		7.90833333,9684.000000	7.90833333,6828.000000	7.90833333,12039.000000		7.90833333,10898.000000	7.90833333,7157.000000	7.90833333,9903.000000		7.90833333,15432.000000	7.90833333,8560.000000	7.90833333,16563.000000		7.90833333,22096.000000	7.90833333,15921.000000	7.90833333,19578.000000
7.91666667,8958.000000	7.91666667,9374.000000	7.91666667,15547.000000		7.91666667,8954.000000	7.91666667,6011.000000	7.91666667,11121.000000		7.91666667,9664.000000	7.91666667,6389.000000	7.91666667,8776.000000		7.91666667,14332.000000	7.91666667,7883.000000	7.91666667,15410.000000		7.91666667,20684.000000	7.91666667,14814.000000	7.91666667,18281.000000
7.92500000,8255.000000	7.92500000,8642.000000	7.92500000,14544.000000		7.92500000,8013.000000	7.92500000,5533.000000	7.92500000,9883.000000		7.92500000,8924.000000	7.92500000,5965.000000	7.92500000,8097.000000		7.92500000,12779.000000	7.92500000,6962.000000	7.92500000,13763.000000		7.92500000,18693.000000	7.92500000,13293.000000	7.92500000,16468.000000
7.93333333,7286.000000	7.93333333,7640.000000	7.93333333,13101.000000		7.93333333,7445.000000	7.93333333,4934.000000	7.93333333,9101.000000		7.93333333,7911.000000	7.93333333,5486.000000	7.93333333,7185.000000		7.93333333,11805.000000	7.93333333,6418.000000	7.93333333,12747.000000		7.93333333,17434.000000	7.93333333,12362.000000	7.93333333,15315.000000
7.94166667,6676.000000	7.94166667,7013.000000	7.94166667,12190.000000		7.94166667,6754.000000	7.94166667,4627.000000	7.94166667,8047.000000		7.94166667,7342.000000	7.94166667,5260.000000	7.94166667,6659.000000		7.94166667,10502.000000	7.94166667,5729.000000	7.94166667,11338.000000		7.94166667,15666.000000	7.94166667,11057.000000	7.94166667,13763.000000
7.95000000,5840.000000	7.95000000,6153.000000	7.95000000,10896.000000		7.95000000,6387.000000	7.95000000,4263.000000	7.95000000,7399.000000		7.95000000,6545.000000	7.95000000,5051.000000	7.95000000,6006.000000		7.95000000,9676.000000	7.95000000,5334.000000	7.95000000,10475.000000		7.95000000,14590.000000	7.95000000,10254.000000	7.95000000,12801.000000
7.95833333,5372.000000	7.95833333,5633.000000	7.95833333,10084.000000		7.95833333,5955.000000	7.95833333,4110.000000	7.95833333,6533.000000		7.95833333,6144.000000	7.95833333,5038.000000	7.95833333,5644.000000		7.95833333,8557.000000	7.95833333,4861.000000	7.95833333,9298.000000		7.95833333,13064.000000	7.95833333,9222.000000	7.95833333,11481.000000
7.96666667,4718.000000	7.96666667,4929.000000	7.96666667,8948.000000		7.96666667,5799.000000	7.96666667,4022.000000	7.96666667,6029.000000		7.96666667,5641.000000	7.96666667,5199.000000	7.96666667,5246.000000		7.96666667,7864.000000	7.96666667,4626.000000	7.96666667,8586.000000		7.96666667,12173.000000	7.96666667,8605.000000	7.96666667,10697.000000
7.97500000,4346.000000	7.97500000,4522.000000	7.97500000,8229.000000		7.97500000,5709.000000	7.97500000,4075.000000	7.97500000,5381.000000		7.97500000,5391.000000	7.97500000,5453.000000	7.97500000,5083.000000		7.97500000,6948.000000	7.97500000,4475.000000	7.97500000,7632.000000		7.97500000,10934.000000	7.97500000,7812.000000	7.97500000,9644.000000
7.98333333,3897.000000	7.98333333,4017.000000	7.98333333,7232.000000		7.98333333,5776.000000	7.98333333,4304.000000	7.98333333,5013.000000		7.98333333,5169.000000	7.98333333,6047.000000	7.98333333,4991.000000		7.98333333,6409.000000	7.98333333,4448.000000	7.98333333,7077.000000		7.98333333,10190.000000	7.98333333,7407.000000	7.98333333,9037.000000
7.99166667,3648.000000	7.99166667,3722.000000	7.99166667,6625.000000		7.99166667,6093.000000	7.99166667,4578.000000	7.99166667,4604.000000		7.99166667,5140.000000	7.99166667,6585.000000	7.99166667,5053.000000		7.99166667,5702.000000	7.99166667,4575.000000	7.99166667,6344.000000		7.99166667,9224.000000	7.99166667,6904.000000	7.99166667,8316.000000
8.00000000,3435.000000	8.00000000,3418.000000	8.00000000,5785.000000		8.00000000,6428.000000	8.00000000,5220.000000	8.00000000,4389.000000		8.00000000,5279.000000	8.00000000,7690.000000	8.00000000,5356.000000		8.00000000,5297.000000	8.00000000,4796.000000	8.00000000,5950.000000		8.00000000,8686.000000	8.00000000,6702.000000	8.00000000,7899.000000
8.00833333,3356.000000	8.00833333,3295.000000	8.00833333,5288.000000		8.00833333,7234.000000	8.00833333,5781.000000	8.00833333,4247.000000		8.00833333,5524.000000	8.00833333,8610.000000	8.00833333,5698.000000		8.00833333,4805.000000	8.00833333,5330.000000	8.00833333,5510.000000		8.00833333,8041.000000	8.00833333,6560.000000	8.00833333,7483.000000
8.01666667,3396.000000	8.01666667,3240.000000	8.01666667,4600.000000		8.01666667,7904.000000	8.01666667,6859.000000	8.01666667,4220.000000		8.01666667,6045.000000	8.01666667,10270.000000	8.01666667,6448.000000		8.01666667,4564.000000	8.01666667,5852.000000	8.01666667,5310.000000		8.01666667,7697.000000	8.01666667,6611.000000	8.01666667,7318.000000
8.02500000,3529.000000	8.02500000,3268.000000	8.02500000,4209.000000		8.02500000,9237.000000	8.02500000,7763.000000	8.02500000,4408.000000		8.02500000,6560.000000	8.02500000,11615.000000	8.02500000,7105.000000		8.02500000,4340.000000	8.02500000,6840.000000	8.02500000,5163.000000		8.02500000,7414.000000	8.02500000,6890.000000	8.02500000,7295.000000
8.03333333,3896.000000	8.03333333,3478.000000	8.03333333,3708.000000		8.03333333,10316.000000	8.03333333,9348.000000	8.03333333,4626.000000		8.03333333,7584.000000	8.03333333,13960.000000	8.03333333,8400.000000		8.03333333,4270.000000	8.03333333,7669.000000	8.03333333,5196.000000		8.03333333,7328.000000	8.03333333,7222.000000	8.03333333,7436.000000
8.04166667,4236.000000	8.04166667,3740.000000	8.04166667,3443.000000		8.04166667,12255.000000	8.04166667,10582.000000	8.04166667,5162.000000		8.04166667,8454.000000	8.04166667,15739.000000	8.04166667,9453.000000		8.04166667,4357.000000	8.04166667,9201.000000	8.04166667,5405.000000		8.04166667,7460.000000	8.04166667,8012.000000	8.04166667,7864.000000
8.05000000,4986.000000	8.05000000,4337.000000	8.05000000,3125.000000		8.05000000,13778.000000	8.05000000,12758.000000	8.05000000,5675.000000		8.05000000,10020.000000	8.05000000,18801.000000	8.05000000,11366.000000		8.05000000,4526.000000	8.05000000,10415.000000	8.05000000,5693.000000		8.05000000,7677.000000	8.05000000,8718.000000	8.05000000,8338.000000
8.05833333,5605.000000	8.05833333,4818.000000	8.05833333,3006.000000		8.05833333,16425.000000	8.05833333,14382.000000	8.05833333,6663.000000		8.05833333,11256.000000	8.05833333,21058.000000	8.05833333,12884.000000		8.05833333,4989.000000	8.05833333,12570.000000	8.05833333,6359.000000		8.05833333,8286.000000	8.05833333,10074.000000	8.05833333,9369.000000
8.06666667,6762.000000	8.06666667,5813.000000	8.06666667,2961.000000		8.06666667,18370.000000	8.06666667,17124.000000	8.06666667,7500.000000		8.06666667,13467.000000	8.06666667,24848.000000	8.06666667,15487.000000		8.06666667,5421.000000	8.06666667,14186.000000	8.06666667,6935.000000		8.06666667,8884.000000	8.06666667,11215.000000	8.06666667,10222.000000
8.07500000,7677.000000	8.07500000,6605.000000	8.07500000,2987.000000		8.07500000,21736.000000	8.07500000,19112.000000	8.07500000,9048.000000		8.07500000,15137.000000	8.07500000,27625.000000	8.07500000,17481.000000		8.07500000,6337.000000	8.07500000,16984.000000	8.07500000,8137.000000		8.07500000,10061.000000	8.07500000,13274.000000	8.07500000,11892.000000
8.08333333,9305.000000	8.08333333,8040.000000	8.08333333,3209.000000		8.08333333,24154.000000	8.08333333,22402.000000	8.08333333,10261.000000		8.08333333,17983.000000	8.08333333,32081.000000	8.08333333,20836.000000		8.08333333,7107.000000	8.08333333,19094.000000	8.08333333,9129.000000		8.08333333,11068.000000	8.08333333,14886.000000	8.08333333,13243.000000
8.09166667,10545.000000	8.09166667,9187.000000	8.09166667,3463.000000		8.09166667,28160.000000	8.09166667,24775.000000	8.09166667,12391.000000		8.09166667,20084.000000	8.09166667,35258.000000	8.09166667,23358.000000		8.09166667,8533.000000	8.09166667,22547.000000	8.09166667,10960.000000		8.09166667,12954.000000	8.09166667,17680.000000	8.09166667,15661.000000
8.10000000,12682.000000	8.10000000,11103.000000	8.10000000,4004.000000		8.10000000,31030.000000	8.10000000,28553.000000	8.10000000,14033.000000		8.10000000,23583.000000	8.10000000,40297.000000	8.10000000,27497.000000		8.10000000,9686.000000	8.10000000,25077.000000	8.10000000,12394.000000		8.10000000,14457.000000	8.10000000,19809.000000	8.10000000,17540.000000
8.10833333,14267.000000	8.10833333,12569.000000	8.10833333,4499.000000		8.10833333,35623.000000	8.10833333,31222.000000	8.10833333,16832.000000		8.10833333,26126.000000	8.10833333,43791.000000	8.10833333,30488.000000		8.10833333,11773.000000	8.10833333,29200.000000	8.10833333,14919.000000		8.10833333,17095.000000	8.10833333,23428.000000	8.10833333,20805.000000
8.11666667,16916.000000	8.11666667,15035.000000	8.11666667,5450.000000		8.11666667,38830.000000	8.11666667,35353.000000	8.11666667,18922.000000		8.11666667,30220.000000	8.11666667,49199.000000	8.11666667,35368.000000		8.11666667,13353.000000	8.11666667,32106.000000	8.11666667,16883.000000		8.11666667,19146.000000	8.11666667,26128.000000	8.11666667,23298.000000
8.12500000,18825.000000	8.12500000,16830.000000	8.12500000,6222.000000		8.12500000,43838.000000	8.12500000,38204.000000	8.12500000,22420.000000		8.12500000,33127.000000	8.12500000,52865.000000	8.12500000,38827.000000		8.12500000,16118.000000	8.12500000,36737.000000	8.12500000,20199.000000		8.12500000,22643.000000	8.12500000,30585.000000	8.12500000,27430.000000
8.13333333,21919.000000	8.13333333,19789.000000	8.13333333,7650.000000		8.13333333,47269.000000	8.13333333,42503.000000	8.13333333,24940.000000		8.13333333,37724.000000	8.13333333,58361.000000	8.13333333,44313.000000		8.13333333,18212.000000	8.13333333,39951.000000	8.13333333,22699.000000		8.13333333,25309.000000	8.13333333,33804.000000	8.13333333,30528.000000
8.14166667,24102.000000	8.14166667,21908.000000	8.14166667,8750.000000		8.14166667,52468.000000	8.14166667,45387.000000	8.14166667,29074.000000		8.14166667,40900.000000	8.14166667,62003.000000	8.14166667,48114.000000		8.14166667,21735.000000	8.14166667,44948.000000	8.14166667,26848.000000		8.14166667,29755.000000	8.14166667,38992.000000	8.14166667,35628.000000
8.15000000,27576.000000	8.15000000,25274.000000	8.15000000,10658.000000		8.15000000,55888.000000	8.15000000,49632.000000	8.15000000,32020.000000		8.15000000,45787.000000	8.15000000,67268.000000	8.15000000,53975.000000		8.15000000,24350.000000	8.15000000,48334.000000	8.15000000,29909.000000		8.15000000,33006.000000	8.15000000,42709.000000	8.15000000,39327.000000
8.15833333,29995.000000	8.15833333,27648.000000	8.15833333,12116.000000		8.15833333,60968.000000	8.15833333,52398.000000	8.15833333,36708.000000		8.15833333,49077.000000	8.15833333,70641.000000	8.15833333,57960.000000		8.15833333,28622.000000	8.15833333,53446.000000	8.15833333,34915.000000		8.15833333,38369.000000	8.15833333,48554.000000	8.15833333,45280.000000
8.16666667,33704.000000	8.16666667,31323.000000	8.16666667,14569.000000		8.16666667,64242.000000	8.16666667,56313.000000	8.16666667,40007.000000		8.16666667,54026.000000	8.16666667,75359.000000	8.16666667,63925.000000		8.16666667,31761.000000	8.16666667,56822.000000	8.16666667,38546.000000		8.16666667,42227.000000	8.16666667,52609.000000	8.16666667,49476.000000
8.17500000,36222.000000	8.17500000,33818.000000	8.17500000,16403.000000		8.17500000,68880.000000	8.17500000,58804.000000	8.17500000,45102.000000		8.17500000,57258.000000	8.17500000,78273.000000	8.17500000,67819.000000		8.17500000,36802.000000	8.17500000,61763.000000	8.17500000,44291.000000		8.17500000,48428.000000	8.17500000,58868.000000	8.17500000,56145.000000
8.18333333,39991.000000	8.18333333,37636.000000	8.18333333,19390.000000		8.18333333,71770.000000	8.18333333,62184.000000	8.18333333,48565.000000		8.18333333,61932.000000	8.18333333,82133.000000	8.18333333,73557.000000		8.18333333,40350.000000	8.18333333,64935.000000	8.18333333,48371.000000		8.18333333,52798.000000	8.18333333,63106.000000	8.18333333,60736.000000
8.19166667,42486.000000	8.19166667,40165.000000	8.19166667,21556.000000		8.19166667,75694.000000	8.19166667,64215.000000	8.19166667,53828.000000		8.19166667,64898.000000	8.19166667,84375.000000	8.19166667,77198.000000		8.19166667,46026.000000	8.19166667,69401.000000	8.19166667,54732.000000		8.19166667,59651.000000	8.19166667,69438.000000	8.19166667,67827.000000
8.20000000,46108.000000	8.20000000,43872.000000	8.20000000,25036.000000		8.20000000,78013.000000	8.20000000,66821.000000	8.20000000,57308.000000		8.20000000,69074.000000	8.20000000,87152.000000	8.20000000,82297.000000		8.20000000,49940.000000	8.20000000,72180.000000	8.20000000,59098.000000		8.20000000,64394.000000	8.20000000,73608.000000	8.20000000,72611.000000
8.20833333,48431.000000	8.20833333,46275.000000	8.20833333,27506.000000		8.20833333,80965.000000	8.20833333,68290.000000	8.20833333,62433.000000		8.20833333,71600.000000	8.20833333,88592.000000	8.20833333,85406.000000		8.20833333,56008.000000	8.20833333,75896.000000	8.20833333,65760.000000		8.20833333,71643.000000	8.20833333,79679.000000	8.20833333,79798.000000
8.21666667,51710.000000	8.21666667,49721.000000	8.21666667,31400.000000		8.21666667,82573.000000	8.21666667,69984.000000	8.21666667,65727.000000		8.21666667,74957.000000	8.21666667,90112.000000	8.21666667,89585.000000		8.21666667,60146.000000	8.21666667,78050.000000	8.21666667,70247.000000		8.21666667,76518.000000	8.21666667,83513.000000	8.21666667,84500.000000
8.22500000,53724.000000	8.22500000,51851.000000	8.22500000,34049.000000		8.22500000,84384.000000	8.22500000,70820.000000	8.22500000,70426.000000		8.22500000,76896.000000	8.22500000,90665.000000	8.22500000,91962.000000		8.22500000,66347.000000	8.22500000,80794.000000	8.22500000,76904.000000		8.22500000,83783.000000	8.22500000,88924.000000	8.22500000,91339.000000
8.23333333,56438.000000	8.23333333,54791.000000	8.23333333,38155.000000		8.23333333,85166.000000	8.23333333,71533.000000	8.23333333,73329.000000		8.23333333,79223.000000	8.23333333,90837.000000	8.23333333,94915.000000		8.23333333,70444.000000	8.23333333,82248.000000	8.23333333,81224.000000		8.23333333,88542.000000	8.23333333,92232.000000	8.23333333,95670.000000
8.24166667,58025.000000	8.24166667,56529.000000	8.24166667,40892.000000		8.24166667,85750.000000	8.24166667,71688.000000	8.24166667,77292.000000		8.24166667,80425.000000	8.24166667,90515.000000	8.24166667,96428.000000		8.24166667,76418.000000	8.24166667,83855.000000	8.24166667,87462.000000		8.24166667,95418.000000	8.24166667,96601.000000	8.24166667,101750.000000
8.25000000,60073.000000	8.25000000,58793.000000	8.25000000,45006.000000		8.25000000,85757.000000	8.25000000,71411.000000	8.25000000,79642.000000		8.25000000,81616.000000	8.25000000,89428.000000	8.25000000,97984.000000		8.25000000,80253.000000	8.25000000,84502.000000	8.25000000,91372.000000		8.25000000,99793.000000	8.25000000,99154.000000	8.25000000,105424.000000
8.25833333,61148.000000	8.25833333,60045.000000	8.25833333,47705.000000		8.25833333,85137.000000	8.25833333,70894.000000	8.25833333,82592.000000		8.25833333,82022.000000	8.25833333,88315.000000	8.25833333,98530.000000		8.25833333,85650.000000	8.25833333,84871.000000	8.25833333,96760.000000		8.25833333,105816.000000	8.25833333,102271.000000	8.25833333,110340.000000
8.26666667,62345.000000	8.26666667,61507.000000	8.26666667,51616.000000		8.26666667,84335.000000	8.26666667,69682.000000	8.26666667,84218.000000		8.26666667,82036.000000	8.26666667,86038.000000	8.26666667,98662.000000		8.26666667,88943.000000	8.26666667,84723.000000	8.26666667,99978.000000		8.26666667,109478.000000	8.26666667,103861.000000	8.26666667,113118.000000
8.27500000,62872.000000	8.27500000,62204.000000	8.27500000,54087.000000		8.27500000,82603.000000	8.27500000,68607.000000	8.27500000,86037.000000		8.27500000,81645.000000	8.27500000,84203.000000	8.27500000,98260.000000		8.27500000,93390.000000	8.27500000,83913.000000	8.27500000,104176.000000		8.27500000,114275.000000	8.27500000,105552.000000	8.27500000,116533.000000
8.28333333,63207.000000	8.28333333,62821.000000	8.28333333,57567.000000		8.28333333,81121.000000	8.28333333,66564.000000	8.28333333,86827.000000		8.28333333,80515.000000	8.28333333,81021.000000	8.28333333,96978.000000		8.28333333,95971.000000	8.28333333,82988.000000	8.28333333,106505.000000		8.28333333,116993.000000	8.28333333,106169.000000	8.28333333,118273.000000
8.29166667,63177.000000	8.29166667,62934.000000	8.29166667,59686.000000		8.29166667,78463.000000	8.29166667,64978.000000	8.29166667,87419.000000		8.29166667,79425.000000	8.29166667,78626.000000	8.29166667,95706.000000		8.29166667,99169.000000	8.29166667,81073.000000	8.29166667,109217.000000		8.29166667,120241.000000	8.29166667,106320.000000	8.29166667,120020.000000
8.30000000,62693.000000	8.30000000,62691.000000	8.30000000,62525.000000		8.30000000,76410.000000	8.30000000,62287.000000	8.30000000,87381.000000		8.30000000,77268.000000	8.30000000,74713.000000	8.30000000,93189.000000		8.30000000,100831.000000	8.30000000,79480.000000	8.30000000,110487.000000		8.30000000,121872.000000	8.30000000,105960.000000	8.30000000,120611.000000
8.30833333,62109.000000	8.30833333,62268.000000	8.30833333,64144.000000		8.30833333,73014.000000	8.30833333,60317.000000	8.30833333,86717.000000		8.30833333,75555.000000	8.30833333,71921.000000	8.30833333,91152.000000		8.30833333,102619.000000	8.30833333,76631.000000	8.30833333,111573.000000		8.30833333,123443.000000	8.30833333,104673.000000	8.30833333,120639.000000
8.31666667,60866.000000	8.31666667,61225.000000	8.31666667,66182.000000		8.31666667,70535.000000	8.31666667,57132.000000	8.31666667,85904.000000		8.31666667,72584.000000	8.31666667,67524.000000	8.31666667,87615.000000		8.31666667,103290.000000	8.31666667,74529.000000	8.31666667,111760.000000		8.31666667,123887.000000	8.31666667,103390.000000	8.31666667,120096.000000
8.32500000,59807.000000	8.32500000,60319.000000	8.32500000,67231.000000		8.32500000,66647.000000	8.32500000,54927.000000	8.32500000,84141.000000		8.32500000,70392.000000	8.32500000,64519.000000	8.32500000,84975.000000		8.32500000,103573.000000	8.32500000,71009.000000	8.32500000,111202.000000		8.32500000,123707.000000	8.32500000,100802.000000	8.32500000,118484.000000
8.33333333,57895.000000	8.33333333,58591.000000	8.33333333,68347.000000		8.33333333,63914.000000	8.33333333,51468.000000	8.33333333,82607.000000		8.33333333,66793.000000	8.33333333,59923.000000	8.33333333,80704.000000		8.33333333,103241.000000	8.33333333,68466.000000	8.33333333,110338.000000		8.33333333,123001.000000	8.33333333,98711.000000	8.33333333,116896.000000
8.34166667,56444.000000	8.34166667,57249.000000	8.34166667,68789.000000		8.34166667,59694.000000	8.34166667,49102.000000	8.34166667,79874.000000		8.34166667,64256.000000	8.34166667,56844.000000	8.34166667,77644.000000		8.34166667,102046.000000	8.34166667,64479.000000	8.34166667,108262.000000		8.34166667,121141.000000	8.34166667,95071.000000	8.34166667,113824.000000
8.35000000,54028.000000	8.35000000,54983.000000	8.35000000,68978.000000		8.35000000,56875.000000	8.35000000,45539.000000	8.35000000,77779.000000		8.35000000,60278.000000	8.35000000,52238.000000	8.35000000,72878.000000		8.35000000,100775.000000	8.35000000,61722.000000	8.35000000,106420.000000		8.35000000,119366.000000	8.35000000,92362.000000	8.35000000,111356.000000
8.35833333,52270.000000	8.35833333,53322.000000	8.35833333,68804.000000		8.35833333,52581.000000	8.35833333,43136.000000	8.35833333,74273.000000		8.35833333,57556.000000	8.35833333,49213.000000	8.35833333,69603.000000		8.35833333,98255.000000	8.35833333,57474.000000	8.35833333,103046.000000		8.35833333,116063.000000	8.35833333,87924.000000	8.35833333,107079.000000
8.36666667,49499.000000	8.36666667,50638.000000	8.36666667,68089.000000		8.36666667,49745.000000	8.36666667,39597.000000	8.36666667,71757.000000		8.36666667,53389.000000	8.36666667,44784.000000	8.36666667,64605.000000		8.36666667,96170.000000	8.36666667,54605.000000	8.36666667,100412.000000		8.36666667,113430.000000	8.36666667,84753.000000	8.36666667,103914.000000
8.37500000,47548.000000	8.37500000,48735.000000	8.37500000,67336.000000		8.37500000,45538.000000	8.37500000,37286.000000	8.37500000,67762.000000		8.37500000,50614.000000	8.37500000,41924.000000	8.37500000,61245.000000		8.37500000,92523.000000	8.37500000,50337.000000	8.37500000,95988.000000		8.37500000,108928.000000	8.37500000,79791.000000	8.37500000,98739.000000
8.38333333,44559.000000	8.38333333,45816.000000	8.38333333,65774.000000		8.38333333,42814.000000	8.38333333,33906.000000	8.38333333,64977.000000		8.38333333,46452.000000	8.38333333,37819.000000	8.38333333,56265.000000		8.38333333,89828.000000	8.38333333,47498.000000	8.38333333,92749.000000		8.38333333,105592.000000	8.38333333,76377.000000	8.38333333,95094.000000
8.39166667,42510.000000	8.39166667,43801.000000	8.39166667,64559.000000		8.39166667,38834.000000	8.39166667,31731.000000	8.39166667,60679.000000		8.39166667,43758.000000	8.39166667,35198.000000	8.39166667,53008.000000		8.39166667,85372.000000	8.39166667,43335.000000	8.39166667,87611.000000		8.39166667,100224.000000	8.39166667,71135.000000	8.39166667,89350.000000
8.40000000,39420.000000	8.40000000,40726.000000	8.40000000,62320.000000		8.40000000,36292.000000	8.40000000,28577.000000	8.40000000,57767.000000		8.40000000,39778.000000	8.40000000,31468.000000	8.40000000,48209.000000		8.40000000,82203.000000	8.40000000,40638.000000	8.40000000,84001.000000		8.40000000,96426.000000	8.40000000,67631.000000	8.40000000,85443.000000
8.40833333,37381.000000	8.40833333,38688.000000	8.40833333,60642.000000		8.40833333,32622.000000	8.40833333,26584.000000	8.40833333,53398.000000		8.40833333,37208.000000	8.40833333,29130.000000	8.40833333,45135.000000		8.40833333,77224.000000	8.40833333,36738.000000	8.40833333,78415.000000		8.40833333,90496.000000	8.40833333,62385.000000	8.40833333,79459.000000
8.41666667,34337.000000	8.41666667,35632.000000	8.41666667,57893.000000		8.41666667,30304.000000	8.41666667,23742.000000	8.41666667,50494.000000		8.41666667,33530.000000	8.41666667,25847.000000	8.41666667,40711.000000		8.41666667,73801.000000	8.41666667,34257.000000	8.41666667,74622.000000		8.41666667,86437.000000	8.41666667,58930.000000	8.41666667,75442.000000
8.42500000,32356.000000	8.42500000,33618.000000	8.42500000,55938.000000		8.42500000,27027.000000	8.42500000,21974.000000	8.42500000,46210.000000		8.42500000,31191.000000	8.42500000,23805.000000	8.42500000,37873.000000		8.42500000,68571.000000	8.42500000,30670.000000	8.42500000,68942.000000		8.42500000,80299.000000	8.42500000,53854.000000	8.42500000,69460.000000
8.43333333,29442.000000	8.43333333,30696.000000	8.43333333,52798.000000		8.43333333,24994.000000	8.43333333,19451.000000	8.43333333,43416.000000		8.43333333,27857.000000	8.43333333,20983.000000	8.43333333,33863.000000		8.43333333,65076.000000	8.43333333,28446.000000	8.43333333,65174.000000		8.43333333,76214.000000	8.43333333,50552.000000	8.43333333,65558.000000
8.44166667,27577.000000	8.44166667,28793.000000	8.44166667,50644.000000		8.44166667,22135.000000	8.44166667,17893.000000	8.44166667,39379.000000		8.44166667,25761.000000	8.44166667,19242.000000	8.44166667,31346.000000		8.44166667,59843.000000	8.44166667,25283.000000	8.44166667,59558.000000		8.44166667,70089.000000	8.44166667,45791.000000	8.44166667,59799.000000
8.45000000,24859.000000	8.45000000,26047.000000	8.45000000,47336.000000		8.45000000,20372.000000	8.45000000,15715.000000	8.45000000,36807.000000		8.45000000,22829.000000	8.45000000,16836.000000	8.45000000,27818.000000		8.45000000,56410.000000	8.45000000,23303.000000	8.45000000,55910.000000		8.45000000,66099.000000	8.45000000,42751.000000	8.45000000,56077.000000
8.45833333,23159.000000	8.45833333,24274.000000	8.45833333,45101.000000		8.45833333,17903.000000	8.45833333,14370.000000	8.45833333,33098.000000		8.45833333,21017.000000	8.45833333,15378.000000	8.45833333,25627.000000		8.45833333,51372.000000	8.45833333,20563.000000	8.45833333,50664.000000		8.45833333,60253.000000	8.45833333,38425.000000	8.45833333,50727.000000
8.46666667,20706.000000	8.46666667,21765.000000	8.46666667,41742.000000		8.46666667,16395.000000	8.46666667,12502.000000	8.46666667,30754.000000		8.46666667,18468.000000	8.46666667,13398.000000	8.46666667,22593.000000		8.46666667,48121.000000	8.46666667,18894.000000	8.46666667,47282.000000		8.46666667,56477.000000	8.46666667,35689.000000	8.46666667,47327.000000
8.47500000,19167.000000	8.47500000,20169.000000	8.47500000,39517.000000		8.47500000,14331.000000	8.47500000,11393.000000	8.47500000,27441.000000		8.47500000,16941.000000	8.47500000,12176.000000	8.47500000,20714.000000		8.47500000,43447.000000	8.47500000,16552.000000	8.47500000,42465.000000		8.47500000,51065.000000	8.47500000,31832.000000	8.47500000,42468.000000
8.48333333,16971.000000	8.48333333,17932.000000	8.48333333,36231.000000		8.48333333,13051.000000	8.48333333,9834.000000	8.48333333,25344.000000		8.48333333,14784.000000	8.48333333,10555.000000	8.48333333,18143.000000		8.48333333,40466.000000	8.48333333,15125.000000	8.48333333,39435.000000		8.48333333,47617.000000	8.48333333,29431.000000	8.48333333,39445.000000
8.49166667,15612.000000	8.49166667,16526.000000	8.49166667,34096.000000		8.49166667,11313.000000	8.49166667,8892.000000	8.49166667,22472.000000		8.49166667,13471.000000	8.49166667,9566.000000	8.49166667,16584.000000		8.49166667,36232.000000	8.49166667,13172.000000	8.49166667,35141.000000		8.49166667,42728.000000	8.49166667,26102.000000	8.49166667,35151.000000
8.50000000,13722.000000	8.50000000,14570.000000	8.50000000,30984.000000		8.50000000,10282.000000	8.50000000,7618.000000	8.50000000,20664.000000		8.50000000,11698.000000	8.50000000,8240.000000	8.50000000,14443.000000		8.50000000,33582.000000	8.50000000,11981.000000	8.50000000,32474.000000		8.50000000,39663.000000	8.50000000,24039.000000	8.50000000,32512.000000
8.50833333,12556.000000	8.50833333,13342.000000	8.50833333,29023.000000		8.50833333,8834.000000	8.50833333,6834.000000	8.50833333,18184.000000		8.50833333,10602.000000	8.50833333,7440.000000	8.50833333,13131.000000		8.50833333,29864.000000	8.50833333,10367.000000	8.50833333,28751.000000		8.50833333,35341.000000	8.50833333,21182.000000	8.50833333,28809.000000
8.51666667,10926.000000	8.51666667,11660.000000	8.51666667,26136.000000		8.51666667,7990.000000	8.51666667,5775.000000	8.51666667,16661.000000		8.51666667,9126.000000	8.51666667,6370.000000	8.51666667,11382.000000		8.51666667,27552.000000	8.51666667,9390.000000	8.51666667,26459.000000		8.51666667,32689.000000	8.51666667,19440.000000	8.51666667,26537.000000
8.52500000,9938.000000	8.52500000,10612.000000	8.52500000,24333.000000		8.52500000,6836.000000	8.52500000,5168.000000	8.52500000,14574.000000		8.52500000,8262.000000	8.52500000,5723.000000	8.52500000,10346.000000		8.52500000,24338.000000	8.52500000,8052.000000	8.52500000,23310.000000		8.52500000,28975.000000	8.52500000,17057.000000	8.52500000,23418.000000
8.53333333,8561.000000	8.53333333,9182.000000	8.53333333,21734.000000		8.53333333,6139.000000	8.53333333,4305.000000	8.53333333,13296.000000		8.53333333,7061.000000	8.53333333,4872.000000	8.53333333,8899.000000		8.53333333,22383.000000	8.53333333,7272.000000	8.53333333,21375.000000		8.53333333,26704.000000	8.53333333,15599.000000	8.53333333,21503.000000
8.54166667,7736.000000	8.54166667,8307.000000	8.54166667,20141.000000		8.54166667,5189.000000	8.54166667,3792.000000	8.54166667,11555.000000		8.54166667,6355.000000	8.54166667,4354.000000	8.54166667,8047.000000		8.54166667,19659.000000	8.54166667,6199.000000	8.54166667,18748.000000		8.54166667,23568.000000	8.54166667,13630.000000	8.54166667,18913.000000
8.55000000,6584.000000	8.55000000,7088.000000	8.55000000,17859.000000		8.55000000,4634.000000	8.55000000,3082.000000	8.55000000,10524.000000		8.55000000,5390.000000	8.55000000,3666.000000	8.55000000,6898.000000		8.55000000,18019.000000	8.55000000,5553.000000	8.55000000,17146.000000		8.55000000,21658.000000	8.55000000,12444.000000	8.55000000,17335.000000
8.55833333,5897.000000	8.55833333,6345.000000	8.55833333,16433.000000		8.55833333,3882.000000	8.55833333,2669.000000	8.55833333,9085.000000		8.55833333,4802.000000	8.55833333,3267.000000	8.55833333,6213.000000		8.55833333,15763.000000	8.55833333,4685.000000	8.55833333,14992.000000		8.55833333,19060.000000	8.55833333,10829.000000	8.55833333,15192.000000
8.56666667,4937.000000	8.56666667,5359.000000	8.56666667,14452.000000		8.56666667,3417.000000	8.56666667,2107.000000	8.56666667,8234.000000		8.56666667,4031.000000	8.56666667,2721.000000	8.56666667,5268.000000		8.56666667,14405.000000	8.56666667,4165.000000	8.56666667,13674.000000		8.56666667,17469.000000	8.56666667,9857.000000	8.56666667,13900.000000
8.57500000,4348.000000	8.57500000,4748.000000	8.57500000,13235.000000		8.57500000,2803.000000	8.57500000,1766.000000	8.57500000,7068.000000		8.57500000,3566.000000	8.57500000,2391.000000	8.57500000,4715.000000		8.57500000,12541.000000	8.57500000,3461.000000	8.57500000,11931.000000		8.57500000,15341.000000	8.57500000,8534.000000	8.57500000,12156.000000
8.58333333,3565.000000	8.58333333,3924.000000	8.58333333,11550.000000		8.58333333,2446.000000	8.58333333,1319.000000	8.58333333,6380.000000		8.58333333,2946.000000	8.58333333,1958.000000	8.58333333,3967.000000		8.58333333,11444.000000	8.58333333,3055.000000	8.58333333,10873.000000		8.58333333,14041.000000	8.58333333,7761.000000	8.58333333,11101.000000
8.59166667,3101.000000	8.59166667,3422.000000	8.59166667,10521.000000		8.59166667,1940.000000	8.59166667,1025.000000	8.59166667,5445.000000		8.59166667,2575.000000	8.59166667,1688.000000	8.59166667,3527.000000		8.59166667,9948.000000	8.59166667,2484.000000	8.59166667,9453.000000		8.59166667,12314.000000	8.59166667,6706.000000	8.59166667,9711.000000
8.60000000,2452.000000	8.60000000,2753.000000	8.60000000,9095.000000		8.60000000,1659.000000	8.60000000,658.000000	8.60000000,4871.000000		8.60000000,2059.000000	8.60000000,1325.000000	8.60000000,2925.000000		8.60000000,9058.000000	8.60000000,2148.000000	8.60000000,8603.000000		8.60000000,11263.000000	8.60000000,6062.000000	8.60000000,8873.000000
8.60833333,2075.000000	8.60833333,2340.000000	8.60833333,8237.000000		8.60833333,1252.000000	8.60833333,433.000000	8.60833333,4108.000000		8.60833333,1778.000000	8.60833333,1106.000000	8.60833333,2563.000000		8.60833333,7849.000000	8.60833333,1697.000000	8.60833333,7481.000000		8.60833333,9836.000000	8.60833333,5208.000000	8.60833333,7747.000000
8.61666667,1555.000000	8.61666667,1793.000000	8.61666667,7058.000000		8.61666667,996.000000	8.61666667,125.000000	8.61666667,3660.000000		8.61666667,1349.000000	8.61666667,797.000000	8.61666667,2061.000000		8.61666667,7130.000000	8.61666667,1435.000000	8.61666667,6828.000000		8.61666667,9009.000000	8.61666667,4693.000000	8.61666667,7069.000000
8.62500000,1225.000000	8.62500000,1474.000000	8.62500000,6328.000000		8.62500000,683.000000	8.62500000,-55.000000	8.62500000,3040.000000		8.62500000,1117.000000	8.62500000,630.000000	8.62500000,1763.000000		8.62500000,6171.000000	8.62500000,1066.000000	8.62500000,5923.000000		8.62500000,7872.000000	8.62500000,4006.000000	8.62500000,6141.000000
8.63333333,793.000000	8.63333333,1017.000000	8.63333333,5356.000000		8.63333333,475.000000	8.63333333,-287.000000	8.63333333,2689.000000		8.63333333,789.000000	8.63333333,412.000000	8.63333333,1369.000000		8.63333333,5594.000000	8.63333333,838.000000	8.63333333,5374.000000		8.63333333,7188.000000	8.63333333,3578.000000	8.63333333,5606.000000
8.64166667,543.000000	8.64166667,755.000000	8.64166667,4757.000000		8.64166667,195.000000	8.64166667,-426.000000	8.64166667,2210.000000		8.64166667,581.000000	8.64166667,251.000000	8.64166667,1120.000000		8.64166667,4819.000000	8.64166667,542.000000	8.64166667,4644.000000		8.64166667,6271.000000	8.64166667,3021.000000	8.64166667,4855.000000
8.65000000,199.000000	8.65000000,374.000000	8.65000000,3982.000000		8.65000000,48.000000	8.65000000,-635.000000	8.65000000,1896.000000		8.65000000,318.000000	8.65000000,56.000000	8.65000000,786.000000		8.65000000,4355.000000	8.65000000,356.000000	8.65000000,4210.000000		8.65000000,5728.000000	8.65000000,2688.000000	8.65000000,4414.000000
8.65833333,-12.000000	8.65833333,177.000000	8.65833333,3495.000000		8.65833333,-178.000000	8.65833333,-778.000000	8.65833333,1496.000000		8.65833333,141.000000	8.65833333,-61.000000	8.65833333,598.000000		8.65833333,3724.000000	8.65833333,117.000000	8.65833333,3623.000000		8.65833333,4968.000000	8.65833333,2244.000000	8.65833333,3820.000000
8.66666667,-317.000000	8.66666667,-129.000000	8.66666667,2853.000000		8.66666667,-316.000000	8.66666667,-903.000000	8.66666667,1257.000000		8.66666667,-70.000000	8.66666667,-204.000000	8.66666667,337.000000		8.66666667,3353.000000	8.66666667,-31.000000	8.66666667,3275.000000		8.66666667,4549.000000	8.66666667,1947.000000	8.66666667,3475.000000
8.67500000,-477.000000	8.67500000,-309.000000	8.67500000,2455.000000		8.67500000,-509.000000	8.67500000,-1023.000000	8.67500000,934.000000		8.67500000,-211.000000	8.67500000,-308.000000	8.67500000,169.000000		8.67500000,2847.000000	8.67500000,-240.000000	8.67500000,2815.000000		8.67500000,3932.000000	8.67500000,1573.000000	8.67500000,3006.000000
8.68333333,-715.000000	8.68333333,-557.000000	8.68333333,1924.000000		8.68333333,-624.000000	8.68333333,-1158.000000	8.68333333,739.000000		8.68333333,-402.000000	8.68333333,-445.000000	8.68333333,-61.000000		8.68333333,2546.000000	8.68333333,-362.000000	8.68333333,2512.000000		8.68333333,3593.000000	8.68333333,1365.000000	8.68333333,2697.000000
8.69166667,-858.000000	8.69166667,-693.000000	8.69166667,1608.000000		8.69166667,-756.000000	8.69166667,-1255.000000	8.69166667,477.000000		8.69166667,-500.000000	8.69166667,-524.000000	8.69166667,-187.000000		8.69166667,2125.000000	8.69166667,-523.000000	8.69166667,2138.000000		8.69166667,3083.000000	8.69166667,1034.000000	8.69166667,2293.000000
8.70000000,-1060.000000	8.70000000,-888.000000	8.70000000,1176.000000		8.70000000,-849.000000	8.70000000,-1361.000000	8.70000000,309.000000		8.70000000,-651.000000	8.70000000,-614.000000	8.70000000,-386.000000		8.70000000,1868.000000	8.70000000,-637.000000	8.70000000,1915.000000		8.70000000,2776.000000	8.70000000,838.000000	8.70000000,2062.000000
8.70833333,-1169.000000	8.70833333,-1031.000000	8.70833333,917.000000		8.70833333,-968.000000	8.70833333,-1431.000000	8.70833333,90.000000		8.70833333,-745.000000	8.70833333,-658.000000	8.70833333,-494.000000		8.70833333,1527.000000	8.70833333,-773.000000	8.70833333,1575.000000		8.70833333,2364.000000	8.70833333,585.000000	8.70833333,1739.000000
8.71666667,-1343.000000	8.71666667,-1190.000000	8.71666667,543.000000		8.71666667,-1052.000000	8.71666667,-1521.000000	8.71666667,-45.000000		8.71666667,-878.000000	8.71666667,-740.000000	8.71666667,-649.000000		8.71666667,1306.000000	8.71666667,-859.000000	8.71666667,1394.000000		8.71666667,2139.000000	8.71666667,439.000000	8.71666667,1538.000000
8.72500000,-1429.000000	8.72500000,-1294.000000	8.72500000,345.000000		8.72500000,-1152.000000	8.72500000,-1581.000000	8.72500000,-226.000000		8.72500000,-952.000000	8.72500000,-782.000000	8.72500000,-731.000000		8.72500000,1046.000000	8.72500000,-969.000000	8.72500000,1140.000000		8.72500000,1780.000000	8.72500000,213.000000	8.72500000,1271.000000
8.73333333,-1574.000000	8.73333333,-1413.000000	8.73333333,54.000000		8.73333333,-1203.000000	8.73333333,-1645.000000	8.73333333,-334.000000		8.73333333,-1056.000000	8.73333333,-830.000000	8.73333333,-866.000000		8.73333333,866.000000	8.73333333,-1055.000000	8.73333333,987.000000		8.73333333,1590.000000	8.73333333,73.000000	8.73333333,1106.000000
8.74166667,-1627.000000	8.74166667,-1522.000000	8.74166667,-125.000000		8.74166667,-1305.000000	8.74166667,-1688.000000	8.74166667,-498.000000		8.74166667,-1113.000000	8.74166667,-865.000000	8.74166667,-929.000000		8.74166667,634.000000	8.74166667,-1140.000000	8.74166667,767.000000		8.74166667,1311.000000	8.74166667,-86.000000	8.74166667,882.000000
8.75000000,-1760.000000	8.75000000,-1617.000000	8.75000000,-357.000000		8.75000000,-1339.000000	8.75000000,-1739.000000	8.75000000,-576.000000		8.75000000,-1177.000000	8.75000000,-876.000000	8.75000000,-1025.000000		8.75000000,497.000000	8.75000000,-1186.000000	8.75000000,631.000000		8.75000000,1131.000000	8.75000000,-203.000000	8.75000000,743.000000
8.75833333,-1818.000000	8.75833333,-1696.000000	8.75833333,-501.000000		8.75833333,-1385.000000	8.75833333,-1764.000000	8.75833333,-695.000000		8.75833333,-1231.000000	8.75833333,-890.000000	8.75833333,-1077.000000		8.75833333,290.000000	8.75833333,-1258.000000	8.75833333,461.000000		8.75833333,899.000000	8.75833333,-345.000000	8.75833333,570.000000
8.76666667,-1926.000000	8.76666667,-1798.000000	8.76666667,-695.000000		8.76666667,-1437.000000	8.76666667,-1797.000000	8.76666667,-773.000000		8.76666667,-1307.000000	8.76666667,-883.000000	8.76666667,-1160.000000		8.76666667,193.000000	8.76666667,-1308.000000	8.76666667,370.000000		8.76666667,758.000000	8.76666667,-444.000000	8.76666667,484.000000
8.77500000,-2001.000000	8.77500000,-1848.000000	8.77500000,-823.000000		8.77500000,-1465.000000	8.77500000,-1824.000000	8.77500000,-863.000000		8.77500000,-1323.000000	8.77500000,-899.000000	8.77500000,-1189.000000		8.77500000,16.000000	8.77500000,-1342.000000	8.77500000,229.000000		8.77500000,557.000000	8.77500000,-555.000000	8.77500000,328.000000
8.78333333,-2046.000000	8.78333333,-1948.000000	8.78333333,-988.000000		8.78333333,-1502.000000	8.78333333,-1823.000000	8.78333333,-920.000000		8.78333333,-1368.000000	8.78333333,-874.000000	8.78333333,-1254.000000		8.78333333,-85.000000	8.78333333,-1385.000000	8.78333333,157.000000		8.78333333,441.000000	8.78333333,-618.000000	8.78333333,250.000000
8.79166667,-2098.000000	8.79166667,-1991.000000	8.79166667,-1072.000000		8.79166667,-1528.000000	8.79166667,-1843.000000	8.79166667,-994.000000		8.79166667,-1395.000000	8.79166667,-842.000000	8.79166667,-1276.000000		8.79166667,-202.000000	8.79166667,-1415.000000	8.79166667,48.000000		8.79166667,270.000000	8.79166667,-716.000000	8.79166667,123.000000
8.80000000,-2179.000000	8.80000000,-2039.000000	8.80000000,-1196.000000		8.80000000,-1546.000000	8.80000000,-1848.000000	8.80000000,-1023.000000		8.80000000,-1404.000000	8.80000000,-818.000000	8.80000000,-1315.000000		8.80000000,-286.000000	8.80000000,-1429.000000	8.80000000,-11.000000		8.80000000,171.000000	8.80000000,-748.000000	8.80000000,63.000000
8.80833333,-2204.000000	8.80833333,-2087.000000	8.80833333,-1288.000000		8.80833333,-1551.000000	8.80833333,-1850.000000	8.80833333,-1067.000000		8.80833333,-1408.000000	8.80833333,-792.000000	8.80833333,-1337.000000		8.80833333,-399.000000	8.80833333,-1441.000000	8.80833333,-99.000000		8.80833333,50.000000	8.80833333,-845.000000	8.80833333,-29.000000
8.81666667,-2246.000000	8.81666667,-2117.000000	8.81666667,-1395.000000		8.81666667,-1562.000000	8.81666667,-1833.000000	8.81666667,-1110.000000		8.81666667,-1421.000000	8.81666667,-746.000000	8.81666667,-1363.000000		8.81666667,-448.000000	8.81666667,-1454.000000	8.81666667,-143.000000		8.81666667,-26.000000	8.81666667,-878.000000	8.81666667,-64.000000
8.82500000,-2272.000000	8.82500000,-2144.000000	8.82500000,-1457.000000		8.82500000,-1557.000000	8.82500000,-1823.000000	8.82500000,-1146.000000		8.82500000,-1404.000000	8.82500000,-696.000000	8.82500000,-1373.000000		8.82500000,-525.000000	8.82500000,-1445.000000	8.82500000,-173.000000		8.82500000,-138.000000	8.82500000,-921.000000	8.82500000,-146.000000
8.83333333,-2304.000000	8.83333333,-2191.000000	8.83333333,-1550.000000		8.83333333,-1575.000000	8.83333333,-1803.000000	8.83333333,-1154.000000		8.83333333,-1382.000000	8.83333333,-645.000000	8.83333333,-1405.000000		8.83333333,-569.000000	8.83333333,-1438.000000	8.83333333,-193.000000		8.83333333,-190.000000	8.83333333,-955.000000	8.83333333,-180.000000
8.84166667,-2313.000000	8.84166667,-2193.000000	8.84166667,-1608.000000		8.84166667,-1548.000000	8.84166667,-1787.000000	8.84166667,-1159.000000		8.84166667,-1373.000000	8.84166667,-600.000000	8.84166667,-1422.000000		8.84166667,-615.000000	8.84166667,-1397.000000	8.84166667,-202.000000		8.84166667,-286.000000	8.84166667,-1000.000000	8.84166667,-225.000000
8.85000000,-2344.000000	8.85000000,-2217.000000	8.85000000,-1669.000000		8.85000000,-1546.000000	8.85000000,-1768.000000	8.85000000,-1163.000000		8.85000000,-1321.000000	8.85000000,-530.000000	8.85000000,-1431.000000		8.85000000,-656.000000	8.85000000,-1383.000000	8.85000000,-237.000000		8.85000000,-345.000000	8.85000000,-1019.000000	8.85000000,-256.000000
8.85833333,-2358.000000	8.85833333,-2225.000000	8.85833333,-1713.000000		8.85833333,-1536.000000	8.85833333,-1747.000000	8.85833333,-1151.000000		8.85833333,-1310.000000	8.85833333,-475.000000	8.85833333,-1434.000000		8.85833333,-681.000000	8.85833333,-1352.000000	8.85833333,-211.000000		8.85833333,-412.000000	8.85833333,-1038.000000	8.85833333,-289.000000
8.86666667,-2379.000000	8.86666667,-2248.000000	8.86666667,-1765.000000		8.86666667,-1531.000000	8.86666667,-1718.000000	8.86666667,-1159.000000		8.86666667,-1262.000000	8.86666667,-430.000000	8.86666667,-1437.000000		8.86666667,-685.000000	8.86666667,-1320.000000	8.86666667,-204.000000		8.86666667,-454.000000	8.86666667,-1048.000000	8.86666667,-312.000000
8.87500000,-2365.000000	8.87500000,-2244.000000	8.87500000,-1786.000000		8.87500000,-1518.000000	8.87500000,-1688.000000	8.87500000,-1095.000000		8.87500000,-1235.000000	8.87500000,-379.000000	8.87500000,-1455.000000		8.87500000,-703.000000	8.87500000,-1284.000000	8.87500000,-191.000000		8.87500000,-491.000000	8.87500000,-1077.000000	8.87500000,-334.000000
8.88333333,-2389.000000	8.88333333,-2241.000000	8.88333333,-1834.000000		8.88333333,-1503.000000	8.88333333,-1666.000000	8.88333333,-1104.000000		8.88333333,-1162.000000	8.88333333,-312.000000	8.88333333,-1470.000000		8.88333333,-709.000000	8.88333333,-1237.000000	8.88333333,-181.000000		8.88333333,-528.000000	8.88333333,-1079.000000	8.88333333,-320.000000
8.89166667,-2372.000000	8.89166667,-2239.000000	8.89166667,-1855.000000		8.89166667,-1478.000000	8.89166667,-1643.000000	8.89166667,-1068.000000		8.89166667,-1153.000000	8.89166667,-267.000000	8.89166667,-1469.000000		8.89166667,-693.000000	8.89166667,-1180.000000	8.89166667,-131.000000		8.89166667,-582.000000	8.89166667,-1090.000000	8.89166667,-342.000000
8.90000000,-2372.000000	8.90000000,-2242.000000	8.90000000,-1896.000000		8.90000000,-1479.000000	8.90000000,-1602.000000	8.90000000,-1041.000000		8.90000000,-1075.000000	8.90000000,-198.000000	8.90000000,-1497.000000		8.90000000,-697.000000	8.90000000,-1151.000000	8.90000000,-95.000000		8.90000000,-585.000000	8.90000000,-1110.000000	8.90000000,-337.000000
8.90833333,-2384.000000	8.90833333,-2228.000000	8.90833333,-1885.000000		8.90833333,-1459.000000	8.90833333,-1575.000000	8.90833333,-1022.000000		8.90833333,-1044.000000	8.90833333,-165.000000	8.90833333,-1511.000000		8.90833333,-681.000000	8.90833333,-1096.000000	8.90833333,-64.000000		8.90833333,-621.000000	8.90833333,-1101.000000	8.90833333,-358.000000
8.91666667,-2369.000000	8.91666667,-2232.000000	8.91666667,-1901.000000		8.91666667,-1460.000000	8.91666667,-1543.000000	8.91666667,-982.000000		8.91666667,-970.000000	8.91666667,-106.000000	8.91666667,-1549.000000		8.91666667,-664.000000	8.91666667,-1058.000000	8.91666667,-36.000000		8.91666667,-641.000000	8.91666667,-1098.000000	8.91666667,-367.000000
8.92500000,-2357.000000	8.92500000,-2214.000000	8.92500000,-1895.000000		8.92500000,-1449.000000	8.92500000,-1528.000000	8.92500000,-948.000000		8.92500000,-930.000000	8.92500000,-70.000000	8.92500000,-1565.000000		8.92500000,-641.000000	8.92500000,-996.000000	8.92500000,19.000000		8.92500000,-667.000000	8.92500000,-1108.000000	8.92500000,-375.000000
8.93333333,-2360.000000	8.93333333,-2197.000000	8.93333333,-1901.000000		8.93333333,-1443.000000	8.93333333,-1510.000000	8.93333333,-937.000000		8.93333333,-872.000000	8.93333333,-32.000000	8.93333333,-1598.000000		8.93333333,-617.000000	8.93333333,-954.000000	8.93333333,53.000000		8.93333333,-686.000000	8.93333333,-1111.000000	8.93333333,-373.000000
8.94166667,-2323.000000	8.94166667,-2193.000000	8.94166667,-1914.000000		8.94166667,-1439.000000	8.94166667,-1488.000000	8.94166667,-891.000000		8.94166667,-799.000000	8.94166667,-1.000000	8.94166667,-1623.000000		8.94166667,-584.000000	8.94166667,-890.000000	8.94166667,101.000000		8.94166667,-703.000000	8.94166667,-1120.000000	8.94166667,-401.000000
8.95000000,-2318.000000	8.95000000,-2190.000000	8.95000000,-1899.000000		8.95000000,-1430.000000	8.95000000,-1470.000000	8.95000000,-855.000000		8.95000000,-748.000000	8.95000000,27.000000	8.95000000,-1660.000000		8.95000000,-550.000000	8.95000000,-834.000000	8.95000000,128.000000		8.95000000,-734.000000	8.95000000,-1119.000000	8.95000000,-383.000000
8.95833333,-2304.000000	8.95833333,-2166.000000	8.95833333,-1890.000000		8.95833333,-1424.000000	8.95833333,-1462.000000	8.95833333,-834.000000		8.95833333,-701.000000	8.95833333,44.000000	8.95833333,-1681.000000		8.95833333,-520.000000	8.95833333,-789.000000	8.95833333,175.000000		8.95833333,-730.000000	8.95833333,-1126.000000	8.95833333,-394.000000
8.96666667,-2297.000000	8.96666667,-2177.000000	8.96666667,-1878.000000		8.96666667,-1421.000000	8.96666667,-1435.000000	8.96666667,-804.000000		8.96666667,-649.000000	8.96666667,67.000000	8.96666667,-1733.000000		8.96666667,-505.000000	8.96666667,-741.000000	8.96666667,203.000000		8.96666667,-738.000000	8.96666667,-1125.000000	8.96666667,-424.000000
8.97500000,-2307.000000	8.97500000,-2169.000000	8.97500000,-1876.000000		8.97500000,-1437.000000	8.97500000,-1448.000000	8.97500000,-759.000000		8.97500000,-614.000000	8.97500000,68.000000	8.97500000,-1756.000000		8.97500000,-446.000000	8.97500000,-691.000000	8.97500000,256.000000		8.97500000,-765.000000	8.97500000,-1120.000000	8.97500000,-425.000000
8.98333333,-2265.000000	8.98333333,-2163.000000	8.98333333,-1862.000000		8.98333333,-1446.000000	8.98333333,-1435.000000	8.98333333,-738.000000		8.98333333,-561.000000	8.98333333,74.000000	8.98333333,-1825.000000		8.98333333,-432.000000	8.98333333,-654.000000	8.98333333,294.000000		8.98333333,-794.000000	8.98333333,-1131.000000	8.98333333,-444.000000
8.99166667,-2273.000000	8.99166667,-2145.000000	8.99166667,-1849.000000		8.99166667,-1466.000000	8.99166667,-1434.000000	8.99166667,-713.000000		8.99166667,-528.000000	8.99166667,78.000000	8.99166667,-1852.000000		8.99166667,-401.000000	8.99166667,-613.000000	8.99166667,326.000000		8.99166667,-821.000000	8.99166667,-1153.000000	8.99166667,-450.000000
9.00000000,-2254.000000	9.00000000,-2145.000000	9.00000000,-1845.000000		9.00000000,-1458.000000	9.00000000,-1438.000000	9.00000000,-692.000000		9.00000000,-483.000000	9.00000000,64.000000	9.00000000,-1928.000000		9.00000000,-362.000000	9.00000000,-580.000000	9.00000000,358.000000		9.00000000,-841.000000	9.00000000,-1158.000000	9.00000000,-488.000000
9.00833333,-2262.000000	9.00833333,-2126.000000	9.00833333,-1811.000000		9.00833333,-1478.000000	9.00833333,-1450.000000	9.00833333,-674.000000		9.00833333,-459.000000	9.00833333,61.000000	9.00833333,-1950.000000		9.00833333,-344.000000	9.00833333,-550.000000	9.00833333,365.000000		9.00833333,-873.000000	9.00833333,-1175.000000	9.00833333,-503.000000
9.01666667,-2266.000000	9.01666667,-2132.000000	9.01666667,-1817.000000		9.01666667,-1477.000000	9.01666667,-1457.000000	9.01666667,-668.000000		9.01666667,-434.000000	9.01666667,44.000000	9.01666667,-2013.000000		9.01666667,-293.000000	9.01666667,-538.000000	9.01666667,380.000000		9.01666667,-869.000000	9.01666667,-1188.000000	9.01666667,-525.000000
9.02500000,-2261.000000	9.02500000,-2135.000000	9.02500000,-1825.000000		9.02500000,-1536.000000	9.02500000,-1469.000000	9.02500000,-645.000000		9.02500000,-405.000000	9.02500000,24.000000	9.02500000,-2061.000000		9.02500000,-270.000000	9.02500000,-505.000000	9.02500000,414.000000		9.02500000,-903.000000	9.02500000,-1217.000000	9.02500000,-533.000000
9.03333333,-2248.000000	9.03333333,-2124.000000	9.03333333,-1806.000000		9.03333333,-1509.000000	9.03333333,-1487.000000	9.03333333,-648.000000		9.03333333,-399.000000	9.03333333,4.000000	9.03333333,-2107.000000		9.03333333,-258.000000	9.03333333,-490.000000	9.03333333,418.000000		9.03333333,-925.000000	9.03333333,-1240.000000	9.03333333,-578.000000
9.04166667,-2258.000000	9.04166667,-2133.000000	9.04166667,-1801.000000		9.04166667,-1548.000000	9.04166667,-1491.000000	9.04166667,-654.000000		9.04166667,-404.000000	9.04166667,-31.000000	9.04166667,-2147.000000		9.04166667,-232.000000	9.04166667,-481.000000	9.04166667,435.000000		9.04166667,-958.000000	9.04166667,-1267.000000	9.04166667,-604.000000
9.05000000,-2269.000000	9.05000000,-2144.000000	9.05000000,-1821.000000		9.05000000,-1558.000000	9.05000000,-1524.000000	9.05000000,-673.000000		9.05000000,-368.000000	9.05000000,-70.000000	9.05000000,-2224.000000		9.05000000,-221.000000	9.05000000,-462.000000	9.05000000,435.000000		9.05000000,-982.000000	9.05000000,-1277.000000	9.05000000,-622.000000
9.05833333,-2266.000000	9.05833333,-2173.000000	9.05833333,-1797.000000		9.05833333,-1616.000000	9.05833333,-1535.000000	9.05833333,-678.000000		9.05833333,-376.000000	9.05833333,-94.000000	9.05833333,-2260.000000		9.05833333,-222.000000	9.05833333,-459.000000	9.05833333,434.000000		9.05833333,-1013.000000	9.05833333,-1311.000000	9.05833333,-669.000000
9.06666667,-2282.000000	9.06666667,-2157.000000	9.06666667,-1809.000000		9.06666667,-1624.000000	9.06666667,-1564.000000	9.06666667,-686.000000		9.06666667,-366.000000	9.06666667,-141.000000	9.06666667,-2330.000000		9.06666667,-201.000000	9.06666667,-470.000000	9.06666667,422.000000		9.06666667,-1029.000000	9.06666667,-1351.000000	9.06666667,-701.000000
9.07500000,-2274.000000	9.07500000,-2173.000000	9.07500000,-1813.000000		9.07500000,-1674.000000	9.07500000,-1599.000000	9.07500000,-700.000000		9.07500000,-383.000000	9.07500000,-185.000000	9.07500000,-2377.000000		9.07500000,-195.000000	9.07500000,-464.000000	9.07500000,416.000000		9.07500000,-1080.000000	9.07500000,-1375.000000	9.07500000,-750.000000
9.08333333,-2301.000000	9.08333333,-2206.000000	9.08333333,-1825.000000		9.08333333,-1683.000000	9.08333333,-1631.000000	9.08333333,-711.000000		9.08333333,-391.000000	9.08333333,-239.000000	9.08333333,-2415.000000		9.08333333,-200.000000	9.08333333,-476.000000	9.08333333,395.000000		9.08333333,-1102.000000	9.08333333,-1405.000000	9.08333333,-773.000000
9.09166667,-2309.000000	9.09166667,-2222.000000	9.09166667,-1836.000000		9.09166667,-1739.000000	9.09166667,-1669.000000	9.09166667,-750.000000		9.09166667,-400.000000	9.09166667,-289.000000	9.09166667,-2447.000000		9.09166667,-219.000000	9.09166667,-496.000000	9.09166667,358.000000		9.09166667,-1156.000000	9.09166667,-1452.000000	9.09166667,-833.000000
[truncated: 4,909 more rows]
